# Supplementary material for: Oncolytic adenovirus delivery of neoantigens sensitizes low-mutation tumors to anti-PD-1 therapy and prevents metastasis
Source: Signal Transduct Target Ther. 2025 Dec 23;10:410. doi: 10.1038/s41392-025-02511-5 (PMC12722228; doi:10.1038/s41392-025-02511-5)
Supplement: Supplementary file 2 — Supplementary Data include WES results of B16F10, MC38, Hep53.4 and mICCN-4 tumor [file 41392_2025_2511_MOESM2_ESM.xlsx]

## Sheet: B16F10
Chr	Start	End	Ref	Alt	Func.refGene	Gene.refGene	ExonicFunc.refGene	AAChange.refGene
chr1	107741296	107741296	G	A	exonic	Tnfrsf11a	synonymous SNV	Tnfrsf11a:NM_009399:exon10:c.G1731A:p.P577P
chr1	122057176	122057176	C	T	intronic	3110009E18Rik	.	.
chr1	123378525	123378525	G	A	intronic	Ccdc93	.	.
chr1	125801707	125801707	G	A	exonic	Dpp10	nonsynonymous SNV	Dpp10:NM_199021:exon2:c.C119T:p.A40V
chr1	132349056	132349056	T	G	exonic	Cd55	nonsynonymous SNV	Cd55:NM_010016:exon6:c.A761C:p.D254A
chr1	133025810	133025810	A	G	exonic	Dyrk3	nonsynonymous SNV	Dyrk3:NM_145508:exon3:c.T1202C:p.L401P
chr1	133569114	133569114	C	T	exonic	Ctse	synonymous SNV	Ctse:NM_007799:exon9:c.C1023T:p.I341I
chr1	133698970	133698970	C	T	exonic	Pm20d1	synonymous SNV	Pm20d1:NM_001357478:exon5:c.C669T:p.I223I,Pm20d1:NM_178079:exon5:c.C669T:p.I223I
chr1	134404501	134404501	G	A	exonic	Tmem81	nonsynonymous SNV	Tmem81:NM_029025:exon2:c.G467A:p.R156Q
chr1	134507371	134507371	G	A	exonic	Nfasc	nonsynonymous SNV	Nfasc:NM_001160316:exon11:c.C1405T:p.P469S,Nfasc:NM_001160318:exon12:c.C1354T:p.P452S,Nfasc:NM_001160317:exon13:c.C1405T:p.P469S,Nfasc:NM_182716:exon13:c.C1372T:p.P458S
chr1	136079324	136079324	C	A	intronic	Chil1	.	.
chr1	136899828	136899828	A	C	exonic	Lgr6	nonsynonymous SNV	Lgr6:NM_001033409:exon9:c.T878G:p.I293S
chr1	137737425	137737425	T	C	intronic	Tnnt2	.	.
chr1	137738485	137738485	G	C	exonic	Tnnt2	nonsynonymous SNV	Tnnt2:NM_001130178:exon3:c.G46C:p.E16Q,Tnnt2:NM_001130179:exon3:c.G130C:p.E44Q,Tnnt2:NM_001130180:exon3:c.G46C:p.E16Q,Tnnt2:NM_001130181:exon3:c.G130C:p.E44Q,Tnnt2:NM_011619:exon3:c.G46C:p.E16Q
chr1	138015374	138015374	C	G	exonic	Cacna1s	nonsynonymous SNV	Cacna1s:NM_014193:exon42:c.C5306G:p.A1769G,Cacna1s:NM_001081023:exon43:c.C5369G:p.A1790G
chr1	140012179	140012179	T	C	intronic	Ptprc	.	.
chr1	152275212	152275212	T	G	intronic	Tpr	.	.
chr1	155686815	155686815	C	A	intronic	Rgsl1	.	.
chr1	157034851	157034851	G	C	intronic	Stx6	.	.
chr1	157769516	157769516	A	G	exonic	Cep350	nonsynonymous SNV	Cep350:NM_001039184:exon15:c.T3653C:p.L1218P
chr1	157775233	157775233	T	G	intronic	Cep350	.	.
chr1	15828260	15828260	T	G	intronic	Terf1	.	.
chr1	159496824	159496824	T	C	exonic	Sec16b	synonymous SNV	Sec16b:NM_001159986:exon25:c.T3051C:p.A1017A,Sec16b:NM_033354:exon27:c.T3051C:p.A1017A
chr1	160594113	160594113	T	G	intronic	Astn1	.	.
chr1	162993467	162993467	C	A	exonic	Dars2	nonsynonymous SNV	Dars2:NM_172644:exon4:c.G304T:p.V102L
chr1	163782999	163782999	A	T	exonic	Suco	nonsynonymous SNV	Suco:NM_001357401:exon8:c.T933A:p.N311K,Suco:NM_001357402:exon8:c.T921A:p.N307K,Suco:NM_172645:exon8:c.T933A:p.N311K
chr1	164464405	164464405	G	C	UTR3	Eef1aknmt	.	.
chr1	164622497	164622497	T	C	intronic	Prrc2c	.	.
chr1	164992520	164992520	A	T	intronic	Mroh9	.	.
chr1	165010697	165010697	G	A	exonic	Mroh9	nonsynonymous SNV	Mroh9:NM_030071:exon2:c.C14T:p.T5I
chr1	165191980	165191980	G	A	exonic	Prrx1	synonymous SNV	Prrx1:NM_001025570:exon2:c.C408T:p.A136A,Prrx1:NM_011127:exon2:c.C408T:p.A136A,Prrx1:NM_175686:exon2:c.C408T:p.A136A
chr1	165316454	165316454	C	G	exonic	Gorab	nonsynonymous SNV	Gorab:NM_001313738:exon5:c.G572C:p.S191T,Gorab:NM_178883:exon5:c.G1037C:p.S346T
chr1	166137125	166137125	T	C	intronic	F5	.	.
chr1	166258433	166258433	G	A	exonic	Nme7	nonsynonymous SNV	Nme7:NM_001293313:exon4:c.G70A:p.E24K,Nme7:NM_138314:exon4:c.G70A:p.E24K,Nme7:NM_178071:exon4:c.G70A:p.E24K
chr1	168427685	168427685	C	T	UTR5	Gm4846	.	.
chr1	169619903	169619903	A	G	UTR5	Lmx1a	.	.
chr1	172145178	172145178	G	A	exonic	Uhmk1	nonsynonymous SNV	Uhmk1:NM_010633:exon1:c.C194T:p.A65V
chr1	172837484	172837484	G	A	exonic	Fcrlb	nonsynonymous SNV	Fcrlb:NM_001029984:exon6:c.C1204T:p.P402S
chr1	173167333	173167333	G	C	exonic	Ndufs2	nonsynonymous SNV	Ndufs2:NM_153064:exon9:c.C1054G:p.P352A
chr1	173274710	173274710	A	C	intronic	Nit1	.	.
chr1	173288094	173288094	A	G	exonic	Pfdn2	synonymous SNV	Pfdn2:NM_001360825:exon4:c.A258G:p.A86A,Pfdn2:NM_011070:exon4:c.A402G:p.A134A
chr1	173392711	173392711	T	C	intronic	F11r	.	.
chr1	174887455	174887455	T	A	exonic	Olfr16	nonsynonymous SNV	Olfr16:NM_008763:exon1:c.T528A:p.F176L
chr1	175060983	175060983	G	A	exonic	Olfr1408	nonsynonymous SNV	Olfr1408:NM_146764:exon2:c.C364T:p.R122C
chr1	175574813	175574813	T	A	exonic	Ifi209	nonsynonymous SNV	Ifi209:NM_175026:exon6:c.T1088A:p.I363K
chr1	175835681	175835681	C	T	exonic	Ifi211	nonsynonymous SNV	Ifi211:NM_001033450:exon4:c.G544A:p.E182K,Ifi211:NM_001301745:exon4:c.G538A:p.E180K
chr1	175904841	175904841	T	G	intronic	Ifi202b	.	.
chr1	175972811	175972811	T	G	exonic	Olfr433	nonsynonymous SNV	Olfr433:NM_146717:exon1:c.T729G:p.H243Q
chr1	17611788	17611788	G	A	exonic	Pi15	nonsynonymous SNV	Pi15:NM_053191:exon5:c.G619A:p.V207I
chr1	176160767	176160767	A	T	exonic	Spta1	nonsynonymous SNV	Spta1:NM_011465:exon41:c.A5669T:p.Q1890L
chr1	180118075	180118075	A	G	exonic	Desi2	nonsynonymous SNV	Desi2:NM_024282:exon1:c.A29G:p.N10S
chr1	181713052	181713052	A	C	intronic	Ahctf1	.	.
chr1	183072415	183072415	G	T	intronic	Nvl	.	.
chr1	183782443	183782443	A	T	intergenic	Lbr;Enah	.	.
chr1	184206918	184206918	C	G	exonic	Degs1	nonsynonymous SNV	Degs1:NM_001360783:exon3:c.G824C:p.R275P,Degs1:NM_007853:exon3:c.G932C:p.R311P
chr1	188793443	188793443	A	G	exonic	D1Pas1	synonymous SNV	D1Pas1:NM_033077:exon1:c.A1689G:p.K563K
chr1	190181750	190181750	A	T	exonic	Ush2a	nonsynonymous SNV	Ush2a:NM_021408:exon6:c.A1150T:p.T384S
chr1	190356979	190356979	C	G	intronic	Ush2a	.	.
chr1	192767825	192767825	G	A	intronic	Angel2	.	.
chr1	196992403	196992403	A	C	intronic	Cr2	.	.
chr1	26740663	26740663	T	G	exonic	4931408C20Rik	nonsynonymous SNV	4931408C20Rik:NM_001033764:exon2:c.A2280C:p.R760S
chr1	26744245	26744245	A	T	exonic	4931408C20Rik	nonsynonymous SNV	4931408C20Rik:NM_001033764:exon1:c.T27A:p.N9K
chr1	32603273	32603273	G	C	exonic	Gm5415	nonsynonymous SNV	Gm5415:NM_001164286:exon1:c.C400G:p.L134V
chr1	33833090	33833090	T	G	intronic	Zfp451	.	.
chr1	34248953	34248953	T	G	exonic	Dst	nonsynonymous SNV	Dst:NM_134448:exon36:c.T8781G:p.D2927E,Dst:NM_001276764:exon39:c.T9315G:p.D3105E
chr1	34282718	34282718	C	T	exonic	Dst	nonsynonymous SNV	Dst:NM_133833:exon51:c.C8123T:p.P2708L,Dst:NM_134448:exon56:c.C14165T:p.P4722L,Dst:NM_001276764:exon59:c.C14699T:p.P4900L
chr1	34285560	34285560	A	T	exonic	Dst	nonsynonymous SNV	Dst:NM_133833:exon52:c.A9195T:p.L3065F,Dst:NM_134448:exon57:c.A15237T:p.L5079F,Dst:NM_001276764:exon60:c.A15771T:p.L5257F
chr1	34351214	34351214	T	C	intronic	Dst	.	.
chr1	38115960	38115960	A	C	intronic	Rev1	.	.
chr1	38861115	38861115	G	A	exonic	Lonrf2	nonsynonymous SNV	Lonrf2:NM_001029878:exon10:c.C1889T:p.T630M
chr1	40800738	40800738	G	A	exonic	Slc9a2	nonsynonymous SNV	Slc9a2:NM_001033289:exon5:c.G1316A:p.R439H
chr1	42287631	42287631	T	G	intergenic	Gm39631;Pantr1	.	.
chr1	4482383	4482383	G	T	exonic	Sox17	nonsynonymous SNV	Sox17:NM_001289467:exon3:c.C290A:p.S97Y,Sox17:NM_001289464:exon4:c.C674A:p.S225Y,Sox17:NM_001289465:exon4:c.C479A:p.S160Y,Sox17:NM_001289466:exon4:c.C479A:p.S160Y,Sox17:NM_011441:exon5:c.C674A:p.S225Y
chr1	51357641	51357641	A	G	exonic	Cavin2	nonsynonymous SNV	Cavin2:NM_138741:exon2:c.A632G:p.D211G
chr1	52135455	52135455	C	A	exonic	Stat4	synonymous SNV	Stat4:NM_011487:exon9:c.C900A:p.L300L,Stat4:NM_001308266:exon10:c.C900A:p.L300L
chr1	52155226	52155226	A	C	intronic	Stat4	.	.
chr1	53970715	53970715	C	A	splicing	Hecw2	.	.
chr1	54715826	54715826	A	C	exonic	Ankrd44	nonsynonymous SNV	Ankrd44:NM_001081433:exon22:c.T2372G:p.L791R
chr1	55753300	55753300	T	G	exonic	Plcl1	nonsynonymous SNV	Plcl1:NM_001114663:exon2:c.T955G:p.F319V
chr1	63669619	63669619	T	G	exonic	Dytn	nonsynonymous SNV	Dytn:NM_001081658:exon15:c.A1932C:p.E644D
chr1	65149964	65149964	G	T	upstream	Cryga	.	.
chr1	65298147	65298147	T	C	intronic	Pikfyve	.	.
chr1	66691022	66691022	G	A	exonic	Unc80	synonymous SNV	Unc80:NM_001368825:exon42:c.G6453A:p.P2151P,Unc80:NM_001368824:exon43:c.G6693A:p.P2231P,Unc80:NM_175510:exon43:c.G6648A:p.P2216P
chr1	6834359	6834359	T	A	intronic	St18	.	.
chr1	71650284	71650284	G	C	exonic	Fn1	nonsynonymous SNV	Fn1:NM_001276408:exon32:c.C5108G:p.A1703G,Fn1:NM_001276409:exon32:c.C5108G:p.A1703G,Fn1:NM_001276412:exon32:c.C5108G:p.A1703G,Fn1:NM_010233:exon33:c.C5381G:p.A1794G
chr1	74205640	74205640	G	C	exonic	Cxcr2	nonsynonymous SNV	Cxcr2:NM_009909:exon2:c.G718C:p.A240P
chr1	74442191	74442191	T	C	UTR3	Ctdsp1	.	.
chr1	75384639	75384639	A	G	exonic	Speg	nonsynonymous SNV	Speg:NM_007463:exon4:c.A1088G:p.K363R,Speg:NM_001085371:exon5:c.A770G:p.K257R
chr1	75483331	75483331	G	A	exonic	Obsl1	nonsynonymous SNV	Obsl1:NM_178884:exon19:c.C5291T:p.T1764M
chr1	78356750	78356750	C	T	exonic	Sgpp2	synonymous SNV	Sgpp2:NM_001004173:exon2:c.C189T:p.F63F
chr1	81237843	81237843	A	G	exonic	Nyap2	nonsynonymous SNV	Nyap2:NM_001356397:exon4:c.A908G:p.D303G,Nyap2:NM_001356400:exon4:c.A908G:p.D303G,Nyap2:NM_001356398:exon5:c.A1004G:p.D335G,Nyap2:NM_001356399:exon5:c.A908G:p.D303G
chr1	82486479	82486479	T	G	intronic	Col4a4	.	.
chr1	84762743	84762743	A	C	exonic	Trip12	nonsynonymous SNV	Trip12:NM_133975:exon9:c.T1500G:p.N500K
chr1	85038442	85038442	G	A	intergenic	Slc16a14;A530032D15Rik	.	.
chr1	85086150	85086150	C	G	exonic	A530032D15Rik	synonymous SNV	A530032D15Rik:NM_213615:exon6:c.G549C:p.V183V
chr1	85086159	85086159	A	G	intronic	A530032D15Rik	.	.
chr1	85087765	85087765	C	T	splicing	A530032D15Rik	.	.
chr1	85096059	85096059	G	A	exonic	A530032D15Rik	synonymous SNV	A530032D15Rik:NM_213615:exon3:c.C360T:p.F120F
chr1	85097142	85097142	G	A	exonic	A530032D15Rik	stopgain	A530032D15Rik:NM_213615:exon2:c.C160T:p.R54X
chr1	85105840	85105840	C	T	ncRNA_intronic	A530040E14Rik	.	.
chr1	85105878	85105878	T	G	ncRNA_intronic	A530040E14Rik	.	.
chr1	85243706	85243706	G	C	exonic	C130026I21Rik	nonsynonymous SNV	C130026I21Rik:NM_001037909:exon7:c.C598G:p.P200A,C130026I21Rik:NM_175219:exon8:c.C682G:p.P228A
chr1	85243722	85243722	A	G	intronic	C130026I21Rik;Gm38510	.	.
chr1	85244828	85244828	A	C	intronic	C130026I21Rik;Gm38510	.	.
chr1	85244962	85244962	C	G	intronic	C130026I21Rik;Gm38510	.	.
chr1	85251141	85251141	C	A	exonic	C130026I21Rik	synonymous SNV	C130026I21Rik:NM_001037909:exon4:c.G378T:p.T126T,C130026I21Rik:NM_175219:exon5:c.G462T:p.T154T
chr1	85256929	85256929	G	A	intronic	C130026I21Rik;Gm38510	.	.
chr1	85256996	85256996	C	T	intronic	C130026I21Rik;Gm38510	.	.
chr1	85266627	85266627	T	C	exonic	C130026I21Rik	nonsynonymous SNV	C130026I21Rik:NM_001037909:exon1:c.A13G:p.N5D,C130026I21Rik:NM_175219:exon1:c.A13G:p.N5D
chr1	85266654	85266654	G	C	UTR5	C130026I21Rik	.	.
chr1	85279366	85279366	C	T	intronic	Gm38510	.	.
chr1	85279402	85279402	G	A	intronic	Gm38510	.	.
chr1	85279432	85279432	A	C	intronic	Gm38510	.	.
chr1	85280543	85280543	C	G	intronic	Gm38510	.	.
chr1	85280589	85280589	C	T	intronic	Gm38510	.	.
chr1	85280601	85280601	A	G	intronic	Gm38510	.	.
chr1	85280673	85280673	T	G	intronic	Gm38510	.	.
chr1	87446998	87446998	G	A	exonic	Gm7592	nonsynonymous SNV	Gm7592:NM_001378663:exon2:c.G737A:p.R246Q
chr1	87447123	87447123	C	T	exonic	Gm7592	synonymous SNV	Gm7592:NM_001378663:exon2:c.C862T:p.L288L
chr1	87447132	87447132	C	A	exonic	Gm7592	synonymous SNV	Gm7592:NM_001378663:exon2:c.C871A:p.R291R
chr1	87473824	87473824	C	T	UTR3	Sp110	.	.
chr1	87473844	87473844	A	G	UTR3	Sp110	.	.
chr1	87473904	87473904	A	C	exonic	Sp110	nonsynonymous SNV	Sp110:NM_030194:exon12:c.T1301G:p.F434C,Sp110:NM_175397:exon13:c.T1301G:p.F434C
chr1	87475704	87475704	C	T	exonic	Sp110	synonymous SNV	Sp110:NM_030194:exon11:c.G1212A:p.G404G,Sp110:NM_175397:exon12:c.G1212A:p.G404G
chr1	87475728	87475728	A	T	exonic	Sp110	synonymous SNV	Sp110:NM_030194:exon11:c.T1188A:p.T396T,Sp110:NM_175397:exon12:c.T1188A:p.T396T
chr1	87475766	87475766	T	C	exonic	Sp110	nonsynonymous SNV	Sp110:NM_030194:exon11:c.A1150G:p.K384E,Sp110:NM_175397:exon12:c.A1150G:p.K384E
chr1	87475772	87475772	C	T	exonic	Sp110	nonsynonymous SNV	Sp110:NM_030194:exon11:c.G1144A:p.A382T,Sp110:NM_175397:exon12:c.G1144A:p.A382T
chr1	87481501	87481501	C	T	exonic	Sp110	nonsynonymous SNV	Sp110:NM_030194:exon8:c.G947A:p.R316H,Sp110:NM_175397:exon9:c.G947A:p.R316H
chr1	87481514	87481514	T	C	exonic	Sp110	nonsynonymous SNV	Sp110:NM_030194:exon8:c.A934G:p.T312A,Sp110:NM_175397:exon9:c.A934G:p.T312A
chr1	87481584	87481584	T	C	exonic	Sp110	synonymous SNV	Sp110:NM_030194:exon8:c.A864G:p.A288A,Sp110:NM_175397:exon9:c.A864G:p.A288A
chr1	87482772	87482772	C	T	intronic	Sp110	.	.
chr1	87482825	87482825	C	T	exonic	Sp110	nonsynonymous SNV	Sp110:NM_030194:exon7:c.G785A:p.R262Q,Sp110:NM_175397:exon8:c.G785A:p.R262Q
chr1	87482829	87482829	T	C	exonic	Sp110	nonsynonymous SNV	Sp110:NM_030194:exon7:c.A781G:p.R261G,Sp110:NM_175397:exon8:c.A781G:p.R261G
chr1	87482856	87482856	G	A	exonic	Sp110	nonsynonymous SNV	Sp110:NM_030194:exon7:c.C754T:p.R252C,Sp110:NM_175397:exon8:c.C754T:p.R252C
chr1	87484069	87484069	C	T	exonic	Sp110	nonsynonymous SNV	Sp110:NM_030194:exon6:c.G707A:p.R236K,Sp110:NM_175397:exon7:c.G707A:p.R236K
chr1	87484070	87484070	T	G	exonic	Sp110	synonymous SNV	Sp110:NM_030194:exon6:c.A706C:p.R236R,Sp110:NM_175397:exon7:c.A706C:p.R236R
chr1	87485778	87485778	G	A	intronic	Sp110	.	.
chr1	87488130	87488130	A	G	exonic	Sp110	nonsynonymous SNV	Sp110:NM_030194:exon4:c.T551C:p.L184P,Sp110:NM_175397:exon5:c.T551C:p.L184P
chr1	87488194	87488194	C	T	exonic	Sp110	nonsynonymous SNV	Sp110:NM_030194:exon4:c.G487A:p.A163T,Sp110:NM_175397:exon5:c.G487A:p.A163T
chr1	87490989	87490989	T	A	exonic	Sp110	nonsynonymous SNV	Sp110:NM_030194:exon3:c.A167T:p.Q56L,Sp110:NM_175397:exon4:c.A167T:p.Q56L
chr1	87491029	87491029	G	A	intronic	Sp110	.	.
chr1	87492260	87492260	A	G	intronic	Sp110	.	.
chr1	87492564	87492564	A	T	exonic	Sp110	nonsynonymous SNV	Sp110:NM_030194:exon2:c.T120A:p.N40K,Sp110:NM_175397:exon3:c.T120A:p.N40K
chr1	87492689	87492689	A	G	intronic	Sp110	.	.
chr1	87497747	87497747	T	A	exonic	Sp140	nonsynonymous SNV	Sp140:NM_001013817:exon1:c.T13A:p.Y5N
chr1	87497785	87497785	T	A	intronic	Sp110;Sp140	.	.
chr1	87506476	87506476	G	T	intronic	Sp140	.	.
chr1	87506814	87506814	C	T	intronic	Sp140	.	.
chr1	87506815	87506815	A	G	intronic	Sp140	.	.
chr1	87506903	87506903	A	G	intronic	Sp140	.	.
chr1	87507341	87507341	G	C	exonic	Sp140	nonsynonymous SNV	Sp140:NM_001013817:exon3:c.G223C:p.V75L
chr1	87507457	87507457	G	C	exonic	Sp140	nonsynonymous SNV	Sp140:NM_001013817:exon3:c.G339C:p.K113N
chr1	87507515	87507515	A	T	intronic	Sp140	.	.
chr1	87511324	87511324	A	C	intronic	Sp140	.	.
chr1	87511331	87511331	G	A	intronic	Sp140	.	.
chr1	87511449	87511449	T	G	intronic	Sp140	.	.
chr1	87511779	87511779	T	C	exonic	Sp140	synonymous SNV	Sp140:NM_001013817:exon5:c.T435C:p.C145C
chr1	87511787	87511787	C	G	exonic	Sp140	nonsynonymous SNV	Sp140:NM_001013817:exon5:c.C443G:p.T148R
chr1	87511855	87511855	G	T	intronic	Sp140	.	.
chr1	87518219	87518219	C	T	intronic	Sp140	.	.
chr1	87518231	87518231	T	G	exonic	Sp140	nonsynonymous SNV	Sp140:NM_001013817:exon7:c.T607G:p.C203G
chr1	87522706	87522706	A	G	exonic	Sp140	synonymous SNV	Sp140:NM_001013817:exon8:c.A690G:p.P230P
chr1	87522708	87522708	G	A	exonic	Sp140	nonsynonymous SNV	Sp140:NM_001013817:exon8:c.G692A:p.R231K
chr1	87522740	87522740	C	T	exonic	Sp140	nonsynonymous SNV	Sp140:NM_001013817:exon8:c.C724T:p.R242C
chr1	87529160	87529160	C	G	exonic	Sp140	nonsynonymous SNV	Sp140:NM_001013817:exon10:c.C937G:p.R313G
chr1	87532199	87532199	C	G	intronic	Sp140	.	.
chr1	87532203	87532203	T	G	intronic	Sp140	.	.
chr1	87541260	87541260	A	G	UTR3	Sp140	.	.
chr1	87546706	87546706	A	G	intronic	Sp100	.	.
chr1	87556471	87556471	G	C	intronic	Sp100	.	.
chr1	87605713	87605713	T	C	UTR3	Sp100	.	.
chr1	87983233	87983233	C	T	exonic	Psmd1	synonymous SNV	Psmd1:NM_027357:exon12:c.C1323T:p.G441G
chr1	88269250	88269250	T	G	intergenic	C130036L24Rik;Nmur1	.	.
chr1	88283091	88283091	C	T	exonic	Nmur1	nonsynonymous SNV	Nmur1:NM_010341:exon2:c.G1027A:p.E343K,Nmur1:NM_001319227:exon3:c.G1096A:p.E366K
chr1	88997258	88997258	A	C	intronic	Alpi	.	.
chr1	90108596	90108596	G	A	exonic	Ugt1a1	nonsynonymous SNV	Ugt1a1:NM_201645:exon1:c.G20A:p.S7N
chr1	90108659	90108659	A	T	exonic	Ugt1a1	nonsynonymous SNV	Ugt1a1:NM_201645:exon1:c.A83T:p.H28L
chr1	90108668	90108668	G	A	exonic	Ugt1a1	nonsynonymous SNV	Ugt1a1:NM_201645:exon1:c.G92A:p.R31K
chr1	90108716	90108716	G	T	exonic	Ugt1a1	nonsynonymous SNV	Ugt1a1:NM_201645:exon1:c.G140T:p.G47V
chr1	90108819	90108819	C	T	exonic	Ugt1a1	synonymous SNV	Ugt1a1:NM_201645:exon1:c.C243T:p.F81F
chr1	90108892	90108892	T	C	exonic	Ugt1a1	nonsynonymous SNV	Ugt1a1:NM_201645:exon1:c.T316C:p.S106P
chr1	90108906	90108906	C	T	exonic	Ugt1a1	synonymous SNV	Ugt1a1:NM_201645:exon1:c.C330T:p.R110R
chr1	90108957	90108957	T	A	exonic	Ugt1a1	synonymous SNV	Ugt1a1:NM_201645:exon1:c.T381A:p.A127A
chr1	90108967	90108967	C	T	exonic	Ugt1a1	nonsynonymous SNV	Ugt1a1:NM_201645:exon1:c.C391T:p.H131Y
chr1	90108984	90108984	C	T	exonic	Ugt1a1	synonymous SNV	Ugt1a1:NM_201645:exon1:c.C408T:p.A136A
chr1	90109103	90109103	A	C	exonic	Ugt1a1	nonsynonymous SNV	Ugt1a1:NM_201645:exon1:c.A527C:p.K176T
chr1	90109124	90109124	C	T	exonic	Ugt1a1	nonsynonymous SNV	Ugt1a1:NM_201645:exon1:c.C548T:p.S183L
chr1	90109125	90109125	A	G	exonic	Ugt1a1	synonymous SNV	Ugt1a1:NM_201645:exon1:c.A549G:p.S183S
chr1	90109212	90109212	G	A	exonic	Ugt1a1	synonymous SNV	Ugt1a1:NM_201645:exon1:c.G636A:p.V212V
chr1	90109230	90109230	C	T	exonic	Ugt1a1	synonymous SNV	Ugt1a1:NM_201645:exon1:c.C654T:p.A218A
chr1	90109271	90109271	A	T	exonic	Ugt1a1	nonsynonymous SNV	Ugt1a1:NM_201645:exon1:c.A695T:p.Y232F
chr1	90109305	90109305	A	G	exonic	Ugt1a1	synonymous SNV	Ugt1a1:NM_201645:exon1:c.A729G:p.E243E
chr1	90109315	90109315	C	A	exonic	Ugt1a1	nonsynonymous SNV	Ugt1a1:NM_201645:exon1:c.C739A:p.Q247K
chr1	90111612	90111612	A	G	intronic	Ugt1a1;Ugt1a10;Ugt1a2;Ugt1a5;Ugt1a6a;Ugt1a6b;Ugt1a7c;Ugt1a8;Ugt1a9	.	.
chr1	90111663	90111663	T	G	exonic	Ugt1a1;Ugt1a10;Ugt1a2;Ugt1a5;Ugt1a6a;Ugt1a6b;Ugt1a7c;Ugt1a8;Ugt1a9	synonymous SNV	Ugt1a8:NM_001378375:exon2:c.T900G:p.V300V,Ugt1a2:NM_013701:exon2:c.T909G:p.V303V,Ugt1a10:NM_201641:exon2:c.T900G:p.V300V,Ugt1a7c:NM_201642:exon2:c.T903G:p.V301V,Ugt1a5:NM_201643:exon2:c.T897G:p.V299V,Ugt1a9:NM_201644:exon2:c.T894G:p.V298V,Ugt1a1:NM_201645:exon2:c.T915G:p.V305V,Ugt1a6a:NM_145079:exon3:c.T903G:p.V301V,Ugt1a6b:NM_201410:exon3:c.T903G:p.V301V
chr1	90111749	90111749	C	T	exonic	Ugt1a1;Ugt1a10;Ugt1a2;Ugt1a5;Ugt1a6a;Ugt1a6b;Ugt1a7c;Ugt1a8;Ugt1a9	nonsynonymous SNV	Ugt1a8:NM_001378375:exon2:c.C986T:p.T329M,Ugt1a2:NM_013701:exon2:c.C995T:p.T332M,Ugt1a10:NM_201641:exon2:c.C986T:p.T329M,Ugt1a7c:NM_201642:exon2:c.C989T:p.T330M,Ugt1a5:NM_201643:exon2:c.C983T:p.T328M,Ugt1a9:NM_201644:exon2:c.C980T:p.T327M,Ugt1a1:NM_201645:exon2:c.C1001T:p.T334M,Ugt1a6a:NM_145079:exon3:c.C989T:p.T330M,Ugt1a6b:NM_201410:exon3:c.C989T:p.T330M
chr1	90111753	90111753	A	T	intronic	Ugt1a1;Ugt1a10;Ugt1a2;Ugt1a5;Ugt1a6a;Ugt1a6b;Ugt1a7c;Ugt1a8;Ugt1a9	.	.
chr1	90111763	90111763	T	G	intronic	Ugt1a1;Ugt1a10;Ugt1a2;Ugt1a5;Ugt1a6a;Ugt1a6b;Ugt1a7c;Ugt1a8;Ugt1a9	.	.
chr1	90111792	90111792	A	T	intronic	Ugt1a1;Ugt1a10;Ugt1a2;Ugt1a5;Ugt1a6a;Ugt1a6b;Ugt1a7c;Ugt1a8;Ugt1a9	.	.
chr1	90112459	90112459	T	A	splicing	Ugt1a1;Ugt1a10;Ugt1a2;Ugt1a5;Ugt1a6a;Ugt1a6b;Ugt1a7c;Ugt1a8;Ugt1a9	.	.
chr1	90112788	90112788	C	T	exonic	Ugt1a1;Ugt1a10;Ugt1a2;Ugt1a5;Ugt1a6a;Ugt1a6b;Ugt1a7c;Ugt1a8;Ugt1a9	nonsynonymous SNV	Ugt1a8:NM_001378375:exon4:c.C1151T:p.P384L,Ugt1a2:NM_013701:exon4:c.C1160T:p.P387L,Ugt1a10:NM_201641:exon4:c.C1151T:p.P384L,Ugt1a7c:NM_201642:exon4:c.C1154T:p.P385L,Ugt1a5:NM_201643:exon4:c.C1148T:p.P383L,Ugt1a9:NM_201644:exon4:c.C1145T:p.P382L,Ugt1a1:NM_201645:exon4:c.C1166T:p.P389L,Ugt1a6a:NM_145079:exon5:c.C1154T:p.P385L,Ugt1a6b:NM_201410:exon5:c.C1154T:p.P385L
chr1	90112836	90112836	G	A	exonic	Ugt1a1;Ugt1a10;Ugt1a2;Ugt1a5;Ugt1a6a;Ugt1a6b;Ugt1a7c;Ugt1a8;Ugt1a9	nonsynonymous SNV	Ugt1a8:NM_001378375:exon4:c.G1199A:p.R400H,Ugt1a2:NM_013701:exon4:c.G1208A:p.R403H,Ugt1a10:NM_201641:exon4:c.G1199A:p.R400H,Ugt1a7c:NM_201642:exon4:c.G1202A:p.R401H,Ugt1a5:NM_201643:exon4:c.G1196A:p.R399H,Ugt1a9:NM_201644:exon4:c.G1193A:p.R398H,Ugt1a1:NM_201645:exon4:c.G1214A:p.R405H,Ugt1a6a:NM_145079:exon5:c.G1202A:p.R401H,Ugt1a6b:NM_201410:exon5:c.G1202A:p.R401H
chr1	90112848	90112848	G	C	exonic	Ugt1a1;Ugt1a10;Ugt1a2;Ugt1a5;Ugt1a6a;Ugt1a6b;Ugt1a7c;Ugt1a8;Ugt1a9	nonsynonymous SNV	Ugt1a8:NM_001378375:exon4:c.G1211C:p.R404P,Ugt1a2:NM_013701:exon4:c.G1220C:p.R407P,Ugt1a10:NM_201641:exon4:c.G1211C:p.R404P,Ugt1a7c:NM_201642:exon4:c.G1214C:p.R405P,Ugt1a5:NM_201643:exon4:c.G1208C:p.R403P,Ugt1a9:NM_201644:exon4:c.G1205C:p.R402P,Ugt1a1:NM_201645:exon4:c.G1226C:p.R409P,Ugt1a6a:NM_145079:exon5:c.G1214C:p.R405P,Ugt1a6b:NM_201410:exon5:c.G1214C:p.R405P
chr1	90114673	90114673	C	T	intronic	Ugt1a1;Ugt1a10;Ugt1a2;Ugt1a5;Ugt1a6a;Ugt1a6b;Ugt1a7c;Ugt1a8;Ugt1a9	.	.
chr1	90114721	90114721	C	A	exonic	Ugt1a1;Ugt1a10;Ugt1a2;Ugt1a5;Ugt1a6a;Ugt1a6b;Ugt1a7c;Ugt1a8;Ugt1a9	nonsynonymous SNV	Ugt1a8:NM_001378375:exon5:c.C1315A:p.R439S,Ugt1a2:NM_013701:exon5:c.C1324A:p.R442S,Ugt1a10:NM_201641:exon5:c.C1315A:p.R439S,Ugt1a7c:NM_201642:exon5:c.C1318A:p.R440S,Ugt1a5:NM_201643:exon5:c.C1312A:p.R438S,Ugt1a9:NM_201644:exon5:c.C1309A:p.R437S,Ugt1a1:NM_201645:exon5:c.C1330A:p.R444S,Ugt1a6a:NM_145079:exon6:c.C1318A:p.R440S,Ugt1a6b:NM_201410:exon6:c.C1318A:p.R440S
chr1	90114820	90114820	C	T	exonic	Ugt1a1;Ugt1a10;Ugt1a2;Ugt1a5;Ugt1a6a;Ugt1a6b;Ugt1a7c;Ugt1a8;Ugt1a9	nonsynonymous SNV	Ugt1a8:NM_001378375:exon5:c.C1414T:p.R472C,Ugt1a2:NM_013701:exon5:c.C1423T:p.R475C,Ugt1a10:NM_201641:exon5:c.C1414T:p.R472C,Ugt1a7c:NM_201642:exon5:c.C1417T:p.R473C,Ugt1a5:NM_201643:exon5:c.C1411T:p.R471C,Ugt1a9:NM_201644:exon5:c.C1408T:p.R470C,Ugt1a1:NM_201645:exon5:c.C1429T:p.R477C,Ugt1a6a:NM_145079:exon6:c.C1417T:p.R473C,Ugt1a6b:NM_201410:exon6:c.C1417T:p.R473C
chr1	90114935	90114935	G	A	exonic	Ugt1a1;Ugt1a10;Ugt1a2;Ugt1a5;Ugt1a6a;Ugt1a6b;Ugt1a7c;Ugt1a8;Ugt1a9	nonsynonymous SNV	Ugt1a8:NM_001378375:exon5:c.G1529A:p.G510D,Ugt1a2:NM_013701:exon5:c.G1538A:p.G513D,Ugt1a10:NM_201641:exon5:c.G1529A:p.G510D,Ugt1a7c:NM_201642:exon5:c.G1532A:p.G511D,Ugt1a5:NM_201643:exon5:c.G1526A:p.G509D,Ugt1a9:NM_201644:exon5:c.G1523A:p.G508D,Ugt1a1:NM_201645:exon5:c.G1544A:p.G515D,Ugt1a6a:NM_145079:exon6:c.G1532A:p.G511D,Ugt1a6b:NM_201410:exon6:c.G1532A:p.G511D
chr1	90114963	90114963	G	A	exonic	Ugt1a1;Ugt1a10;Ugt1a2;Ugt1a5;Ugt1a6a;Ugt1a6b;Ugt1a7c;Ugt1a8;Ugt1a9	synonymous SNV	Ugt1a8:NM_001378375:exon5:c.G1557A:p.G519G,Ugt1a2:NM_013701:exon5:c.G1566A:p.G522G,Ugt1a10:NM_201641:exon5:c.G1557A:p.G519G,Ugt1a7c:NM_201642:exon5:c.G1560A:p.G520G,Ugt1a5:NM_201643:exon5:c.G1554A:p.G518G,Ugt1a9:NM_201644:exon5:c.G1551A:p.G517G,Ugt1a1:NM_201645:exon5:c.G1572A:p.G524G,Ugt1a6a:NM_145079:exon6:c.G1560A:p.G520G,Ugt1a6b:NM_201410:exon6:c.G1560A:p.G520G
chr1	90124918	90124918	G	A	exonic	Mroh2a	nonsynonymous SNV	Mroh2a:NM_001281466:exon3:c.G196A:p.E66K
chr1	90125002	90125002	G	A	intronic	Mroh2a	.	.
chr1	90126943	90126943	C	A	exonic	Mroh2a	synonymous SNV	Mroh2a:NM_001281466:exon4:c.C288A:p.I96I
chr1	90127065	90127065	T	C	intronic	Mroh2a	.	.
chr1	90127212	90127212	T	C	exonic	Mroh2a	synonymous SNV	Mroh2a:NM_001281466:exon5:c.T405C:p.F135F
chr1	90127225	90127225	G	A	exonic	Mroh2a	nonsynonymous SNV	Mroh2a:NM_001281466:exon5:c.G418A:p.V140M
chr1	90127242	90127242	A	C	exonic	Mroh2a	synonymous SNV	Mroh2a:NM_001281466:exon5:c.A435C:p.L145L
chr1	90127321	90127321	G	A	exonic	Mroh2a	nonsynonymous SNV	Mroh2a:NM_001281466:exon5:c.G514A:p.E172K
chr1	90128899	90128899	C	T	exonic	Mroh2a	nonsynonymous SNV	Mroh2a:NM_001281466:exon6:c.C637T:p.R213C
chr1	90129878	90129878	C	A	intronic	Mroh2a	.	.
chr1	90129965	90129965	G	A	exonic	Mroh2a	synonymous SNV	Mroh2a:NM_001281466:exon7:c.G729A:p.T243T
chr1	90129968	90129968	G	A	exonic	Mroh2a	synonymous SNV	Mroh2a:NM_001281466:exon7:c.G732A:p.E244E
chr1	90129992	90129992	C	T	exonic	Mroh2a	synonymous SNV	Mroh2a:NM_001281466:exon7:c.C756T:p.F252F
chr1	90130017	90130017	G	T	exonic	Mroh2a	nonsynonymous SNV	Mroh2a:NM_001281466:exon7:c.G781T:p.V261L
chr1	90130054	90130054	C	A	intronic	Mroh2a	.	.
chr1	90130055	90130055	A	G	intronic	Mroh2a	.	.
chr1	90130615	90130615	G	C	exonic	Mroh2a	synonymous SNV	Mroh2a:NM_001281466:exon8:c.G846C:p.L282L
chr1	90130695	90130695	G	A	exonic	Mroh2a	nonsynonymous SNV	Mroh2a:NM_001281466:exon8:c.G926A:p.G309D
chr1	90130712	90130712	G	A	exonic	Mroh2a	nonsynonymous SNV	Mroh2a:NM_001281466:exon8:c.G943A:p.V315I
chr1	90131511	90131511	T	C	intronic	Mroh2a	.	.
chr1	90131556	90131556	G	A	exonic	Mroh2a	synonymous SNV	Mroh2a:NM_001281466:exon9:c.G963A:p.Q321Q
chr1	90131598	90131598	G	A	exonic	Mroh2a	synonymous SNV	Mroh2a:NM_001281466:exon9:c.G1005A:p.P335P
chr1	90131626	90131626	T	C	exonic	Mroh2a	synonymous SNV	Mroh2a:NM_001281466:exon9:c.T1033C:p.L345L
chr1	90131718	90131718	T	C	intronic	Mroh2a	.	.
chr1	90131829	90131829	G	A	exonic	Mroh2a	nonsynonymous SNV	Mroh2a:NM_001281466:exon10:c.G1109A:p.C370Y
chr1	90132017	90132017	G	A	exonic	Mroh2a	nonsynonymous SNV	Mroh2a:NM_001281466:exon11:c.G1193A:p.R398H
chr1	90133214	90133214	G	T	intronic	Mroh2a	.	.
chr1	90133240	90133240	T	G	exonic	Mroh2a	nonsynonymous SNV	Mroh2a:NM_001281466:exon12:c.T1248G:p.I416M
chr1	90133270	90133270	C	G	exonic	Mroh2a	synonymous SNV	Mroh2a:NM_001281466:exon12:c.C1278G:p.R426R
chr1	90134032	90134032	T	A	intronic	Mroh2a	.	.
chr1	90134116	90134116	C	A	exonic	Mroh2a	synonymous SNV	Mroh2a:NM_001281466:exon13:c.C1383A:p.G461G
chr1	90134427	90134427	G	T	exonic	Mroh2a	nonsynonymous SNV	Mroh2a:NM_001281466:exon14:c.G1442T:p.R481L
chr1	90134428	90134428	A	C	exonic	Mroh2a	synonymous SNV	Mroh2a:NM_001281466:exon14:c.A1443C:p.R481R
chr1	90135464	90135464	T	C	intronic	Mroh2a	.	.
chr1	90135522	90135522	A	G	exonic	Mroh2a	synonymous SNV	Mroh2a:NM_001281466:exon15:c.A1599G:p.A533A
chr1	90135575	90135575	G	T	exonic	Mroh2a	nonsynonymous SNV	Mroh2a:NM_001281466:exon15:c.G1652T:p.G551V
chr1	90135581	90135581	A	C	exonic	Mroh2a	nonsynonymous SNV	Mroh2a:NM_001281466:exon15:c.A1658C:p.D553A
chr1	90136699	90136699	T	C	exonic	Mroh2a	synonymous SNV	Mroh2a:NM_001281466:exon16:c.T1699C:p.L567L
chr1	90136724	90136724	C	T	exonic	Mroh2a	nonsynonymous SNV	Mroh2a:NM_001281466:exon16:c.C1724T:p.A575V
chr1	90136800	90136800	C	T	intronic	Mroh2a	.	.
chr1	90137278	90137278	G	A	exonic	Mroh2a	nonsynonymous SNV	Mroh2a:NM_001281466:exon17:c.G1759A:p.G587R
chr1	90137284	90137284	G	T	exonic	Mroh2a	nonsynonymous SNV	Mroh2a:NM_001281466:exon17:c.G1765T:p.G589C
chr1	90137377	90137377	C	T	exonic	Mroh2a	synonymous SNV	Mroh2a:NM_001281466:exon17:c.C1858T:p.L620L
chr1	90137414	90137414	G	A	intronic	Mroh2a	.	.
chr1	90137668	90137668	C	T	exonic	Mroh2a	synonymous SNV	Mroh2a:NM_001281466:exon18:c.C1899T:p.N633N
chr1	90138085	90138085	C	T	intronic	Mroh2a	.	.
chr1	90138100	90138100	C	T	intronic	Mroh2a	.	.
chr1	90138159	90138159	G	A	exonic	Mroh2a	stopgain	Mroh2a:NM_001281466:exon19:c.G1971A:p.W657X
chr1	90138165	90138165	A	G	exonic	Mroh2a	synonymous SNV	Mroh2a:NM_001281466:exon19:c.A1977G:p.L659L
chr1	90138992	90138992	G	T	exonic	Mroh2a	nonsynonymous SNV	Mroh2a:NM_001281466:exon20:c.G2051T:p.R684M
chr1	90138993	90138993	G	T	exonic	Mroh2a	nonsynonymous SNV	Mroh2a:NM_001281466:exon20:c.G2052T:p.R684S
chr1	90139083	90139083	T	C	exonic	Mroh2a	synonymous SNV	Mroh2a:NM_001281466:exon20:c.T2142C:p.N714N
chr1	90139086	90139086	T	C	exonic	Mroh2a	synonymous SNV	Mroh2a:NM_001281466:exon20:c.T2145C:p.D715D
chr1	90139133	90139133	C	T	intronic	Mroh2a	.	.
chr1	90139230	90139230	C	G	intronic	Mroh2a	.	.
chr1	90139335	90139335	C	T	exonic	Mroh2a	nonsynonymous SNV	Mroh2a:NM_001281466:exon21:c.C2249T:p.S750L
chr1	90139339	90139339	A	G	exonic	Mroh2a	synonymous SNV	Mroh2a:NM_001281466:exon21:c.A2253G:p.E751E
chr1	90139382	90139382	T	G	intronic	Mroh2a	.	.
chr1	90139414	90139414	A	G	intronic	Mroh2a	.	.
chr1	90140589	90140589	G	A	exonic	Mroh2a	synonymous SNV	Mroh2a:NM_001281466:exon22:c.G2364A:p.Q788Q
chr1	90140693	90140693	T	C	intronic	Mroh2a	.	.
chr1	90141545	90141545	G	T	exonic	Mroh2a	nonsynonymous SNV	Mroh2a:NM_001281466:exon23:c.G2460T:p.M820I
chr1	90142524	90142524	G	A	intronic	Mroh2a	.	.
chr1	90142564	90142564	T	C	exonic	Mroh2a	nonsynonymous SNV	Mroh2a:NM_001281466:exon24:c.T2558C:p.V853A
chr1	90142640	90142640	A	G	exonic	Mroh2a	synonymous SNV	Mroh2a:NM_001281466:exon24:c.A2634G:p.L878L
chr1	90143698	90143698	T	C	intronic	Mroh2a	.	.
chr1	90143715	90143715	A	C	exonic	Mroh2a	nonsynonymous SNV	Mroh2a:NM_001281466:exon25:c.A2641C:p.M881L
chr1	90143807	90143807	T	C	exonic	Mroh2a	synonymous SNV	Mroh2a:NM_001281466:exon25:c.T2733C:p.N911N
chr1	90143812	90143812	C	T	exonic	Mroh2a	nonsynonymous SNV	Mroh2a:NM_001281466:exon25:c.C2738T:p.S913F
chr1	90144338	90144338	A	G	exonic	Mroh2a	nonsynonymous SNV	Mroh2a:NM_001281466:exon26:c.A2761G:p.T921A
chr1	90144427	90144427	T	C	intronic	Mroh2a	.	.
chr1	90145159	90145159	G	A	exonic	Mroh2a	synonymous SNV	Mroh2a:NM_001281466:exon27:c.G2874A:p.E958E
chr1	90145189	90145189	T	C	exonic	Mroh2a	synonymous SNV	Mroh2a:NM_001281466:exon27:c.T2904C:p.H968H
chr1	90145196	90145196	C	T	exonic	Mroh2a	nonsynonymous SNV	Mroh2a:NM_001281466:exon27:c.C2911T:p.L971F
chr1	90146275	90146275	T	C	intronic	Mroh2a	.	.
chr1	90146436	90146436	A	G	intronic	Mroh2a	.	.
chr1	90146444	90146444	A	C	intronic	Mroh2a	.	.
chr1	90146841	90146841	A	G	exonic	Mroh2a	synonymous SNV	Mroh2a:NM_001281466:exon29:c.A3072G:p.V1024V
chr1	90146968	90146968	G	A	intronic	Mroh2a	.	.
chr1	90147000	90147000	C	T	intronic	Mroh2a	.	.
chr1	90147011	90147011	T	C	intronic	Mroh2a	.	.
chr1	90147804	90147804	T	C	intronic	Mroh2a	.	.
chr1	90147842	90147842	G	T	exonic	Mroh2a	nonsynonymous SNV	Mroh2a:NM_001281466:exon30:c.G3212T:p.C1071F
chr1	90147921	90147921	C	T	exonic	Mroh2a	synonymous SNV	Mroh2a:NM_001281466:exon30:c.C3291T:p.V1097V
chr1	90147960	90147960	G	T	exonic	Mroh2a	nonsynonymous SNV	Mroh2a:NM_001281466:exon30:c.G3330T:p.E1110D
chr1	90148888	90148888	A	G	intronic	Mroh2a	.	.
chr1	90148958	90148958	T	C	exonic	Mroh2a	synonymous SNV	Mroh2a:NM_001281466:exon31:c.T3390C:p.D1130D
chr1	90149033	90149033	A	G	exonic	Mroh2a	synonymous SNV	Mroh2a:NM_001281466:exon31:c.A3465G:p.T1155T
chr1	90149052	90149052	C	T	exonic	Mroh2a	synonymous SNV	Mroh2a:NM_001281466:exon31:c.C3484T:p.L1162L
chr1	90151409	90151409	C	T	intronic	Mroh2a	.	.
chr1	90151420	90151420	T	C	intronic	Mroh2a	.	.
chr1	90151481	90151481	A	C	exonic	Mroh2a	synonymous SNV	Mroh2a:NM_001281466:exon32:c.A3546C:p.A1182A
chr1	90151523	90151523	G	A	exonic	Mroh2a	synonymous SNV	Mroh2a:NM_001281466:exon32:c.G3588A:p.R1196R
chr1	90151623	90151623	C	T	intronic	Mroh2a	.	.
chr1	90151625	90151625	G	C	intronic	Mroh2a	.	.
chr1	90151820	90151820	T	C	exonic	Mroh2a	synonymous SNV	Mroh2a:NM_001281466:exon33:c.T3813C:p.V1271V
chr1	90151850	90151850	C	T	exonic	Mroh2a	synonymous SNV	Mroh2a:NM_001281466:exon33:c.C3843T:p.T1281T
chr1	90152114	90152114	C	A	intronic	Mroh2a	.	.
chr1	90152182	90152182	T	C	exonic	Mroh2a	synonymous SNV	Mroh2a:NM_001281466:exon34:c.T3916C:p.L1306L
chr1	90152604	90152604	T	A	intronic	Mroh2a	.	.
chr1	90152626	90152626	C	A	intronic	Mroh2a	.	.
chr1	90152665	90152665	G	A	exonic	Mroh2a	synonymous SNV	Mroh2a:NM_001281466:exon35:c.G4023A:p.Q1341Q
chr1	90152702	90152702	G	A	exonic	Mroh2a	nonsynonymous SNV	Mroh2a:NM_001281466:exon35:c.G4060A:p.E1354K
chr1	90152730	90152730	C	T	exonic	Mroh2a	nonsynonymous SNV	Mroh2a:NM_001281466:exon35:c.C4088T:p.T1363M
chr1	90152967	90152967	T	C	intronic	Mroh2a	.	.
chr1	90153043	90153043	T	C	exonic	Mroh2a	synonymous SNV	Mroh2a:NM_001281466:exon36:c.T4173C:p.G1391G
chr1	90153280	90153280	C	T	exonic	Mroh2a	stopgain	Mroh2a:NM_001281466:exon37:c.C4309T:p.Q1437X
chr1	90153302	90153302	C	T	exonic	Mroh2a	nonsynonymous SNV	Mroh2a:NM_001281466:exon37:c.C4331T:p.A1444V
chr1	90153373	90153373	G	A	exonic	Mroh2a	nonsynonymous SNV	Mroh2a:NM_001281466:exon37:c.G4402A:p.A1468T
chr1	90154258	90154258	C	T	intronic	Mroh2a	.	.
chr1	90154314	90154314	T	C	exonic	Mroh2a	synonymous SNV	Mroh2a:NM_001281466:exon38:c.T4467C:p.F1489F
chr1	90155208	90155208	C	T	exonic	Mroh2a	synonymous SNV	Mroh2a:NM_001281466:exon39:c.C4644T:p.S1548S
chr1	90155298	90155298	A	G	intronic	Mroh2a	.	.
chr1	90155306	90155306	A	G	intronic	Mroh2a	.	.
chr1	90155318	90155318	T	A	intronic	Mroh2a	.	.
chr1	90155329	90155329	C	G	intronic	Mroh2a	.	.
chr1	90156142	90156142	A	G	exonic	Mroh2a	synonymous SNV	Mroh2a:NM_001281466:exon41:c.A4866G:p.K1622K
chr1	90156548	90156548	C	T	exonic	Mroh2a	synonymous SNV	Mroh2a:NM_001281466:exon42:c.C4963T:p.L1655L
chr1	90156577	90156577	A	G	exonic	Mroh2a	synonymous SNV	Mroh2a:NM_001281466:exon42:c.A4992G:p.L1664L
chr1	90156579	90156579	C	T	exonic	Mroh2a	nonsynonymous SNV	Mroh2a:NM_001281466:exon42:c.C4994T:p.A1665V
chr1	90156580	90156580	G	A	exonic	Mroh2a	synonymous SNV	Mroh2a:NM_001281466:exon42:c.G4995A:p.A1665A
chr1	90161833	90161833	A	G	exonic	A730008H23Rik;Hjurp	nonsynonymous SNV	A730008H23Rik:NM_172505:exon5:c.T1699C:p.C567R,Hjurp:NM_198652:exon8:c.T1927C:p.C643R
chr1	90161884	90161884	C	G	exonic	A730008H23Rik;Hjurp	nonsynonymous SNV	A730008H23Rik:NM_172505:exon5:c.G1648C:p.A550P,Hjurp:NM_198652:exon8:c.G1876C:p.A626P
chr1	90162047	90162047	C	T	exonic	A730008H23Rik;Hjurp	synonymous SNV	A730008H23Rik:NM_172505:exon5:c.G1485A:p.A495A,Hjurp:NM_198652:exon8:c.G1713A:p.A571A
chr1	90162145	90162145	T	A	exonic	A730008H23Rik;Hjurp	nonsynonymous SNV	A730008H23Rik:NM_172505:exon5:c.A1387T:p.S463C,Hjurp:NM_198652:exon8:c.A1615T:p.S539C
chr1	90162248	90162248	C	A	exonic	A730008H23Rik;Hjurp	synonymous SNV	A730008H23Rik:NM_172505:exon5:c.G1284T:p.P428P,Hjurp:NM_198652:exon8:c.G1512T:p.P504P
chr1	90162421	90162421	A	C	exonic	A730008H23Rik;Hjurp	nonsynonymous SNV	A730008H23Rik:NM_172505:exon5:c.T1111G:p.S371A,Hjurp:NM_198652:exon8:c.T1339G:p.S447A
chr1	90162467	90162467	C	G	exonic	A730008H23Rik;Hjurp	synonymous SNV	A730008H23Rik:NM_172505:exon5:c.G1065C:p.L355L,Hjurp:NM_198652:exon8:c.G1293C:p.L431L
chr1	90162555	90162555	T	G	exonic	A730008H23Rik;Hjurp	nonsynonymous SNV	A730008H23Rik:NM_172505:exon5:c.A977C:p.Q326P,Hjurp:NM_198652:exon8:c.A1205C:p.Q402P
chr1	90162770	90162770	G	A	exonic	A730008H23Rik;Hjurp	synonymous SNV	A730008H23Rik:NM_172505:exon5:c.C762T:p.H254H,Hjurp:NM_198652:exon8:c.C990T:p.H330H
chr1	90162816	90162816	G	T	exonic	A730008H23Rik;Hjurp	nonsynonymous SNV	A730008H23Rik:NM_172505:exon5:c.C716A:p.P239H,Hjurp:NM_198652:exon8:c.C944A:p.P315H
chr1	90162830	90162830	C	T	exonic	A730008H23Rik;Hjurp	synonymous SNV	A730008H23Rik:NM_172505:exon5:c.G702A:p.A234A,Hjurp:NM_198652:exon8:c.G930A:p.A310A
chr1	90162975	90162975	G	A	exonic	A730008H23Rik;Hjurp	nonsynonymous SNV	A730008H23Rik:NM_172505:exon5:c.C557T:p.P186L,Hjurp:NM_198652:exon8:c.C785T:p.P262L
chr1	90163027	90163027	C	T	exonic	A730008H23Rik;Hjurp	nonsynonymous SNV	A730008H23Rik:NM_172505:exon5:c.G505A:p.D169N,Hjurp:NM_198652:exon8:c.G733A:p.D245N
chr1	90163271	90163271	T	C	ncRNA_intronic	6430706D22Rik	.	.
chr1	90164612	90164612	A	G	ncRNA_intronic	6430706D22Rik	.	.
chr1	90165860	90165860	C	T	ncRNA_intronic	6430706D22Rik	.	.
chr1	90165906	90165906	T	C	exonic	Hjurp	nonsynonymous SNV	Hjurp:NM_198652:exon6:c.A437G:p.E146G
chr1	90166744	90166744	A	G	intronic	A730008H23Rik;Hjurp	.	.
chr1	90166745	90166745	A	G	intronic	A730008H23Rik;Hjurp	.	.
chr1	90166844	90166844	A	G	exonic	Hjurp	nonsynonymous SNV	Hjurp:NM_198652:exon5:c.T287C:p.L96S
chr1	90166849	90166849	C	T	exonic	Hjurp	synonymous SNV	Hjurp:NM_198652:exon5:c.G282A:p.T94T
chr1	90169250	90169250	T	C	intronic	A730008H23Rik;Hjurp	.	.
chr1	90169264	90169264	T	C	intronic	A730008H23Rik;Hjurp	.	.
chr1	90169305	90169305	A	G	exonic	Hjurp	synonymous SNV	Hjurp:NM_198652:exon4:c.T255C:p.G85G
chr1	90169377	90169377	A	C	intronic	A730008H23Rik;Hjurp	.	.
chr1	90169380	90169380	G	A	intronic	A730008H23Rik;Hjurp	.	.
chr1	90173754	90173754	T	C	intronic	A730008H23Rik;Hjurp	.	.
chr1	90173763	90173763	C	G	intronic	A730008H23Rik;Hjurp	.	.
chr1	90173813	90173813	T	C	exonic	A730008H23Rik;Hjurp	synonymous SNV	A730008H23Rik:NM_172505:exon2:c.A144G:p.L48L,Hjurp:NM_198652:exon2:c.A144G:p.L48L
chr1	90173879	90173879	T	G	intronic	A730008H23Rik;Hjurp	.	.
chr1	90173988	90173988	A	T	exonic	A730008H23Rik;Hjurp	nonsynonymous SNV	A730008H23Rik:NM_172505:exon1:c.T57A:p.S19R,Hjurp:NM_198652:exon1:c.T57A:p.S19R
chr1	90173997	90173997	C	A	exonic	A730008H23Rik;Hjurp	nonsynonymous SNV	A730008H23Rik:NM_172505:exon1:c.G48T:p.K16N,Hjurp:NM_198652:exon1:c.G48T:p.K16N
chr1	90174017	90174017	T	A	exonic	A730008H23Rik;Hjurp	nonsynonymous SNV	A730008H23Rik:NM_172505:exon1:c.A28T:p.R10W,Hjurp:NM_198652:exon1:c.A28T:p.R10W
chr1	90174050	90174050	A	G	UTR5	A730008H23Rik;Hjurp	.	.
chr1	90257246	90257246	C	A	exonic	Trpm8	nonsynonymous SNV	Trpm8:NM_134252:exon20:c.C2534A:p.P845H
chr1	90257248	90257248	C	A	exonic	Trpm8	nonsynonymous SNV	Trpm8:NM_134252:exon20:c.C2536A:p.L846I
chr1	90257261	90257261	C	G	exonic	Trpm8	nonsynonymous SNV	Trpm8:NM_134252:exon20:c.C2549G:p.T850S
chr1	90257263	90257263	C	A	exonic	Trpm8	synonymous SNV	Trpm8:NM_134252:exon20:c.C2551A:p.R851R
chr1	95051156	95051156	G	A	exonic	Mab21l4	nonsynonymous SNV	Mab21l4:NM_001159940:exon4:c.C817T:p.R273C,Mab21l4:NM_172411:exon4:c.C817T:p.R273C
chr1	95183574	95183574	C	T	exonic	Sned1	nonsynonymous SNV	Sned1:NM_172463:exon27:c.C3887T:p.P1296L
chr10	107136780	107136780	A	T	intronic	Ptprq	.	.
chr10	11009292	11009292	T	C	intronic	Fbxo30	.	.
chr10	111416191	111416191	T	G	exonic	Krr1	nonsynonymous SNV	Krr1:NM_178610:exon6:c.T645G:p.I215M
chr10	116441471	116441471	C	T	exonic	Best3	nonsynonymous SNV	Best3:NM_001007583:exon7:c.C749T:p.A250V
chr10	117595418	117595418	A	C	exonic	Mdm1	nonsynonymous SNV	Mdm1:NM_001162905:exon9:c.A1140C:p.K380N,Mdm1:NM_010785:exon9:c.A1245C:p.K415N,Mdm1:NM_148922:exon9:c.A1245C:p.K415N,Mdm1:NM_001162904:exon10:c.A1275C:p.K425N
chr10	121038379	121038379	A	C	exonic	Xpot	nonsynonymous SNV	Xpot:NM_001081056:exon20:c.T2489G:p.I830S,Xpot:NM_001359618:exon20:c.T2489G:p.I830S
chr10	122562489	122562489	T	C	exonic	Usp15	nonsynonymous SNV	Usp15:NM_001301628:exon15:c.A2126G:p.D709G,Usp15:NM_027604:exon16:c.A2213G:p.D738G
chr10	122564759	122564759	A	G	exonic	Usp15	nonsynonymous SNV	Usp15:NM_001301628:exon13:c.T1732C:p.Y578H,Usp15:NM_027604:exon14:c.T1819C:p.Y607H
chr10	126608236	126608236	G	C	intronic	B4galnt1	.	.
chr10	126733329	126733329	T	A	UTR3	Ddit3;Mars1	.	.
chr10	126985351	126985351	G	T	intronic	Lrp1	.	.
chr10	128698055	128698055	T	A	exonic	Olfr776	nonsynonymous SNV	Olfr776:NM_207559:exon1:c.T37A:p.L13M
chr10	13848817	13848817	G	A	exonic	Hivep2	nonsynonymous SNV	Hivep2:NM_010437:exon4:c.G1352A:p.G451E,Hivep2:NM_001358782:exon5:c.G1352A:p.G451E,Hivep2:NM_001358783:exon8:c.G1352A:p.G451E
chr10	18336834	18336834	C	G	exonic	Arfgef3	nonsynonymous SNV	Arfgef3:NM_001033258:exon22:c.G3634C:p.A1212P
chr10	21787704	21787704	C	T	exonic	4930444G20Rik	nonsynonymous SNV	4930444G20Rik:NM_053264:exon1:c.G182A:p.R61Q
chr10	22124629	22124629	C	T	ncRNA_exonic	Gm10825	.	.
chr10	22124809	22124809	G	A	ncRNA_exonic	Gm10825	.	.
chr10	22124818	22124818	A	T	ncRNA_exonic	Gm10825	.	.
chr10	22124844	22124844	C	T	ncRNA_exonic	Gm10825	.	.
chr10	24611014	24611014	C	T	exonic	Med23	synonymous SNV	Med23:NM_027347:exon12:c.C1176T:p.L392L,Med23:NM_001166416:exon13:c.C1194T:p.L398L
chr10	30330093	30330093	G	C	intronic	Hint3	.	.
chr10	34002088	34002088	T	G	exonic	Tspyl1	nonsynonymous SNV	Tspyl1:NM_009433:exon1:c.T2G:p.M1R
chr10	42644008	42644008	T	G	intronic	Scml4	.	.
chr10	43717117	43717117	C	T	exonic	Crybg1	nonsynonymous SNV	Crybg1:NM_172393:exon2:c.G2678A:p.R893H,Crybg1:NM_001368306:exon3:c.G3503A:p.R1168H,Crybg1:NM_001368305:exon4:c.G3800A:p.R1267H
chr10	51442962	51442962	T	A	intronic	Rfx6	.	.
chr10	52120900	52120900	T	G	exonic	Nepn	nonsynonymous SNV	Nepn:NM_025684:exon2:c.T925G:p.F309V
chr10	52741097	52741097	A	T	intronic	Slc35f1	.	.
chr10	57685956	57685956	C	T	intergenic	Smpdl3a;Dux	.	.
chr10	57686057	57686057	C	A	intergenic	Smpdl3a;Dux	.	.
chr10	57686136	57686136	G	A	intergenic	Smpdl3a;Dux	.	.
chr10	57686195	57686195	A	G	intergenic	Smpdl3a;Dux	.	.
chr10	57686202	57686202	A	G	intergenic	Smpdl3a;Dux	.	.
chr10	57686204	57686204	G	C	intergenic	Smpdl3a;Dux	.	.
chr10	57690761	57690761	A	G	intergenic	Smpdl3a;Dux	.	.
chr10	57690783	57690783	G	A	intergenic	Smpdl3a;Dux	.	.
chr10	57690942	57690942	C	A	intergenic	Smpdl3a;Dux	.	.
chr10	57691081	57691081	A	C	intergenic	Smpdl3a;Dux	.	.
chr10	57691108	57691108	T	G	intergenic	Smpdl3a;Dux	.	.
chr10	57691111	57691111	G	T	intergenic	Smpdl3a;Dux	.	.
chr10	57691122	57691122	C	A	intergenic	Smpdl3a;Dux	.	.
chr10	57691148	57691148	T	A	intergenic	Smpdl3a;Dux	.	.
chr10	57693973	57693973	C	T	exonic	Dux	nonsynonymous SNV	Dux:NM_001081954:exon1:c.G1451A:p.R484K
chr10	57693974	57693974	T	C	exonic	Dux	nonsynonymous SNV	Dux:NM_001081954:exon1:c.A1450G:p.R484G
chr10	57694092	57694092	C	G	exonic	Dux	nonsynonymous SNV	Dux:NM_001081954:exon1:c.G1332C:p.L444F
chr10	57694237	57694237	G	A	exonic	Dux	nonsynonymous SNV	Dux:NM_001081954:exon1:c.C1187T:p.A396V
chr10	57694491	57694491	T	A	exonic	Dux	synonymous SNV	Dux:NM_001081954:exon1:c.A933T:p.S311S
chr10	57694541	57694541	T	C	exonic	Dux	nonsynonymous SNV	Dux:NM_001081954:exon1:c.A883G:p.K295E
chr10	57694672	57694672	T	C	exonic	Dux	nonsynonymous SNV	Dux:NM_001081954:exon1:c.A752G:p.Q251R
chr10	57694736	57694736	T	C	exonic	Dux	nonsynonymous SNV	Dux:NM_001081954:exon1:c.A688G:p.R230G
chr10	57694810	57694810	C	T	exonic	Dux	nonsynonymous SNV	Dux:NM_001081954:exon1:c.G614A:p.S205N
chr10	57694850	57694850	T	C	exonic	Dux	nonsynonymous SNV	Dux:NM_001081954:exon1:c.A574G:p.T192A
chr10	57695053	57695053	C	A	exonic	Dux	nonsynonymous SNV	Dux:NM_001081954:exon1:c.G371T:p.R124L
chr10	57695309	57695309	C	T	exonic	Dux	nonsynonymous SNV	Dux:NM_001081954:exon1:c.G115A:p.E39K
chr10	57695313	57695313	A	G	exonic	Dux	synonymous SNV	Dux:NM_001081954:exon1:c.T111C:p.F37F
chr10	57695356	57695356	A	G	exonic	Dux	nonsynonymous SNV	Dux:NM_001081954:exon1:c.T68C:p.M23T
chr10	60897827	60897827	T	A	exonic	Eif4ebp2	nonsynonymous SNV	Eif4ebp2:NM_010124:exon2:c.A170T:p.K57M
chr10	62480787	62480787	T	A	splicing	Hnrnph3	.	.
chr10	66700922	66700922	T	C	exonic	Jmjd1c	nonsynonymous SNV	Jmjd1c:NM_001242396:exon13:c.T5144C:p.L1715P,Jmjd1c:NM_207221:exon14:c.T5684C:p.L1895P
chr10	70390549	70390549	A	G	ncRNA_intronic	4930533K18Rik	.	.
chr10	70416304	70416304	T	C	intronic	Bicc1	.	.
chr10	74796096	74796096	T	A	exonic	Adora2a	synonymous SNV	Adora2a:NM_001331095:exon3:c.T648A:p.T216T,Adora2a:NM_001331096:exon3:c.T648A:p.T216T,Adora2a:NM_009630:exon3:c.T648A:p.T216T
chr10	7512586	7512586	C	T	upstream	Ppil4	.	.
chr10	75400213	75400213	T	C	intronic	Chchd10	.	.
chr10	75748373	75748373	T	C	exonic	Dip2a	nonsynonymous SNV	Dip2a:NM_001081419:exon21:c.A2393G:p.K798R
chr10	76522670	76522670	G	T	exonic	Col18a1	synonymous SNV	Col18a1:NM_001109991:exon33:c.C3393A:p.P1131P,Col18a1:NM_009929:exon34:c.C2757A:p.P919P
chr10	77454832	77454832	G	C	splicing	Pfkl	.	.
chr10	78211202	78211202	G	A	exonic	Ccdc105	nonsynonymous SNV	Ccdc105:NM_027630:exon5:c.C1123T:p.R375W
chr10	78730245	78730245	A	C	intronic	Vmn2r81	.	.
chr10	79197980	79197980	A	C	exonic	Hcn2	nonsynonymous SNV	Hcn2:NM_008226:exon8:c.A2287C:p.T763P
chr10	79225223	79225223	T	A	intronic	Rnf126	.	.
chr10	79292108	79292108	A	T	intronic	Misp	.	.
chr10	79384503	79384503	C	G	exonic	Kiss1r	nonsynonymous SNV	Kiss1r:NM_001359010:exon5:c.C555G:p.N185K,Kiss1r:NM_053244:exon5:c.C945G:p.N315K
chr10	79441320	79441320	A	T	exonic	Tmem259	nonsynonymous SNV	Tmem259:NM_001003949:exon7:c.T946A:p.S316T,Tmem259:NM_001359632:exon7:c.T946A:p.S316T
chr10	79845302	79845302	C	T	exonic	Mex3d	synonymous SNV	Mex3d:NM_198615:exon2:c.G825A:p.E275E
chr10	79893680	79893680	A	C	splicing	Tcf3	.	.
chr10	80009198	80009198	G	C	exonic	Rexo1	nonsynonymous SNV	Rexo1:NM_025852:exon5:c.C2219G:p.A740G
chr10	80166775	80166775	C	A	intronic	Izumo4	.	.
chr10	80258110	80258110	A	T	UTR3	Dot1l	.	.
chr10	80640826	80640826	G	A	exonic	Eef2	nonsynonymous SNV	Eef2:NM_007907:exon3:c.G247A:p.E83K
chr10	80640841	80640841	T	C	exonic	Eef2	nonsynonymous SNV	Eef2:NM_007907:exon3:c.T262C:p.F88L
chr10	80640842	80640842	T	G	exonic	Eef2	nonsynonymous SNV	Eef2:NM_007907:exon3:c.T263G:p.F88C
chr10	80640897	80640897	A	C	exonic	Eef2	synonymous SNV	Eef2:NM_007907:exon3:c.A318C:p.P106P
chr10	80641447	80641447	C	T	exonic	Eef2	nonsynonymous SNV	Eef2:NM_007907:exon4:c.C422T:p.T141I
chr10	80641472	80641472	A	G	exonic	Eef2	synonymous SNV	Eef2:NM_007907:exon4:c.A447G:p.E149E
chr10	80641535	80641535	G	A	exonic	Eef2	synonymous SNV	Eef2:NM_007907:exon4:c.G510A:p.E170E
chr10	80641574	80641574	G	A	exonic	Eef2	synonymous SNV	Eef2:NM_007907:exon4:c.G549A:p.E183E
chr10	80708329	80708329	T	G	intronic	Zfr2	.	.
chr10	80734506	80734506	C	G	exonic	Apba3	nonsynonymous SNV	Apba3:NM_018758:exon7:c.C1102G:p.P368A
chr10	80795960	80795960	G	C	exonic	Tbxa2r	nonsynonymous SNV	Tbxa2r:NM_001277265:exon2:c.G737C:p.G246A,Tbxa2r:NM_001358512:exon3:c.G737C:p.G246A,Tbxa2r:NM_009325:exon3:c.G737C:p.G246A
chr10	80809318	80809318	C	G	exonic	Hmg20b	nonsynonymous SNV	Hmg20b:NM_010440:exon8:c.G928C:p.A310P,Hmg20b:NM_001163165:exon9:c.G928C:p.A310P,Hmg20b:NM_001163166:exon9:c.G928C:p.A310P
chr10	80994158	80994158	T	G	exonic	Gna11	nonsynonymous SNV	Gna11:NM_010301:exon5:c.A644C:p.K215T
chr10	82274938	82274938	G	T	ncRNA_exonic	1700028I16Rik	.	.
chr10	84130168	84130168	C	T	exonic	Polr3b	synonymous SNV	Polr3b:NM_027423:exon13:c.C1203T:p.D401D
chr10	84302960	84302960	T	C	exonic	Rfx4	synonymous SNV	Rfx4:NM_027689:exon2:c.T294C:p.S98S,Rfx4:NM_001024918:exon6:c.T576C:p.S192S
chr10	84850602	84850602	C	T	exonic	Btbd11	nonsynonymous SNV	Btbd11:NM_028709:exon1:c.C529T:p.H177Y
chr10	87046269	87046269	T	A	intronic	Pah	.	.
chr10	88276788	88276788	T	C	exonic	Utp20	nonsynonymous SNV	Utp20:NM_175158:exon12:c.A1304G:p.N435S
chr10	88575649	88575649	C	T	exonic	Ano4	nonsynonymous SNV	Ano4:NM_001277188:exon5:c.G343A:p.G115R
chr10	94407035	94407035	C	G	exonic	Plxnc1	nonsynonymous SNV	Plxnc1:NM_018797:exon1:c.G178C:p.A60P
chr10	95004340	95004340	A	G	exonic	Ube2n	nonsynonymous SNV	Ube2n:NM_080560:exon3:c.A346G:p.N116D
chr11	100065635	100065635	G	T	exonic	Krt14	nonsynonymous SNV	Krt14:NM_001313956:exon5:c.C896A:p.S299Y,Krt14:NM_001313957:exon6:c.C428A:p.S143Y,Krt14:NM_016958:exon6:c.C1079A:p.S360Y
chr11	100275641	100275641	C	G	exonic	P3h4	synonymous SNV	P3h4:NM_001378981:exon1:c.G330C:p.R110R,P3h4:NM_176830:exon1:c.G330C:p.R110R
chr11	100819972	100819972	T	C	exonic	Cavin1	nonsynonymous SNV	Cavin1:NM_008986:exon2:c.A1145G:p.D382G
chr11	100937788	100937788	C	G	exonic	Naglu	nonsynonymous SNV	Naglu:NM_013792:exon6:c.C1249G:p.P417A
chr11	102769471	102769471	T	G	exonic	Kif18b	nonsynonymous SNV	Kif18b:NM_197959:exon13:c.A2217C:p.K739N
chr11	103474819	103474819	T	G	exonic	Gm884	nonsynonymous SNV	Gm884:NM_001033434:exon1:c.A1108C:p.T370P
chr11	104505338	104505338	C	A	intronic	Itgb3	.	.
chr11	109834944	109834944	T	G	intronic	Abca8b	.	.
chr11	109837875	109837875	A	C	exonic	Abca8b	nonsynonymous SNV	Abca8b:NM_001362749:exon6:c.T670G:p.F224V,Abca8b:NM_013851:exon6:c.T670G:p.F224V
chr11	110934099	110934099	A	C	exonic	Kcnj2	nonsynonymous SNV	Kcnj2:NM_008425:exon2:c.A1002C:p.K334N
chr11	112693408	112693408	T	C	intergenic	1700012H19Rik;2610035D17Rik	.	.
chr11	113564632	113564632	A	G	exonic	Cpsf4l	nonsynonymous SNV	Cpsf4l:NM_001164532:exon4:c.T515C:p.L172P,Cpsf4l:NM_001362806:exon4:c.T356C:p.L119P,Cpsf4l:NM_026682:exon4:c.T356C:p.L119P,Cpsf4l:NM_029794:exon4:c.T200C:p.L67P
chr11	113734512	113734512	A	T	exonic	Sdk2	nonsynonymous SNV	Sdk2:NM_172800:exon7:c.T761A:p.V254E
chr11	115112016	115112016	G	C	exonic	Grin2c	nonsynonymous SNV	Grin2c:NM_010350:exon15:c.C2589G:p.I863M
chr11	115652446	115652446	A	C	exonic	Tmem94	nonsynonymous SNV	Tmem94:NM_028014:exon14:c.A1564C:p.S522R
chr11	115870097	115870097	G	T	intronic	Galk1	.	.
chr11	115937594	115937594	C	G	exonic	Unc13d	nonsynonymous SNV	Unc13d:NM_001009573:exon5:c.G308C:p.R103T
chr11	116539751	116539751	C	T	intronic	St6galnac2	.	.
chr11	117630791	117630791	G	A	exonic	Tmc6	nonsynonymous SNV	Tmc6:NM_145439:exon16:c.C1934T:p.S645L
chr11	119931678	119931678	T	C	exonic	Cep131	synonymous SNV	Cep131:NM_009734:exon16:c.A1878G:p.A626A
chr11	120229337	120229337	A	C	exonic	Fscn2	nonsynonymous SNV	Fscn2:NM_172802:exon5:c.A1393C:p.S465R
chr11	120581687	120581687	T	G	intronic	Lrrc45	.	.
chr11	121806556	121806556	A	G	intergenic	Ptchd3;NONE	.	.
chr11	121806621	121806621	A	G	intergenic	Ptchd3;NONE	.	.
chr11	121806664	121806664	T	G	intergenic	Ptchd3;NONE	.	.
chr11	121806888	121806888	C	T	intergenic	Ptchd3;NONE	.	.
chr11	121806932	121806932	G	A	intergenic	Ptchd3;NONE	.	.
chr11	121817982	121817982	A	C	intergenic	Ptchd3;NONE	.	.
chr11	16809722	16809722	A	C	intronic	Egfr	.	.
chr11	19921112	19921112	T	C	exonic	Spred2	nonsynonymous SNV	Spred2:NM_033523:exon6:c.T895C:p.S299P
chr11	19980799	19980799	A	G	exonic	Actr2	synonymous SNV	Actr2:NM_146243:exon5:c.T451C:p.L151L,Actr2:NM_001362899:exon6:c.T466C:p.L156L
chr11	21233708	21233708	T	A	exonic	Ugp2	nonsynonymous SNV	Ugp2:NM_001290634:exon4:c.A328T:p.M110L,Ugp2:NM_139297:exon4:c.A361T:p.M121L
chr11	23243610	23243610	G	A	exonic	Usp34	nonsynonymous SNV	Usp34:NM_001190401:exon5:c.G703A:p.E235K
chr11	28295986	28295986	A	T	intronic	Ccdc85a	.	.
chr11	29129966	29129966	T	A	intronic	Cfap36	.	.
chr11	29129968	29129968	T	A	intronic	Cfap36	.	.
chr11	30009979	30009979	A	G	exonic	Sptbn1	nonsynonymous SNV	Sptbn1:NM_009260:exon30:c.T6206C:p.L2069S,Sptbn1:NM_175836:exon30:c.T6245C:p.L2082S
chr11	3031907	3031907	C	A	ncRNA_exonic	Pisd-ps1;Pisd-ps3	.	.
chr11	3031987	3031987	C	A	UTR3	Sfi1	.	.
chr11	3032252	3032252	G	A	exonic	Sfi1	synonymous SNV	Sfi1:NM_001363224:exon28:c.C2079T:p.H693H,Sfi1:NM_001363222:exon29:c.C2154T:p.H718H,Sfi1:NM_001363223:exon29:c.C2154T:p.H718H,Sfi1:NM_030207:exon32:c.C3513T:p.H1171H
chr11	3032831	3032831	A	G	intronic	Sfi1	.	.
chr11	3032881	3032881	A	G	intronic	Sfi1	.	.
chr11	3033101	3033101	T	C	exonic	Sfi1	nonsynonymous SNV	Sfi1:NM_001363224:exon26:c.A1895G:p.E632G,Sfi1:NM_001363222:exon27:c.A1970G:p.E657G,Sfi1:NM_001363223:exon27:c.A1970G:p.E657G,Sfi1:NM_030207:exon30:c.A3329G:p.E1110G
chr11	3033136	3033136	T	A	exonic	Sfi1	nonsynonymous SNV	Sfi1:NM_001363224:exon26:c.A1860T:p.Q620H,Sfi1:NM_001363222:exon27:c.A1935T:p.Q645H,Sfi1:NM_001363223:exon27:c.A1935T:p.Q645H,Sfi1:NM_030207:exon30:c.A3294T:p.Q1098H
chr11	3033208	3033208	C	T	exonic	Sfi1	synonymous SNV	Sfi1:NM_001363224:exon26:c.G1788A:p.V596V,Sfi1:NM_001363222:exon27:c.G1863A:p.V621V,Sfi1:NM_001363223:exon27:c.G1863A:p.V621V,Sfi1:NM_030207:exon30:c.G3222A:p.V1074V
chr11	3034340	3034340	G	A	exonic	Sfi1	nonsynonymous SNV	Sfi1:NM_001363224:exon25:c.C1766T:p.A589V,Sfi1:NM_001363222:exon26:c.C1841T:p.A614V,Sfi1:NM_001363223:exon26:c.C1841T:p.A614V,Sfi1:NM_030207:exon29:c.C3200T:p.A1067V
chr11	3034343	3034343	T	C	exonic	Sfi1	nonsynonymous SNV	Sfi1:NM_001363224:exon25:c.A1763G:p.H588R,Sfi1:NM_001363222:exon26:c.A1838G:p.H613R,Sfi1:NM_001363223:exon26:c.A1838G:p.H613R,Sfi1:NM_030207:exon29:c.A3197G:p.H1066R
chr11	3034475	3034475	G	A	exonic	Sfi1	nonsynonymous SNV	Sfi1:NM_001363224:exon25:c.C1631T:p.T544M,Sfi1:NM_001363222:exon26:c.C1706T:p.T569M,Sfi1:NM_001363223:exon26:c.C1706T:p.T569M,Sfi1:NM_030207:exon29:c.C3065T:p.T1022M
chr11	3034667	3034667	A	G	exonic	Sfi1	synonymous SNV	Sfi1:NM_001363224:exon24:c.T1563C:p.S521S,Sfi1:NM_001363222:exon25:c.T1638C:p.S546S,Sfi1:NM_001363223:exon25:c.T1638C:p.S546S,Sfi1:NM_030207:exon28:c.T2997C:p.S999S
chr11	3034703	3034703	G	A	exonic	Sfi1	synonymous SNV	Sfi1:NM_001363224:exon24:c.C1527T:p.P509P,Sfi1:NM_001363222:exon25:c.C1602T:p.P534P,Sfi1:NM_001363223:exon25:c.C1602T:p.P534P,Sfi1:NM_030207:exon28:c.C2961T:p.P987P
chr11	3035263	3035263	A	G	intronic	Sfi1	.	.
chr11	3035345	3035345	T	C	exonic	Sfi1	synonymous SNV	Sfi1:NM_001363224:exon23:c.A1437G:p.P479P,Sfi1:NM_001363222:exon24:c.A1512G:p.P504P,Sfi1:NM_001363223:exon24:c.A1512G:p.P504P,Sfi1:NM_030207:exon27:c.A2871G:p.P957P
chr11	3035842	3035842	A	T	intronic	Sfi1	.	.
chr11	3035857	3035857	T	A	intronic	Sfi1	.	.
chr11	3035972	3035972	G	A	exonic	Sfi1	nonsynonymous SNV	Sfi1:NM_001363224:exon21:c.C1033T:p.L345F,Sfi1:NM_001363222:exon22:c.C1108T:p.L370F,Sfi1:NM_001363223:exon22:c.C1108T:p.L370F,Sfi1:NM_030207:exon25:c.C2467T:p.L823F
chr11	3035988	3035988	T	C	exonic	Sfi1	synonymous SNV	Sfi1:NM_001363224:exon21:c.A1017G:p.T339T,Sfi1:NM_001363222:exon22:c.A1092G:p.T364T,Sfi1:NM_001363223:exon22:c.A1092G:p.T364T,Sfi1:NM_030207:exon25:c.A2451G:p.T817T
chr11	3036638	3036638	C	T	exonic	Sfi1	stopgain	Sfi1:NM_001363224:exon20:c.G974A:p.W325X,Sfi1:NM_001363222:exon21:c.G1049A:p.W350X,Sfi1:NM_001363223:exon21:c.G1049A:p.W350X,Sfi1:NM_030207:exon24:c.G2408A:p.W803X
chr11	3036660	3036660	T	C	exonic	Sfi1	nonsynonymous SNV	Sfi1:NM_001363224:exon20:c.A952G:p.S318G,Sfi1:NM_001363222:exon21:c.A1027G:p.S343G,Sfi1:NM_001363223:exon21:c.A1027G:p.S343G,Sfi1:NM_030207:exon24:c.A2386G:p.S796G
chr11	3037016	3037016	T	C	exonic	Sfi1	nonsynonymous SNV	Sfi1:NM_001363224:exon19:c.A842G:p.H281R,Sfi1:NM_001363222:exon20:c.A917G:p.H306R,Sfi1:NM_001363223:exon20:c.A917G:p.H306R,Sfi1:NM_030207:exon23:c.A2276G:p.H759R
chr11	3037043	3037043	T	C	exonic	Sfi1	nonsynonymous SNV	Sfi1:NM_001363224:exon19:c.A815G:p.Q272R,Sfi1:NM_001363222:exon20:c.A890G:p.Q297R,Sfi1:NM_001363223:exon20:c.A890G:p.Q297R,Sfi1:NM_030207:exon23:c.A2249G:p.Q750R
chr11	3040100	3040100	C	T	intronic	Sfi1	.	.
chr11	3040102	3040102	C	A	intronic	Sfi1	.	.
chr11	3040190	3040190	C	T	exonic	Sfi1	nonsynonymous SNV	Sfi1:NM_001363224:exon18:c.G698A:p.R233Q,Sfi1:NM_001363222:exon19:c.G773A:p.R258Q,Sfi1:NM_001363223:exon19:c.G773A:p.R258Q,Sfi1:NM_030207:exon22:c.G2132A:p.R711Q
chr11	3040230	3040230	C	T	exonic	Sfi1	nonsynonymous SNV	Sfi1:NM_001363224:exon18:c.G658A:p.V220I,Sfi1:NM_001363222:exon19:c.G733A:p.V245I,Sfi1:NM_001363223:exon19:c.G733A:p.V245I,Sfi1:NM_030207:exon22:c.G2092A:p.V698I
chr11	3040231	3040231	G	T	exonic	Sfi1	synonymous SNV	Sfi1:NM_001363224:exon18:c.C657A:p.L219L,Sfi1:NM_001363222:exon19:c.C732A:p.L244L,Sfi1:NM_001363223:exon19:c.C732A:p.L244L,Sfi1:NM_030207:exon22:c.C2091A:p.L697L
chr11	3042300	3042300	C	A	intronic	Sfi1	.	.
chr11	3043211	3043211	C	A	intronic	Sfi1	.	.
chr11	3043692	3043692	T	C	intronic	Sfi1	.	.
chr11	3043750	3043750	G	A	exonic	Sfi1	nonsynonymous SNV	Sfi1:NM_030207:exon19:c.C1853T:p.A618V
chr11	3044243	3044243	G	A	exonic	Sfi1	nonsynonymous SNV	Sfi1:NM_001363224:exon15:c.C448T:p.R150W,Sfi1:NM_001363222:exon16:c.C523T:p.R175W,Sfi1:NM_001363223:exon16:c.C523T:p.R175W,Sfi1:NM_030207:exon18:c.C1786T:p.R596W
chr11	3044283	3044283	C	T	exonic	Sfi1	synonymous SNV	Sfi1:NM_001363224:exon15:c.G408A:p.R136R,Sfi1:NM_001363222:exon16:c.G483A:p.R161R,Sfi1:NM_001363223:exon16:c.G483A:p.R161R,Sfi1:NM_030207:exon18:c.G1746A:p.R582R
chr11	3044305	3044305	G	A	intronic	Sfi1	.	.
chr11	3044815	3044815	G	A	exonic	Sfi1	synonymous SNV	Sfi1:NM_001363224:exon14:c.C375T:p.S125S,Sfi1:NM_001363222:exon15:c.C450T:p.S150S,Sfi1:NM_001363223:exon15:c.C450T:p.S150S,Sfi1:NM_030207:exon17:c.C1713T:p.S571S
chr11	3053445	3053445	T	C	exonic	Sfi1	nonsynonymous SNV	Sfi1:NM_001363222:exon12:c.A68G:p.Q23R,Sfi1:NM_001363223:exon12:c.A68G:p.Q23R,Sfi1:NM_030207:exon14:c.A1331G:p.Q444R
chr11	3053475	3053475	C	T	exonic	Sfi1	nonsynonymous SNV	Sfi1:NM_001363222:exon12:c.G38A:p.R13K,Sfi1:NM_001363223:exon12:c.G38A:p.R13K,Sfi1:NM_030207:exon14:c.G1301A:p.R434K
chr11	3055391	3055391	C	A	intronic	Sfi1	.	.
chr11	3055406	3055406	A	G	exonic	Sfi1	nonsynonymous SNV	Sfi1:NM_030207:exon13:c.T1270C:p.Y424H
chr11	3055441	3055441	A	T	exonic	Sfi1	nonsynonymous SNV	Sfi1:NM_030207:exon13:c.T1235A:p.V412E
chr11	3055471	3055471	T	A	exonic	Sfi1	nonsynonymous SNV	Sfi1:NM_030207:exon13:c.A1205T:p.Q402L
chr11	3055481	3055481	T	G	exonic	Sfi1	nonsynonymous SNV	Sfi1:NM_030207:exon13:c.A1195C:p.N399H
chr11	3056742	3056742	C	T	intronic	Sfi1	.	.
chr11	3056812	3056812	G	A	exonic	Sfi1	nonsynonymous SNV	Sfi1:NM_030207:exon12:c.C1139T:p.T380I
chr11	3056857	3056857	A	G	exonic	Sfi1	nonsynonymous SNV	Sfi1:NM_030207:exon12:c.T1094C:p.F365S
chr11	3057905	3057905	G	A	exonic	Sfi1	synonymous SNV	Sfi1:NM_030207:exon11:c.C1047T:p.R349R
chr11	3057906	3057906	C	T	exonic	Sfi1	nonsynonymous SNV	Sfi1:NM_030207:exon11:c.G1046A:p.R349H
chr11	3060125	3060125	G	C	exonic	Sfi1	nonsynonymous SNV	Sfi1:NM_030207:exon10:c.C875G:p.A292G
chr11	3060128	3060128	C	T	exonic	Sfi1	nonsynonymous SNV	Sfi1:NM_030207:exon10:c.G872A:p.R291H
chr11	3060170	3060170	C	T	intronic	Sfi1	.	.
chr11	3070604	3070604	C	G	exonic	Sfi1	nonsynonymous SNV	Sfi1:NM_030207:exon7:c.G576C:p.R192S
chr11	3077381	3077381	G	A	intronic	Sfi1	.	.
chr11	3077392	3077392	C	T	intronic	Sfi1	.	.
chr11	3079433	3079433	C	T	exonic	Sfi1	stopgain	Sfi1:NM_030207:exon5:c.G344A:p.W115X
chr11	3079444	3079444	G	A	exonic	Sfi1	synonymous SNV	Sfi1:NM_030207:exon5:c.C333T:p.S111S
chr11	3079527	3079527	A	G	intronic	Sfi1	.	.
chr11	3086083	3086083	G	A	exonic	Sfi1	nonsynonymous SNV	Sfi1:NM_030207:exon4:c.C251T:p.T84I
chr11	3087212	3087212	C	A	intronic	Sfi1	.	.
chr11	3087224	3087224	G	A	intronic	Sfi1	.	.
chr11	3087269	3087269	C	T	exonic	Sfi1	synonymous SNV	Sfi1:NM_030207:exon3:c.G168A:p.R56R
chr11	3087370	3087370	T	C	exonic	Sfi1	nonsynonymous SNV	Sfi1:NM_030207:exon3:c.A67G:p.T23A
chr11	3088895	3088895	A	G	UTR5	Sfi1	.	.
chr11	3133993	3133993	A	G	exonic	Eif4enif1	synonymous SNV	Eif4enif1:NM_001166547:exon11:c.A1512G:p.R504R,Eif4enif1:NM_023743:exon11:c.A1512G:p.R504R
chr11	32090744	32090744	G	T	exonic	Il9r	nonsynonymous SNV	Il9r:NM_001134458:exon9:c.C1278A:p.D426E,Il9r:NM_008374:exon9:c.C1275A:p.D425E
chr11	34505819	34505819	C	A	exonic	Dock2	nonsynonymous SNV	Dock2:NM_033374:exon18:c.G1768T:p.G590W
chr11	34935233	34935233	G	A	intronic	Slit3	.	.
chr11	42405400	42405400	C	T	exonic	Gabrb2	synonymous SNV	Gabrb2:NM_001347314:exon6:c.C582T:p.G194G,Gabrb2:NM_001362647:exon6:c.C582T:p.G194G,Gabrb2:NM_001362649:exon6:c.C486T:p.G162G,Gabrb2:NM_001362646:exon7:c.C582T:p.G194G,Gabrb2:NM_008070:exon7:c.C582T:p.G194G
chr11	4321558	4321558	G	A	intronic	Hormad2	.	.
chr11	4546659	4546659	C	G	exonic	Ascc2	nonsynonymous SNV	Ascc2:NM_029291:exon3:c.C176G:p.A59G
chr11	4570319	4570319	A	G	exonic	Ascc2	nonsynonymous SNV	Ascc2:NM_001376980:exon12:c.A859G:p.S287G,Ascc2:NM_029291:exon13:c.A1201G:p.S401G
chr11	45719814	45719814	C	G	exonic	Clint1	nonsynonymous SNV	Clint1:NM_001363484:exon9:c.C1144G:p.P382A,Clint1:NM_001045520:exon10:c.C1219G:p.P407A,Clint1:NM_001346760:exon10:c.C1219G:p.P407A
chr11	46090336	46090336	T	G	exonic	Cyfip2	nonsynonymous SNV	Cyfip2:NM_001252459:exon8:c.A740C:p.D247A,Cyfip2:NM_001252460:exon8:c.A740C:p.D247A,Cyfip2:NM_133769:exon8:c.A740C:p.D247A
chr11	46167364	46167364	A	C	intronic	Itk	.	.
chr11	46367759	46367759	G	A	intergenic	Gm12169;BC053393	.	.
chr11	4840467	4840467	C	A	exonic	Nefh	nonsynonymous SNV	Nefh:NM_010904:exon4:c.G2154T:p.E718D
chr11	4840518	4840518	G	T	exonic	Nefh	synonymous SNV	Nefh:NM_010904:exon4:c.C2103A:p.V701V
chr11	4941731	4941731	A	T	exonic	Ap1b1	nonsynonymous SNV	Ap1b1:NM_007454:exon21:c.A2768T:p.K923M,Ap1b1:NM_001243044:exon22:c.A2777T:p.K926M,Ap1b1:NM_001355660:exon22:c.A2789T:p.K930M,Ap1b1:NM_001243043:exon23:c.A2798T:p.K933M,Ap1b1:NM_001355659:exon23:c.A2798T:p.K933M
chr11	49451778	49451778	C	T	exonic	Flt4	synonymous SNV	Flt4:NM_008029:exon23:c.C3111T:p.D1037D
chr11	4988165	4988165	A	C	intronic	Ewsr1	.	.
chr11	51415248	51415248	T	G	intronic	Hnrnpab;Phykpl	.	.
chr11	51457456	51457456	C	T	exonic	N4bp3	synonymous SNV	N4bp3:NM_145974:exon5:c.G1281A:p.P427P
chr11	51520689	51520689	G	T	exonic	Sec24a	nonsynonymous SNV	Sec24a:NM_001290785:exon18:c.C2656A:p.L886I,Sec24a:NM_175255:exon18:c.C2659A:p.L887I
chr11	53793075	53793075	T	C	exonic	Slc22a21	synonymous SNV	Slc22a21:NM_019723:exon1:c.A285G:p.L95L
chr11	5431433	5431433	G	T	exonic	Ccdc117	nonsynonymous SNV	Ccdc117:NM_134033:exon5:c.C700A:p.Q234K
chr11	5607373	5607373	G	A	exonic	Mrps24	nonsynonymous SNV	Mrps24:NM_001362871:exon3:c.C127T:p.P43S,Mrps24:NM_026080:exon3:c.C148T:p.P50S
chr11	5770422	5770422	G	T	exonic	Aebp1	nonsynonymous SNV	Aebp1:NM_001291857:exon18:c.G2537T:p.R846L,Aebp1:NM_009636:exon18:c.G2534T:p.R845L
chr11	58034057	58034057	C	T	exonic	Irgm2	synonymous SNV	Irgm2:NM_019440:exon2:c.C1071T:p.C357C
chr11	58818794	58818794	G	A	intronic	Obscn	.	.
chr11	58818801	58818801	A	G	intronic	Obscn	.	.
chr11	59379528	59379528	T	C	intronic	Nlrp3	.	.
chr11	60019974	60019974	A	C	exonic	Srebf1	nonsynonymous SNV	Srebf1:NM_001313979:exon3:c.T613G:p.L205V,Srebf1:NM_001358314:exon3:c.T541G:p.L181V,Srebf1:NM_001358315:exon3:c.T520G:p.L174V,Srebf1:NM_011480:exon3:c.T613G:p.L205V
chr11	61151491	61151491	G	A	intronic	Slc47a2	.	.
chr11	61264097	61264097	G	C	exonic	Rnf112	nonsynonymous SNV	Rnf112:NM_001291024:exon10:c.C1116G:p.S372R,Rnf112:NM_001359130:exon10:c.C1260G:p.S420R,Rnf112:NM_009548:exon11:c.C1185G:p.S395R
chr11	62886983	62886983	T	C	exonic	Tekt3	synonymous SNV	Tekt3:NM_027660:exon3:c.T636C:p.H212H
chr11	65001068	65001068	A	T	exonic	Myocd	nonsynonymous SNV	Myocd:NM_145136:exon10:c.T1402A:p.L468M,Myocd:NM_146386:exon10:c.T1402A:p.L468M
chr11	65504238	65504238	C	T	exonic	Map2k4	synonymous SNV	Map2k4:NM_001316369:exon10:c.G717A:p.L239L,Map2k4:NM_001362740:exon10:c.G801A:p.L267L,Map2k4:NM_001316368:exon11:c.G717A:p.L239L,Map2k4:NM_001362739:exon11:c.G801A:p.L267L,Map2k4:NM_009157:exon11:c.G1149A:p.L383L,Map2k4:NM_001316367:exon12:c.G1182A:p.L394L
chr11	65687748	65687748	T	G	exonic	Dnah9	nonsynonymous SNV	Dnah9:NM_001099633:exon60:c.A11471C:p.K3824T
chr11	65789922	65789922	C	T	exonic	Dnah9	synonymous SNV	Dnah9:NM_001099633:exon43:c.G8331A:p.Q2777Q
chr11	66741823	66741823	T	G	ncRNA_intronic	Gm12298	.	.
chr11	66909807	66909807	A	G	exonic	Myh3	nonsynonymous SNV	Myh3:NM_001099635:exon30:c.A3980G:p.K1327R
chr11	67005289	67005289	G	A	exonic	Myh2	synonymous SNV	Myh2:NM_001039545:exon30:c.G4182A:p.E1394E
chr11	67106151	67106151	A	C	exonic	Myh8	nonsynonymous SNV	Myh8:NM_177369:exon20:c.A2185C:p.N729H
chr11	67112094	67112094	A	C	exonic	Myh8	nonsynonymous SNV	Myh8:NM_177369:exon27:c.A3593C:p.K1198T
chr11	68578649	68578649	C	G	exonic	Myh10	nonsynonymous SNV	Myh10:NM_175260:exon12:c.C1355G:p.A452G
chr11	68784266	68784266	C	T	exonic	Slc25a35	nonsynonymous SNV	Slc25a35:NM_028048:exon2:c.C416T:p.A139V
chr11	69844632	69844632	G	A	exonic	Dlg4	nonsynonymous SNV	Dlg4:NM_001370674:exon5:c.G305A:p.R102Q,Dlg4:NM_001109752:exon6:c.G368A:p.R123Q,Dlg4:NM_001370671:exon6:c.G392A:p.R131Q,Dlg4:NM_001370672:exon6:c.G197A:p.R66Q,Dlg4:NM_007864:exon6:c.G377A:p.R126Q,Dlg4:NM_001370675:exon8:c.G497A:p.R166Q
chr11	70333942	70333942	G	A	exonic	Gltpd2	nonsynonymous SNV	Gltpd2:NM_146020:exon3:c.G898A:p.V300I
chr11	73524748	73524748	T	C	exonic	Zfp735	synonymous SNV	Zfp735:NM_001126489:exon4:c.T1015C:p.L339L
chr11	73778102	73778102	A	G	upstream	Olfr397	.	.
chr11	75231428	75231428	C	T	exonic	Serpinf1	nonsynonymous SNV	Serpinf1:NM_011340:exon2:c.G64A:p.V22I
chr11	75816540	75816540	G	A	exonic	1700016K19Rik	synonymous SNV	1700016K19Rik:NM_198637:exon2:c.G240A:p.Q80Q
chr11	75860074	75860074	C	T	exonic	Vps53	nonsynonymous SNV	Vps53:NM_026664:exon22:c.G2339A:p.R780K
chr11	77786699	77786699	T	G	exonic	Sez6	nonsynonymous SNV	Sez6:NM_001291225:exon7:c.T1504G:p.F502V,Sez6:NM_021286:exon7:c.T1504G:p.F502V
chr11	78357048	78357048	G	C	exonic	Tmem97	nonsynonymous SNV	Tmem97:NM_133706:exon2:c.C211G:p.L71V
chr11	78858381	78858381	G	C	exonic	Ksr1	unknown	UNKNOWN
chr11	79315822	79315822	G	C	exonic	Omg	nonsynonymous SNV	Omg:NM_019409:exon2:c.C711G:p.N237K
chr11	79946829	79946829	C	T	intronic	Atad5	.	.
chr11	80488400	80488400	T	G	exonic	Myo1d	nonsynonymous SNV	Myo1d:NM_177390:exon9:c.A1100C:p.N367T
chr11	82878791	82878791	C	T	UTR5	Slfn2	.	.
chr11	87427707	87427707	A	C	exonic	Mtmr4	nonsynonymous SNV	Mtmr4:NM_001357901:exon18:c.A3354C:p.E1118D,Mtmr4:NM_133215:exon19:c.A3525C:p.E1175D
chr11	87608747	87608747	T	G	exonic	Mpo	nonsynonymous SNV	Mpo:NM_010824:exon4:c.T220G:p.F74V
chr11	87881937	87881937	A	T	splicing	Vezf1	.	.
chr11	87881938	87881938	T	A	intronic	Vezf1	.	.
chr11	88706809	88706809	T	C	exonic	Akap1	nonsynonymous SNV	Akap1:NM_001042541:exon2:c.A340G:p.R114G,Akap1:NM_009648:exon2:c.A340G:p.R114G
chr11	91438070	91438070	C	T	exonic	Kif2b	nonsynonymous SNV	Kif2b:NM_028547:exon1:c.G700A:p.D234N
chr11	94225110	94225110	T	C	exonic	Abcc3	synonymous SNV	Abcc3:NM_001363187:exon16:c.A1962G:p.A654A,Abcc3:NM_001363189:exon16:c.A1962G:p.A654A,Abcc3:NM_029600:exon16:c.A1962G:p.A654A
chr11	94346059	94346059	G	C	intronic	Spata20	.	.
chr11	94808561	94808561	C	T	intronic	Col1a1	.	.
chr11	95232838	95232838	C	G	exonic	Fam117a	nonsynonymous SNV	Fam117a:NM_172543:exon3:c.C453G:p.H151Q
chr11	97490868	97490868	G	A	UTR5	Epop	.	.
chr11	97537716	97537716	A	C	exonic	Mllt6	nonsynonymous SNV	Mllt6:NM_139311:exon14:c.A2003C:p.D668A
chr11	97608683	97608683	A	C	exonic	Cwc25	nonsynonymous SNV	Cwc25:NM_026186:exon10:c.T1237G:p.F413V
chr11	98188921	98188921	A	T	exonic	Neurod2	nonsynonymous SNV	Neurod2:NM_010895:exon2:c.T730A:p.C244S
chr11	98631181	98631181	G	A	exonic	Nr1d1	nonsynonymous SNV	Nr1d1:NM_145434:exon6:c.C1273T:p.P425S
chr11	98843949	98843949	G	A	exonic	Gjd3	nonsynonymous SNV	Gjd3:NM_178596:exon1:c.C382T:p.R128C
chr11	99081971	99081971	T	C	exonic	Smarce1	nonsynonymous SNV	Smarce1:NM_020618:exon5:c.A235G:p.K79E
chr11	99608796	99608796	A	G	intergenic	Krtap4-6;Gm11595	.	.
chr11	99633980	99633980	T	C	exonic	Gm11595	nonsynonymous SNV	Gm11595:NM_001126322:exon1:c.A187G:p.S63G
chr11	99900028	99900028	G	A	exonic	Krt34	stopgain	Krt34:NM_027563:exon5:c.C865T:p.Q289X
chr12	102137491	102137491	C	G	UTR5	Gpr68	.	.
chr12	103128806	103128806	T	C	exonic	Trip11	synonymous SNV	Trip11:NM_028446:exon8:c.A1209G:p.R403R
chr12	103661859	103661859	T	C	exonic	Lgmn	nonsynonymous SNV	Lgmn:NM_001378875:exon2:c.A80G:p.D27G,Lgmn:NM_011175:exon2:c.A80G:p.D27G
chr12	105092877	105092877	C	A	splicing	Serpina1a	.	.
chr12	105224749	105224749	T	C	intronic	Serpina11	.	.
chr12	105715461	105715461	G	A	intergenic	Gsc;Dicer1	.	.
chr12	109775669	109775669	T	G	exonic	Eml1	nonsynonymous SNV	Eml1:NM_001364199:exon18:c.T1753G:p.F585V,Eml1:NM_001364198:exon19:c.T1768G:p.F590V,Eml1:NM_001043335:exon21:c.T2314G:p.F772V,Eml1:NM_001043336:exon21:c.T2221G:p.F741V,Eml1:NM_001286346:exon21:c.T2275G:p.F759V,Eml1:NM_001364195:exon21:c.T2305G:p.F769V,Eml1:NM_001286347:exon22:c.T2272G:p.F758V,Eml1:NM_001364194:exon22:c.T2365G:p.F789V,Eml1:NM_001364196:exon22:c.T2272G:p.F758V,Eml1:NM_001364197:exo…
chr12	111889876	111889876	T	C	splicing	Dync1h1	.	.
chr12	111932255	111932255	C	T	exonic	Hsp90aa1	stopgain	Hsp90aa1:NM_010480:exon5:c.G962A:p.W321X
chr12	112171324	112171324	G	C	exonic	Tecpr2	nonsynonymous SNV	Tecpr2:NM_001289510:exon9:c.G1915C:p.A639P,Tecpr2:NM_001081057:exon10:c.G1915C:p.A639P,Tecpr2:NM_175336:exon10:c.G814C:p.A272P
chr12	112205980	112205980	G	T	exonic	Tecpr2	nonsynonymous SNV	Tecpr2:NM_001289510:exon18:c.G3863T:p.S1288I,Tecpr2:NM_001081057:exon19:c.G3863T:p.S1288I,Tecpr2:NM_175336:exon19:c.G2762T:p.S921I
chr12	112723361	112723361	C	G	UTR3	Gm266	.	.
chr12	112723383	112723383	C	G	exonic	Gm266	nonsynonymous SNV	Gm266:NM_001033248:exon1:c.G599C:p.G200A
chr12	113278644	113278644	A	G	exonic	Tdrd9	synonymous SNV	Tdrd9:NM_029056:exon26:c.A2730G:p.E910E
chr12	113415030	113415030	C	G	exonic	Kif26a	nonsynonymous SNV	Kif26a:NM_001097621:exon12:c.C3506G:p.A1169G
chr12	114381636	114381636	T	A	intronic	Crip2	.	.
chr12	114426582	114426582	G	C	exonic	Tmem121	nonsynonymous SNV	Tmem121:NM_153776:exon2:c.G208C:p.A70P
chr12	114689104	114689104	A	C	intergenic	Tmem121;Adam6b	.	.
chr12	114974331	114974331	C	G	intergenic	Adam6a;Mir7094-1	.	.
chr12	115135173	115135173	T	C	intergenic	Adam6a;Mir7094-1	.	.
chr12	116067571	116067571	G	T	intergenic	Mir7094-2;Gm30948	.	.
chr12	116134835	116134835	A	T	intergenic	Mir7094-2;Gm30948	.	.
chr12	116861464	116861464	A	C	intergenic	Gm30948;Mir6388	.	.
chr12	119221442	119221442	C	A	exonic	Dnah11	nonsynonymous SNV	Dnah11:NM_010060:exon57:c.G9379T:p.A3127S
chr12	119225903	119225903	T	C	exonic	Dnah11	nonsynonymous SNV	Dnah11:NM_010060:exon56:c.A9142G:p.K3048E
chr12	119538657	119538657	G	C	exonic	Sp4	nonsynonymous SNV	Sp4:NM_001166385:exon3:c.C126G:p.H42Q,Sp4:NM_009239:exon3:c.C126G:p.H42Q
chr12	120088350	120088350	C	T	UTR3	Sp8	.	.
chr12	14501394	14501394	G	A	intergenic	Gm16497;4930448C13Rik	.	.
chr12	16711197	16711197	T	C	intronic	Greb1	.	.
chr12	21205427	21205427	T	C	exonic	Asap2	nonsynonymous SNV	Asap2:NM_001004364:exon4:c.T368C:p.I123T,Asap2:NM_001098168:exon4:c.T368C:p.I123T,Asap2:NM_001135192:exon4:c.T368C:p.I123T
chr12	25185305	25185305	C	T	exonic	Taf1b	nonsynonymous SNV	Taf1b:NM_020614:exon2:c.C23T:p.A8V
chr12	30512544	30512544	C	A	exonic	Myt1l	nonsynonymous SNV	Myt1l:NM_001361658:exon9:c.C1265A:p.T422K,Myt1l:NM_001361660:exon9:c.C1265A:p.T422K,Myt1l:NM_001093775:exon10:c.C1328A:p.T443K,Myt1l:NM_001093776:exon10:c.C1328A:p.T443K,Myt1l:NM_001093778:exon10:c.C1325A:p.T442K,Myt1l:NM_001361655:exon10:c.C1328A:p.T443K,Myt1l:NM_001361656:exon10:c.C1328A:p.T443K,Myt1l:NM_001361657:exon10:c.C1328A:p.T443K,Myt1l:NM_001361659:exon10:c.C1328A:p.T443K,Myt1l:NM_00866…
chr12	30599187	30599187	C	G	exonic	Myt1l	nonsynonymous SNV	Myt1l:NM_001361660:exon21:c.C3060G:p.I1020M,Myt1l:NM_001361658:exon22:c.C3195G:p.I1065M,Myt1l:NM_001361659:exon22:c.C3123G:p.I1041M,Myt1l:NM_001093775:exon23:c.C3264G:p.I1088M,Myt1l:NM_001093776:exon23:c.C3258G:p.I1086M,Myt1l:NM_001093778:exon23:c.C3255G:p.I1085M,Myt1l:NM_001361655:exon23:c.C3264G:p.I1088M,Myt1l:NM_001361656:exon23:c.C3258G:p.I1086M,Myt1l:NM_001361657:exon23:c.C3258G:p.I1086M,Myt…
chr12	32229067	32229067	A	T	intronic	Slc26a4	.	.
chr12	32554929	32554929	C	T	intronic	Cog5	.	.
chr12	35670906	35670906	G	C	UTR3	Prps1l1	.	.
chr12	40803485	40803485	G	T	intronic	Scin	.	.
chr12	4857631	4857631	A	C	exonic	Wdcp	nonsynonymous SNV	Wdcp:NM_001170858:exon2:c.A680C:p.K227T,Wdcp:NM_173416:exon2:c.A680C:p.K227T
chr12	50486177	50486177	G	A	exonic	Foxg1	synonymous SNV	Foxg1:NM_001160112:exon1:c.G705A:p.P235P,Foxg1:NM_008241:exon2:c.G705A:p.P235P
chr12	50502742	50502742	C	T	ncRNA_intronic	3110039M20Rik	.	.
chr12	52753754	52753754	A	G	exonic	Strn3	synonymous SNV	Strn3:NM_001172098:exon5:c.T621C:p.S207S,Strn3:NM_001364437:exon5:c.T621C:p.S207S,Strn3:NM_052973:exon5:c.T621C:p.S207S
chr12	54241402	54241402	C	T	exonic	Akap6	synonymous SNV	Akap6:NM_198111:exon13:c.C4611T:p.Y1537Y
chr12	56700784	56700784	C	G	exonic	Insm2	nonsynonymous SNV	Insm2:NM_020287:exon1:c.C325G:p.P109A
chr12	60260559	60260559	A	C	intronic	Mia2	.	.
chr12	66259818	66259818	T	C	exonic	Mis18bp1	nonsynonymous SNV	Mis18bp1:NM_172578:exon3:c.A566G:p.N189S
chr12	67669964	67669964	G	A	exonic	Mdga2	nonsynonymous SNV	Mdga2:NM_001193266:exon9:c.C1648T:p.R550C,Mdga2:NM_207010:exon9:c.C1648T:p.R550C
chr12	70473917	70473917	G	C	exonic	Arf6	nonsynonymous SNV	Arf6:NM_007481:exon2:c.G137C:p.G46A
chr12	70678971	70678971	A	T	intronic	Vcpkmt	.	.
chr12	71022231	71022231	G	T	intronic	Atl1	.	.
chr12	72118162	72118162	G	A	intronic	Arid4a	.	.
chr12	74224816	74224816	A	G	UTR5	Mnat1	.	.
chr12	75998748	75998748	C	T	exonic	Kcnh5	nonsynonymous SNV	Kcnh5:NM_172805:exon11:c.G2713A:p.A905T
chr12	75998749	75998749	C	T	exonic	Kcnh5	synonymous SNV	Kcnh5:NM_172805:exon11:c.G2712A:p.Q904Q
chr12	76516794	76516794	A	C	exonic	Gphb5	nonsynonymous SNV	Gphb5:NM_175644:exon2:c.T7G:p.L3V
chr12	77246503	77246503	C	T	exonic	Esr2	nonsynonymous SNV	Esr2:NM_010157:exon5:c.G737A:p.R246Q,Esr2:NM_207707:exon5:c.G737A:p.R246Q
chr12	7985057	7985057	A	G	exonic	Apob	nonsynonymous SNV	Apob:NM_009693:exon2:c.A121G:p.K41E
chr12	81822996	81822996	A	G	exonic	Plekhd1	nonsynonymous SNV	Plekhd1:NM_001177503:exon12:c.A1265G:p.N422S
chr12	83498510	83498510	G	C	exonic	Sipa1l1	nonsynonymous SNV	Sipa1l1:NM_172579:exon9:c.G3007C:p.A1003P,Sipa1l1:NM_001167983:exon12:c.G3007C:p.A1003P
chr12	84867164	84867164	C	T	exonic	Dcaf4	synonymous SNV	Dcaf4:NM_001165256:exon1:c.C102T:p.A34A,Dcaf4:NM_030246:exon2:c.C63T:p.A21A
chr12	85117326	85117326	C	G	exonic	Papln	nonsynonymous SNV	Papln:NM_130887:exon12:c.C1120G:p.P374A,Papln:NM_001205343:exon13:c.C1186G:p.P396A
chr12	85333501	85333501	T	G	exonic	Acot2	nonsynonymous SNV	Acot2:NM_134188:exon3:c.T833G:p.L278R
chr12	85599625	85599625	T	G	intergenic	Mideas;Ptgr2	.	.
chr12	85945275	85945275	A	C	intronic	Abcd4	.	.
chr12	89266473	89266473	C	A	intergenic	Gm6803;Gm46993	.	.
chr12	89266483	89266483	G	T	intergenic	Gm6803;Gm46993	.	.
chr12	89266682	89266682	A	C	intergenic	Gm6803;Gm46993	.	.
chr12	89266699	89266699	A	T	intergenic	Gm6803;Gm46993	.	.
chr12	89322469	89322469	C	A	exonic	Gm21319	nonsynonymous SNV	Gm21319:NM_001270722:exon2:c.C329A:p.P110Q
chr12	89322541	89322541	T	C	exonic	Gm21319	nonsynonymous SNV	Gm21319:NM_001270722:exon2:c.T401C:p.I134T
chr12	8959267	8959267	C	T	exonic	Matn3	synonymous SNV	Matn3:NM_010770:exon2:c.C672T:p.S224S
chr12	90425661	90425661	T	C	exonic	Nrxn3	nonsynonymous SNV	Nrxn3:NM_001198587:exon4:c.T953C:p.V318A
chr12	91968104	91968104	C	A	exonic	Dio2	unknown	UNKNOWN
chr13	100931864	100931864	A	T	exonic	Naip2	nonsynonymous SNV	Naip2:NM_001126182:exon11:c.T1618A:p.Y540N,Naip2:NM_010872:exon11:c.T1618A:p.Y540N
chr13	101195438	101195438	C	T	exonic	Naip1	nonsynonymous SNV	Naip1:NM_008670:exon11:c.G3173A:p.C1058Y
chr13	101403809	101403809	C	T	intronic	Rad17	.	.
chr13	101435976	101435976	T	G	UTR3	Ak6	.	.
chr13	101509088	101509088	T	G	exonic	Mrps36	nonsynonymous SNV	Mrps36:NM_001190264:exon3:c.A166C:p.S56R,Mrps36:NM_025369:exon3:c.A172C:p.S58R
chr13	103526915	103526915	T	C	exonic	Mast4	synonymous SNV	Mast4:NM_175171:exon29:c.A6024G:p.K2008K
chr13	104613481	104613481	T	C	exonic	Erbin	synonymous SNV	Erbin:NM_001289474:exon22:c.A3615G:p.R1205R,Erbin:NM_001289473:exon24:c.A3939G:p.R1313R,Erbin:NM_001289475:exon24:c.A3966G:p.R1322R,Erbin:NM_001005868:exon25:c.A4083G:p.R1361R
chr13	104676366	104676366	C	T	exonic	Erbin	nonsynonymous SNV	Erbin:NM_001005868:exon3:c.G44A:p.R15H,Erbin:NM_001289473:exon3:c.G44A:p.R15H,Erbin:NM_001289474:exon3:c.G44A:p.R15H,Erbin:NM_001289475:exon3:c.G44A:p.R15H
chr13	106234765	106234765	C	T	exonic	Htr1a	synonymous SNV	Htr1a:NM_008308:exon1:c.C432T:p.Y144Y
chr13	107769539	107769539	T	G	intronic	Kif2a	.	.
chr13	108516490	108516490	C	T	UTR3	Zswim6	.	.
chr13	108516813	108516813	C	G	exonic	Zswim6	nonsynonymous SNV	Zswim6:NM_145456:exon18:c.G3323C:p.G1108A
chr13	119504526	119504526	A	G	intronic	Fgf10	.	.
chr13	120277155	120277155	C	G	ncRNA_exonic	3110070M22Rik	.	.
chr13	120277242	120277242	C	T	intronic	Tmem267	.	.
chr13	120281616	120281616	C	T	exonic	Tmem267	nonsynonymous SNV	Tmem267:NM_001039244:exon2:c.C106T:p.L36F,Tmem267:NM_001177666:exon2:c.C106T:p.L36F,Tmem267:NM_001370626:exon2:c.C106T:p.L36F,Tmem267:NM_001370627:exon2:c.C106T:p.L36F
chr13	120281735	120281735	G	T	exonic	Tmem267	synonymous SNV	Tmem267:NM_001039244:exon2:c.G225T:p.S75S,Tmem267:NM_001177666:exon2:c.G225T:p.S75S,Tmem267:NM_001370626:exon2:c.G225T:p.S75S,Tmem267:NM_001370627:exon2:c.G225T:p.S75S
chr13	120283986	120283986	T	C	exonic	Tmem267	synonymous SNV	Tmem267:NM_001039244:exon3:c.T357C:p.T119T,Tmem267:NM_001177666:exon3:c.T357C:p.T119T,Tmem267:NM_001370626:exon3:c.T357C:p.T119T,Tmem267:NM_001370627:exon3:c.T357C:p.T119T
chr13	120284285	120284285	T	A	UTR3	Tmem267	.	.
chr13	12290259	12290259	T	C	intronic	Mtr	.	.
chr13	12889116	12889116	T	C	exonic	Prl2c3;Prl2c4	synonymous SNV	Prl2c3:NM_011118:exon2:c.A189G:p.S63S,Prl2c4:NM_011954:exon2:c.A189G:p.S63S
chr13	14279217	14279217	A	G	exonic	Arid4b	synonymous SNV	Arid4b:NM_198122:exon19:c.A1998G:p.E666E,Arid4b:NM_194262:exon20:c.A2259G:p.E753E
chr13	14279224	14279224	A	G	exonic	Arid4b	nonsynonymous SNV	Arid4b:NM_198122:exon19:c.A2005G:p.S669G,Arid4b:NM_194262:exon20:c.A2266G:p.S756G
chr13	16109116	16109116	T	C	ncRNA_intronic	B230303A05Rik	.	.
chr13	17344294	17344294	A	C	intronic	Sugct	.	.
chr13	18931502	18931502	T	C	intronic	Vps41	.	.
chr13	21560172	21560172	C	G	exonic	Nkapl	nonsynonymous SNV	Nkapl:NM_025719:exon1:c.G139C:p.G47R
chr13	22446650	22446650	T	G	exonic	Vmn1r198	nonsynonymous SNV	Vmn1r198:NM_134220:exon1:c.T436G:p.L146V
chr13	23104045	23104045	A	T	exonic	Vmn1r213	nonsynonymous SNV	Vmn1r213:NM_134215:exon1:c.A928T:p.T310S
chr13	23831017	23831017	T	C	exonic	H1f2	synonymous SNV	H1f2:NM_015786:exon1:c.T300C:p.G100G
chr13	24156527	24156527	C	G	exonic	Carmil1	nonsynonymous SNV	Carmil1:NM_001311122:exon29:c.G2661C:p.E887D,Carmil1:NM_001384122:exon29:c.G2661C:p.E887D,Carmil1:NM_026825:exon30:c.G2673C:p.E891D
chr13	25112083	25112083	G	A	exonic	Mrs2	synonymous SNV	Mrs2:NM_001013389:exon1:c.C31T:p.L11L
chr13	25148234	25148234	G	A	exonic	Dcdc2a	nonsynonymous SNV	Dcdc2a:NM_001195617:exon1:c.G95A:p.R32Q,Dcdc2a:NM_177577:exon1:c.G95A:p.R32Q
chr13	28048316	28048316	T	C	intergenic	Prl2c1;Prl4a1	.	.
chr13	28048319	28048319	C	T	intergenic	Prl2c1;Prl4a1	.	.
chr13	29869105	29869105	G	C	exonic	Cdkal1	nonsynonymous SNV	Cdkal1:NM_144536:exon5:c.C349G:p.H117D
chr13	32809505	32809505	G	C	intronic	Mylk4	.	.
chr13	33421358	33421358	A	G	exonic	Serpinb9f	nonsynonymous SNV	Serpinb9f:NM_183197:exon5:c.A548G:p.E183G
chr13	34010294	34010294	A	G	exonic	Serpinb6a	synonymous SNV	Serpinb6a:NM_009254:exon7:c.T753C:p.T251T,Serpinb6a:NM_001164117:exon8:c.T816C:p.T272T,Serpinb6a:NM_001164118:exon8:c.T753C:p.T251T,Serpinb6a:NM_001243192:exon8:c.T753C:p.T251T
chr13	34105115	34105115	C	T	intronic	Ripk1	.	.
chr13	43295790	43295790	C	G	exonic	Gfod1	nonsynonymous SNV	Gfod1:NM_001033399:exon2:c.G1077C:p.W359C
chr13	43763480	43763480	A	G	exonic	Rnf182	nonsynonymous SNV	Rnf182:NM_183204:exon2:c.A137G:p.K46R
chr13	48997456	48997456	A	G	exonic	Fam120a	synonymous SNV	Fam120a:NM_001033268:exon11:c.T2124C:p.T708T
chr13	49311324	49311324	C	T	UTR5	Card19	.	.
chr13	49901032	49901032	C	T	intergenic	Iars;Gm906	.	.
chr13	50740631	50740631	A	C	exonic	Gm904	nonsynonymous SNV	Gm904:NM_001033770:exon3:c.A256C:p.K86Q
chr13	50796895	50796895	A	G	exonic	Gm8765	nonsynonymous SNV	Gm8765:NM_001244649:exon4:c.A1199G:p.K400R
chr13	53212573	53212573	C	T	exonic	Ror2	nonsynonymous SNV	Ror2:NM_013846:exon7:c.G1114A:p.V372M
chr13	54316648	54316648	A	T	exonic	Hrh2	nonsynonymous SNV	Hrh2:NM_001010973:exon3:c.A1133T:p.K378M
chr13	54839306	54839306	C	T	exonic	Gprin1	nonsynonymous SNV	Gprin1:NM_001316710:exon2:c.G2515A:p.E839K,Gprin1:NM_012014:exon3:c.G2515A:p.E839K
chr13	55130087	55130087	G	T	intronic	Uimc1	.	.
chr13	55379065	55379065	G	A	intronic	Nsd1	.	.
chr13	55654684	55654684	G	A	exonic	Fam193b	nonsynonymous SNV	Fam193b:NM_145382:exon5:c.C373T:p.H125Y
chr13	55760354	55760354	C	T	intronic	Ddx46	.	.
chr13	56552602	56552602	A	C	exonic	Slc25a48	nonsynonymous SNV	Slc25a48:NM_177809:exon4:c.A383C:p.K128T
chr13	56989341	56989341	A	G	exonic	Trpc7	nonsynonymous SNV	Trpc7:NM_001302372:exon2:c.T139C:p.F47L,Trpc7:NM_012035:exon2:c.T139C:p.F47L
chr13	58973166	58973166	T	G	intronic	Ntrk2	.	.
chr13	60956343	60956343	T	C	intronic	4930486L24Rik	.	.
chr13	61669774	61669774	T	C	exonic	Cts3	synonymous SNV	Cts3:NM_026906:exon3:c.A132G:p.E44E,Cts3:NM_054092:exon3:c.A132G:p.E44E
chr13	61670153	61670153	A	G	exonic	Cts3	synonymous SNV	Cts3:NM_026906:exon2:c.T28C:p.L10L,Cts3:NM_054092:exon2:c.T28C:p.L10L
chr13	63943411	63943411	G	A	exonic	Ercc6l2	nonsynonymous SNV	Ercc6l2:NM_001361124:exon5:c.G741A:p.M247I,Ercc6l2:NM_001013608:exon6:c.G1086A:p.M362I,Ercc6l2:NM_023507:exon6:c.G1086A:p.M362I
chr13	65138352	65138352	G	T	exonic	Spata31d1c	nonsynonymous SNV	Spata31d1c:NM_001083890:exon4:c.G2399T:p.R800I
chr13	65286391	65286391	A	C	exonic	Nlrp4f	nonsynonymous SNV	Nlrp4f:NM_175290:exon7:c.T2384G:p.V795G
chr13	65295869	65295869	A	C	exonic	Nlrp4f	nonsynonymous SNV	Nlrp4f:NM_175290:exon3:c.T1269G:p.F423L
chr13	65295898	65295898	T	C	exonic	Nlrp4f	nonsynonymous SNV	Nlrp4f:NM_175290:exon3:c.A1240G:p.K414E
chr13	65295899	65295899	G	A	exonic	Nlrp4f	synonymous SNV	Nlrp4f:NM_175290:exon3:c.C1239T:p.G413G
chr13	65296430	65296430	C	A	exonic	Nlrp4f	nonsynonymous SNV	Nlrp4f:NM_175290:exon3:c.G708T:p.W236C
chr13	65296475	65296475	G	A	exonic	Nlrp4f	synonymous SNV	Nlrp4f:NM_175290:exon3:c.C663T:p.P221P
chr13	65296572	65296572	T	C	exonic	Nlrp4f	nonsynonymous SNV	Nlrp4f:NM_175290:exon3:c.A566G:p.Q189R
chr13	65296591	65296591	C	T	exonic	Nlrp4f	nonsynonymous SNV	Nlrp4f:NM_175290:exon3:c.G547A:p.A183T
chr13	65296595	65296595	A	G	exonic	Nlrp4f	synonymous SNV	Nlrp4f:NM_175290:exon3:c.T543C:p.S181S
chr13	66534586	66534586	A	G	intronic	2410141K09Rik	.	.
chr13	66534765	66534765	T	C	intronic	2410141K09Rik	.	.
chr13	66534766	66534766	G	A	intronic	2410141K09Rik	.	.
chr13	66534768	66534768	T	C	intronic	2410141K09Rik	.	.
chr13	66534834	66534834	A	C	intronic	2410141K09Rik	.	.
chr13	66534841	66534841	C	G	intronic	2410141K09Rik	.	.
chr13	68723461	68723461	G	A	exonic	Fastkd3	synonymous SNV	Fastkd3:NM_001330423:exon2:c.G1023A:p.A341A,Fastkd3:NM_027123:exon2:c.G1023A:p.A341A
chr13	69772494	69772494	G	A	exonic	Nsun2	nonsynonymous SNV	Nsun2:NM_145354:exon19:c.G2039A:p.R680Q
chr13	70743801	70743801	C	A	exonic	Ice1	nonsynonymous SNV	Ice1:NM_144837:exon13:c.G3043T:p.V1015L
chr13	72768225	72768225	T	C	exonic	Irx2	synonymous SNV	Irx2:NM_010574:exon2:c.T459C:p.I153I
chr13	73465884	73465884	A	G	exonic	Ndufs6	nonsynonymous SNV	Ndufs6:NM_010888:exon1:c.T11C:p.V4A
chr13	73827178	73827178	C	T	exonic	Slc6a19	nonsynonymous SNV	Slc6a19:NM_001359603:exon3:c.G364A:p.E122K,Slc6a19:NM_028878:exon4:c.G649A:p.E217K
chr13	77401166	77401166	T	A	exonic	2210408I21Rik	nonsynonymous SNV	2210408I21Rik:NM_001145676:exon8:c.T1472A:p.I491K
chr13	77462640	77462640	G	C	exonic	2210408I21Rik	nonsynonymous SNV	2210408I21Rik:NM_001145676:exon16:c.G2902C:p.A968P
chr13	77462685	77462685	A	T	exonic	2210408I21Rik	nonsynonymous SNV	2210408I21Rik:NM_001145676:exon16:c.A2947T:p.I983F
chr13	77462792	77462792	G	C	exonic	2210408I21Rik	nonsynonymous SNV	2210408I21Rik:NM_001145676:exon16:c.G3054C:p.L1018F
chr13	77462793	77462793	A	T	exonic	2210408I21Rik	nonsynonymous SNV	2210408I21Rik:NM_001145676:exon16:c.A3055T:p.I1019F
chr13	83764759	83764759	A	G	splicing	Mef2c	.	.
chr13	93265047	93265047	A	G	exonic	Zfyve16	synonymous SNV	Zfyve16:NM_173392:exon15:c.T3994C:p.L1332L
chr13	93833534	93833534	C	G	exonic	Cmya5	nonsynonymous SNV	Cmya5:NM_023821:exon9:c.G10240C:p.A3414P
chr13	97161607	97161607	C	T	exonic	Poc5	nonsynonymous SNV	Poc5:NM_026173:exon3:c.C55T:p.R19C
chr13	97399064	97399064	T	G	exonic	Cert1	nonsynonymous SNV	Cert1:NM_001164222:exon12:c.T1303G:p.Y435D,Cert1:NM_023420:exon13:c.T1381G:p.Y461D
chr13	97896831	97896831	G	A	exonic	Fam169a	synonymous SNV	Fam169a:NM_001100458:exon13:c.G1836A:p.A612A,Fam169a:NM_001146045:exon13:c.G1836A:p.A612A
chr13	99515783	99515783	T	C	exonic	Fcho2	synonymous SNV	Fcho2:NM_172591:exon18:c.A1419G:p.S473S
chr13	99532775	99532775	A	T	intronic	Fcho2	.	.
chr14	100549006	100549006	A	G	UTR5	Klf12	.	.
chr14	103494699	103494699	T	C	exonic	Fbxl3	nonsynonymous SNV	Fbxl3:NM_001347600:exon2:c.A59G:p.K20R,Fbxl3:NM_001347601:exon2:c.A59G:p.K20R,Fbxl3:NM_001360341:exon2:c.A59G:p.K20R,Fbxl3:NM_001360342:exon2:c.A59G:p.K20R,Fbxl3:NM_015822:exon2:c.A59G:p.K20R
chr14	121879276	121879276	C	T	exonic	Slc15a1	nonsynonymous SNV	Slc15a1:NM_053079:exon11:c.G815A:p.R272Q
chr14	121890266	121890266	A	G	exonic	Slc15a1	nonsynonymous SNV	Slc15a1:NM_053079:exon4:c.T194C:p.L65P
chr14	13538088	13538088	T	C	exonic	Cadps	nonsynonymous SNV	Cadps:NM_001042617:exon3:c.A820G:p.M274V,Cadps:NM_001359919:exon3:c.A820G:p.M274V,Cadps:NM_001359920:exon3:c.A820G:p.M274V,Cadps:NM_001359921:exon3:c.A820G:p.M274V,Cadps:NM_012061:exon3:c.A820G:p.M274V
chr14	13700486	13700486	A	T	intergenic	Cadps;Gm5087	.	.
chr14	14441236	14441236	T	C	exonic	Synpr	synonymous SNV	Synpr:NM_001163032:exon4:c.T501C:p.A167A,Synpr:NM_028052:exon5:c.T561C:p.A187A
chr14	15008371	15008371	G	C	exonic	Olfr720	nonsynonymous SNV	Olfr720:NM_146392:exon1:c.C224G:p.T75S
chr14	15183643	15183643	G	A	exonic	Il3ra	nonsynonymous SNV	Il3ra:NM_008369:exon9:c.G929A:p.R310Q
chr14	21239826	21239826	T	G	intronic	Cfap70	.	.
chr14	21275787	21275787	T	G	exonic	Anxa7	nonsynonymous SNV	Anxa7:NM_001110794:exon13:c.A1306C:p.M436L,Anxa7:NM_009674:exon13:c.A1306C:p.M436L,Anxa7:NM_001374757:exon14:c.A1372C:p.M458L
chr14	21470196	21470196	G	T	intronic	Myoz1	.	.
chr14	21585353	21585353	A	T	intronic	Camk2g	.	.
chr14	22594374	22594374	A	C	exonic	Samd8	nonsynonymous SNV	Samd8:NM_001359953:exon2:c.A175C:p.I59L,Samd8:NM_001359954:exon2:c.A226C:p.I76L,Samd8:NM_026283:exon2:c.A364C:p.I122L
chr14	24320318	24320318	T	C	intronic	Kcnma1	.	.
chr14	28835192	28835192	T	C	exonic	Erc2	synonymous SNV	Erc2:NM_177814:exon9:c.T1824C:p.D608D,Erc2:NM_001347497:exon10:c.T1848C:p.D616D
chr14	29331658	29331658	C	T	exonic	Wnt5a	nonsynonymous SNV	Wnt5a:NM_001256224:exon4:c.C518T:p.A173V,Wnt5a:NM_009524:exon4:c.C578T:p.A193V
chr14	3072210	3072210	T	C	intronic	Gm2897;Gm3411	.	.
chr14	31722947	31722947	A	C	exonic	Itih3	nonsynonymous SNV	Itih3:NM_008407:exon19:c.T2368G:p.F790V
chr14	31823219	31823219	T	G	intronic	Glt8d1	.	.
chr14	31968911	31968911	T	A	intronic	Stab1	.	.
chr14	32067526	32067526	T	G	intronic	Bap1	.	.
chr14	32643456	32643456	G	C	intronic	Ankrd28	.	.
chr14	33821696	33821696	C	T	exonic	Lrrc18	nonsynonymous SNV	Lrrc18:NM_001146021:exon3:c.C5T:p.A2V,Lrrc18:NM_026253:exon3:c.C5T:p.A2V
chr14	34881157	34881157	A	T	exonic	Antxrl	nonsynonymous SNV	Antxrl:NM_172808:exon12:c.A1019T:p.N340I
chr14	34984089	34984089	G	T	intergenic	Npy4r;Gprin2	.	.
chr14	35211802	35211802	G	A	exonic	Mmrn2	nonsynonymous SNV	Mmrn2:NM_153127:exon6:c.G1442A:p.G481D
chr14	36908149	36908149	A	C	upstream	4930474N05Rik	.	.
chr14	37881770	37881770	G	T	exonic	Lrit2	synonymous SNV	Lrit2:NM_001360134:exon2:c.G96T:p.G32G,Lrit2:NM_173418:exon2:c.G219T:p.G73G
chr14	4104507	4104507	G	A	intronic	Gm3752	.	.
chr14	41728755	41728755	G	C	exonic	Tspan14	nonsynonymous SNV	Tspan14:NM_001316748:exon5:c.C364G:p.R122G,Tspan14:NM_145928:exon5:c.C364G:p.R122G
chr14	41730243	41730243	G	A	intronic	Tspan14	.	.
chr14	41731983	41731983	G	A	intronic	Tspan14	.	.
chr14	42722643	42722643	T	A	intergenic	1700091H14Rik;Gm17026	.	.
chr14	42873490	42873490	A	G	intergenic	Gm17026;Gm8005	.	.
chr14	44180661	44180661	G	A	intronic	Gm10375	.	.
chr14	44747994	44747994	T	G	exonic	4930503E14Rik	nonsynonymous SNV	4930503E14Rik:NM_029131:exon2:c.A246C:p.E82D
chr14	44915296	44915296	A	C	exonic	Gm5930	nonsynonymous SNV	Gm5930:NM_001374091:exon3:c.T226G:p.Y76D
chr14	48847210	48847210	T	G	ncRNA_exonic	Gm6498	.	.
chr14	49106494	49106494	A	G	exonic	Tmem260	nonsynonymous SNV	Tmem260:NM_172600:exon10:c.A1123G:p.T375A,Tmem260:NM_001310584:exon11:c.A667G:p.T223A
chr14	50857652	50857652	T	C	exonic	Olfr731	nonsynonymous SNV	Olfr731:NM_146363:exon1:c.A907G:p.S303G
chr14	50982156	50982156	C	A	exonic	Tlr11	synonymous SNV	Tlr11:NM_205819:exon2:c.C1923A:p.L641L
chr14	51549328	51549328	C	G	exonic	Pip4p1	nonsynonymous SNV	Pip4p1:NM_001033271:exon3:c.G392C:p.R131P,Pip4p1:NM_001310505:exon3:c.G371C:p.R124P,Pip4p1:NM_001310506:exon3:c.G392C:p.R131P,Pip4p1:NM_001310507:exon3:c.G371C:p.R124P
chr14	52032721	52032721	C	G	exonic	Vmn2r88	nonsynonymous SNV	Vmn2r88:NM_001368932:exon2:c.C215G:p.A72G,Vmn2r88:NM_001368934:exon2:c.C215G:p.A72G,Vmn2r88:NM_001385269:exon2:c.C215G:p.A72G,Vmn2r88:NM_001385270:exon2:c.C215G:p.A72G
chr14	52032735	52032735	T	C	exonic	Vmn2r88	nonsynonymous SNV	Vmn2r88:NM_001368932:exon2:c.T229C:p.F77L,Vmn2r88:NM_001368934:exon2:c.T229C:p.F77L,Vmn2r88:NM_001385269:exon2:c.T229C:p.F77L,Vmn2r88:NM_001385270:exon2:c.T229C:p.F77L
chr14	52032935	52032935	T	C	exonic	Vmn2r88	synonymous SNV	Vmn2r88:NM_001368932:exon2:c.T429C:p.G143G,Vmn2r88:NM_001368934:exon2:c.T429C:p.G143G,Vmn2r88:NM_001385269:exon2:c.T429C:p.G143G,Vmn2r88:NM_001385270:exon2:c.T429C:p.G143G
chr14	52033037	52033037	G	A	intronic	Vmn2r88	.	.
chr14	52035124	52035124	C	T	exonic	Vmn2r88	synonymous SNV	Vmn2r88:NM_001368932:exon4:c.C1404T:p.N468N,Vmn2r88:NM_001385269:exon4:c.C1404T:p.N468N
chr14	52035191	52035191	G	A	exonic	Vmn2r88	nonsynonymous SNV	Vmn2r88:NM_001368932:exon4:c.G1471A:p.E491K,Vmn2r88:NM_001385269:exon4:c.G1471A:p.E491K
chr14	52035225	52035225	T	A	exonic	Vmn2r88	nonsynonymous SNV	Vmn2r88:NM_001368932:exon4:c.T1505A:p.M502K,Vmn2r88:NM_001385269:exon4:c.T1505A:p.M502K
chr14	52036347	52036347	T	C	intronic	Vmn2r88	.	.
chr14	52036352	52036352	G	A	intronic	Vmn2r88	.	.
chr14	52075445	52075445	A	G	exonic	Vmn2r89	synonymous SNV	Vmn2r89:NM_001378723:exon3:c.A576G:p.L192L,Vmn2r89:NM_001385186:exon3:c.A576G:p.L192L,Vmn2r89:NM_009486:exon3:c.A576G:p.L192L,Vmn2r89:NM_009487:exon3:c.A576G:p.L192L
chr14	52075475	52075475	T	C	exonic	Vmn2r89	synonymous SNV	Vmn2r89:NM_001378723:exon3:c.T606C:p.H202H,Vmn2r89:NM_001385186:exon3:c.T606C:p.H202H,Vmn2r89:NM_009486:exon3:c.T606C:p.H202H,Vmn2r89:NM_009487:exon3:c.T606C:p.H202H
chr14	52075481	52075481	A	G	exonic	Vmn2r89	synonymous SNV	Vmn2r89:NM_001378723:exon3:c.A612G:p.R204R,Vmn2r89:NM_001385186:exon3:c.A612G:p.R204R,Vmn2r89:NM_009486:exon3:c.A612G:p.R204R,Vmn2r89:NM_009487:exon3:c.A612G:p.R204R
chr14	52075497	52075497	C	A	exonic	Vmn2r89	nonsynonymous SNV	Vmn2r89:NM_001378723:exon3:c.C628A:p.L210M,Vmn2r89:NM_001385186:exon3:c.C628A:p.L210M,Vmn2r89:NM_009486:exon3:c.C628A:p.L210M,Vmn2r89:NM_009487:exon3:c.C628A:p.L210M
chr14	52075517	52075517	C	T	exonic	Vmn2r89	synonymous SNV	Vmn2r89:NM_001378723:exon3:c.C648T:p.D216D,Vmn2r89:NM_001385186:exon3:c.C648T:p.D216D,Vmn2r89:NM_009486:exon3:c.C648T:p.D216D,Vmn2r89:NM_009487:exon3:c.C648T:p.D216D
chr14	52075641	52075641	A	C	exonic	Vmn2r89	nonsynonymous SNV	Vmn2r89:NM_001378723:exon3:c.A772C:p.K258Q,Vmn2r89:NM_001385186:exon3:c.A772C:p.K258Q,Vmn2r89:NM_009486:exon3:c.A772C:p.K258Q,Vmn2r89:NM_009487:exon3:c.A772C:p.K258Q
chr14	52075646	52075646	A	C	exonic	Vmn2r89	nonsynonymous SNV	Vmn2r89:NM_001378723:exon3:c.A777C:p.Q259H,Vmn2r89:NM_001385186:exon3:c.A777C:p.Q259H,Vmn2r89:NM_009486:exon3:c.A777C:p.Q259H,Vmn2r89:NM_009487:exon3:c.A777C:p.Q259H
chr14	52075708	52075708	T	C	exonic	Vmn2r89	nonsynonymous SNV	Vmn2r89:NM_001378723:exon3:c.T839C:p.V280A,Vmn2r89:NM_001385186:exon3:c.T839C:p.V280A,Vmn2r89:NM_009486:exon3:c.T839C:p.V280A,Vmn2r89:NM_009487:exon3:c.T839C:p.V280A
chr14	52075715	52075715	C	T	exonic	Vmn2r89	synonymous SNV	Vmn2r89:NM_001378723:exon3:c.C846T:p.F282F,Vmn2r89:NM_001385186:exon3:c.C846T:p.F282F,Vmn2r89:NM_009486:exon3:c.C846T:p.F282F,Vmn2r89:NM_009487:exon3:c.C846T:p.F282F
chr14	52075730	52075730	T	G	exonic	Vmn2r89	nonsynonymous SNV	Vmn2r89:NM_001378723:exon3:c.T861G:p.D287E,Vmn2r89:NM_001385186:exon3:c.T861G:p.D287E,Vmn2r89:NM_009486:exon3:c.T861G:p.D287E,Vmn2r89:NM_009487:exon3:c.T861G:p.D287E
chr14	52077035	52077035	A	G	exonic	Vmn2r89	synonymous SNV	Vmn2r89:NM_001378723:exon4:c.A1296G:p.V432V,Vmn2r89:NM_001385186:exon4:c.A1296G:p.V432V,Vmn2r89:NM_009487:exon4:c.A1296G:p.V432V
chr14	52077071	52077071	G	T	exonic	Vmn2r89	synonymous SNV	Vmn2r89:NM_001378723:exon4:c.G1332T:p.P444P,Vmn2r89:NM_001385186:exon4:c.G1332T:p.P444P,Vmn2r89:NM_009487:exon4:c.G1332T:p.P444P
chr14	52077168	52077168	T	G	exonic	Vmn2r89	nonsynonymous SNV	Vmn2r89:NM_001378723:exon4:c.T1429G:p.L477V,Vmn2r89:NM_001385186:exon4:c.T1429G:p.L477V,Vmn2r89:NM_009487:exon4:c.T1429G:p.L477V
chr14	52077251	52077251	A	T	exonic	Vmn2r89	synonymous SNV	Vmn2r89:NM_001378723:exon4:c.A1512T:p.G504G,Vmn2r89:NM_001385186:exon4:c.A1512T:p.G504G,Vmn2r89:NM_009487:exon4:c.A1512T:p.G504G
chr14	52143090	52143090	A	G	intergenic	Vmn2r89;Gm5622	.	.
chr14	52514206	52514206	C	G	intronic	Slc39a2	.	.
chr14	52527325	52527325	A	T	intronic	Ndrg2	.	.
chr14	53662483	53662483	T	G	intergenic	Gm30214;Dad1	.	.
chr14	53666952	53666952	A	G	intergenic	Gm30214;Dad1	.	.
chr14	53956791	53956791	A	G	intergenic	Gm30214;Dad1	.	.
chr14	54179289	54179289	T	G	intergenic	Gm30214;Dad1	.	.
chr14	55086759	55086759	A	C	exonic	Lrp10	nonsynonymous SNV	Lrp10:NM_022993:exon5:c.A568C:p.T190P
chr14	55576237	55576237	G	T	exonic	Myh6	nonsynonymous SNV	Myh6:NM_001164171:exon17:c.C1997A:p.T666N,Myh6:NM_010856:exon17:c.C1997A:p.T666N
chr14	55579739	55579739	T	G	intronic	Myh6	.	.
chr14	55693017	55693017	T	G	exonic	Zfhx2	nonsynonymous SNV	Zfhx2:NM_001039198:exon2:c.A1056C:p.Q352H
chr14	56039298	56039298	A	T	intergenic	Dhrs2;Dhrs4	.	.
chr14	56120405	56120405	C	T	exonic	Carmil3	nonsynonymous SNV	Carmil3:NM_001024645:exon29:c.C2678T:p.T893M,Carmil3:NM_001374103:exon29:c.C2678T:p.T893M,Carmil3:NM_001374104:exon29:c.C2678T:p.T893M,Carmil3:NM_001374105:exon29:c.C2678T:p.T893M
chr14	56194677	56194677	G	C	exonic	Fitm1	synonymous SNV	Fitm1:NM_026808:exon1:c.G159C:p.R53R
chr14	56243984	56243984	A	T	exonic	Rec8	nonsynonymous SNV	Rec8:NM_001360389:exon18:c.A1331T:p.K444M,Rec8:NM_001360390:exon18:c.A1043T:p.K348M,Rec8:NM_020002:exon19:c.A1658T:p.K553M
chr14	56679347	56679347	T	A	exonic	Mcpt4	stopgain	Mcpt4:NM_010779:exon4:c.A583T:p.R195X
chr14	57177381	57177381	C	T	intronic	Cenpj	.	.
chr14	57291404	57291404	A	G	intronic	Mphosph8	.	.
chr14	58262067	58262067	A	C	intronic	Xpo4	.	.
chr14	58618062	58618062	C	T	exonic	Micu2	synonymous SNV	Micu2:NM_028643:exon1:c.G15A:p.A5A
chr14	59916275	59916275	A	C	intronic	Phf11a	.	.
chr14	61406270	61406270	G	A	exonic	Mipep	nonsynonymous SNV	Mipep:NM_027436:exon2:c.G322A:p.E108K
chr14	65912697	65912697	A	T	exonic	Fbxo16	nonsynonymous SNV	Fbxo16:NM_001360381:exon4:c.A212T:p.K71M,Fbxo16:NM_001360383:exon4:c.A212T:p.K71M,Fbxo16:NM_015795:exon4:c.A212T:p.K71M
chr14	66726155	66726155	A	G	exonic	Ephx2	nonsynonymous SNV	Ephx2:NM_001271403:exon4:c.T502C:p.F168L,Ephx2:NM_001271421:exon4:c.T358C:p.F120L,Ephx2:NM_001271402:exon5:c.T397C:p.F133L,Ephx2:NM_007940:exon5:c.T556C:p.F186L
chr14	67346333	67346333	T	G	exonic	Adra1a	nonsynonymous SNV	Adra1a:NM_001271759:exon3:c.T934G:p.F312V,Adra1a:NM_001271760:exon3:c.T934G:p.F312V,Adra1a:NM_013461:exon3:c.T934G:p.F312V
chr14	69647414	69647414	A	T	UTR5	Stc1	.	.
chr14	69793169	69793169	G	C	exonic	Nkx2-6	nonsynonymous SNV	Nkx2-6:NM_001360218:exon2:c.G437C:p.S146T,Nkx2-6:NM_010920:exon2:c.G728C:p.S243T
chr14	69810203	69810203	A	C	exonic	Nkx3-1	nonsynonymous SNV	Nkx3-1:NM_010921:exon2:c.A612C:p.K204N
chr14	71004753	71004753	G	A	intronic	Dmtn	.	.
chr14	71038613	71038613	C	A	exonic	Fgf17	nonsynonymous SNV	Fgf17:NM_001360108:exon3:c.G213T:p.K71N,Fgf17:NM_008004:exon3:c.G246T:p.K82N
chr14	71093742	71093742	T	C	exonic	Xpo7	synonymous SNV	Xpo7:NM_001359888:exon9:c.A942G:p.R314R,Xpo7:NM_023045:exon9:c.A939G:p.R313R
chr14	7220090	7220090	A	G	intergenic	Gm3411;Gm33933	.	.
chr14	73429566	73429566	T	G	exonic	Cysltr2	synonymous SNV	Cysltr2:NM_001162412:exon5:c.A510C:p.S170S,Cysltr2:NM_133720:exon6:c.A510C:p.S170S
chr14	75693704	75693704	A	C	exonic	Zc3h13	synonymous SNV	Zc3h13:NM_001359875:exon4:c.A234C:p.P78P,Zc3h13:NM_026083:exon4:c.A234C:p.P78P
chr14	79002813	79002813	C	T	intronic	Dgkh	.	.
chr14	7923228	7923228	T	A	exonic	Gm3696	nonsynonymous SNV	Gm3696:NM_001024712:exon3:c.A99T:p.K33N
chr14	79349051	79349051	G	A	intronic	Vwa8	.	.
chr14	9085978	9085978	C	T	exonic	Acox2	nonsynonymous SNV	Acox2:NM_001161667:exon6:c.G682A:p.E228K,Acox2:NM_053115:exon6:c.G682A:p.E228K
chr14	93959670	93959670	A	T	intronic	Pcdh9	.	.
chr14	96535903	96535903	C	T	exonic	Klhl1	nonsynonymous SNV	Klhl1:NM_053105:exon9:c.G1925A:p.G642D
chr15	101720982	101720982	A	G	exonic	Krt76	nonsynonymous SNV	Krt76:NM_001033177:exon2:c.T698C:p.L233P
chr15	101776942	101776942	C	A	exonic	Krt78	nonsynonymous SNV	Krt78:NM_212487:exon9:c.G2864T:p.G955V
chr15	101939376	101939376	A	G	intronic	Tns2	.	.
chr15	102150270	102150270	T	A	exonic	Espl1	nonsynonymous SNV	Espl1:NM_001014976:exon22:c.T5047A:p.F1683I,Espl1:NM_001356312:exon22:c.T5047A:p.F1683I
chr15	102283608	102283608	C	T	intronic	Amhr2	.	.
chr15	102377613	102377613	C	G	exonic	Atf7	nonsynonymous SNV	Atf7:NM_001310066:exon8:c.G746C:p.G249A,Atf7:NM_001310067:exon8:c.G746C:p.G249A,Atf7:NM_001310070:exon8:c.G746C:p.G249A
chr15	102865449	102865449	A	C	exonic	Hoxc4	nonsynonymous SNV	Hoxc4:NM_013553:exon1:c.A296C:p.E99A
chr15	102934853	102934853	A	G	intergenic	Hoxc4;D930007P13Rik	.	.
chr15	12295532	12295532	T	C	intronic	Pdzd2	.	.
chr15	20596197	20596197	G	C	exonic	Acot10	nonsynonymous SNV	Acot10:NM_022816:exon1:c.C212G:p.P71R
chr15	22644542	22644542	T	G	exonic	Hnrnpa1l2-ps2	nonsynonymous SNV	Hnrnpa1l2-ps2:NM_001165971:exon1:c.A44C:p.K15T
chr15	26317589	26317589	T	C	exonic	Marchf11	synonymous SNV	Marchf11:NM_177597:exon3:c.T774C:p.T258T
chr15	28349712	28349712	A	G	exonic	Dnah5	synonymous SNV	Dnah5:NM_133365:exon66:c.A11400G:p.G3800G
chr15	34514444	34514444	A	G	exonic	Nipal2	synonymous SNV	Nipal2:NM_145469:exon7:c.T732C:p.T244T
chr15	35814528	35814528	A	G	exonic	Vps13b	synonymous SNV	Vps13b:NM_177151:exon52:c.A9591G:p.E3197E
chr15	36113473	36113473	T	C	exonic	Spag1	synonymous SNV	Spag1:NM_001359980:exon3:c.T208C:p.L70L,Spag1:NM_001359984:exon3:c.T244C:p.L82L,Spag1:NM_012031:exon3:c.T208C:p.L70L,Spag1:NM_001359982:exon4:c.T244C:p.L82L,Spag1:NM_001359981:exon5:c.T244C:p.L82L
chr15	37926707	37926707	A	T	exonic	Ubr5	stopgain	Ubr5:NM_001081359:exon39:c.T5456A:p.L1819X,Ubr5:NM_001112721:exon39:c.T5438A:p.L1813X
chr15	44334730	44334730	T	G	intronic	Pkhd1l1	.	.
chr15	44421102	44421102	G	C	exonic	Pkhd1l1	nonsynonymous SNV	Pkhd1l1:NM_138674:exon73:c.G11876C:p.R3959T
chr15	50493225	50493225	G	C	exonic	Trps1	nonsynonymous SNV	Trps1:NM_001310481:exon6:c.C2854G:p.R952G,Trps1:NM_032000:exon6:c.C2842G:p.R948G,Trps1:NM_001310485:exon8:c.C2287G:p.R763G
chr15	51814172	51814172	T	G	exonic	Rad21	nonsynonymous SNV	Rad21:NM_009009:exon2:c.A47C:p.K16T
chr15	59177002	59177002	T	C	exonic	Washc5	nonsynonymous SNV	Washc5:NM_153548:exon19:c.A2270G:p.Y757C
chr15	59177808	59177808	G	A	exonic	Washc5	synonymous SNV	Washc5:NM_153548:exon18:c.C2160T:p.F720F
chr15	66614143	66614143	C	T	exonic	Sla	synonymous SNV	Sla:NM_001029841:exon8:c.G855A:p.K285K,Sla:NM_009192:exon9:c.G807A:p.K269K
chr15	68018663	68018663	G	A	exonic	Zfat	nonsynonymous SNV	Zfat:NM_001145888:exon4:c.C584T:p.A195V,Zfat:NM_198644:exon4:c.C563T:p.A188V
chr15	71812337	71812337	T	A	exonic	Col22a1	stopgain	Col22a1:NM_027174:exon5:c.A805T:p.K269X
chr15	72856452	72856452	C	T	exonic	Trappc9	synonymous SNV	Trappc9:NM_001164643:exon6:c.G1047A:p.Q349Q,Trappc9:NM_029640:exon6:c.G510A:p.Q170Q,Trappc9:NM_180662:exon6:c.G1047A:p.Q349Q,Trappc9:NM_001164641:exon7:c.G1074A:p.Q358Q
chr15	75496129	75496129	A	G	exonic	Top1mt	synonymous SNV	Top1mt:NM_001355589:exon10:c.T1194C:p.T398T,Top1mt:NM_028404:exon10:c.T1197C:p.T399T
chr15	75935512	75935512	T	A	exonic	Eppk1	nonsynonymous SNV	Eppk1:NM_144848:exon2:c.A7598T:p.E2533V
chr15	7784658	7784658	A	G	exonic	Gdnf	synonymous SNV	Gdnf:NM_001301357:exon2:c.A462G:p.T154T,Gdnf:NM_001301332:exon3:c.A471G:p.T157T,Gdnf:NM_001301333:exon3:c.A522G:p.T174T,Gdnf:NM_010275:exon3:c.A549G:p.T183T
chr15	78091135	78091135	A	T	exonic	Ncf4	nonsynonymous SNV	Ncf4:NM_008677:exon8:c.A709T:p.T237S
chr15	78119415	78119415	A	G	intronic	Csf2rb2	.	.
chr15	78170948	78170948	C	A	exonic	Csf2rb	nonsynonymous SNV	Csf2rb:NM_007780:exon5:c.C475A:p.L159I,Csf2rb:NM_001358854:exon6:c.C475A:p.L159I
chr15	78802951	78802951	A	T	intronic	Triobp	.	.
chr15	78953075	78953075	C	A	exonic	Micall1	nonsynonymous SNV	Micall1:NM_177461:exon6:c.C671A:p.P224Q
chr15	79537489	79537489	G	A	exonic	Gtpbp1	synonymous SNV	Gtpbp1:NM_013818:exon3:c.G372A:p.A124A
chr15	79913286	79913286	C	G	intronic	Rpl3	.	.
chr15	80758120	80758120	C	T	exonic	Tnrc6b	stopgain	Tnrc6b:NM_177124:exon21:c.C4888T:p.R1630X,Tnrc6b:NM_144812:exon24:c.C4996T:p.R1666X
chr15	80834200	80834200	A	G	intronic	Sgsm3	.	.
chr15	81462315	81462315	T	G	intronic	Ep300	.	.
chr15	81470959	81470959	A	C	exonic	Ep300	nonsynonymous SNV	Ep300:NM_177821:exon26:c.A4259C:p.Y1420S
chr15	81912381	81912381	A	C	exonic	Mei1	nonsynonymous SNV	Mei1:NM_028897:exon7:c.A773C:p.K258T
chr15	82144598	82144598	C	T	exonic	Wbp2nl	nonsynonymous SNV	Wbp2nl:NM_029066:exon6:c.C905T:p.S302L
chr15	8257882	8257882	T	A	exonic	Nipbl	nonsynonymous SNV	Nipbl:NM_027707:exon35:c.A6195T:p.E2065D,Nipbl:NM_201232:exon35:c.A6195T:p.E2065D
chr15	83412508	83412508	T	C	exonic	Ttll12	nonsynonymous SNV	Ttll12:NM_183017:exon8:c.A1181G:p.Q394R
chr15	83785439	83785439	A	C	exonic	Efcab6	nonsynonymous SNV	Efcab6:NM_029946:exon11:c.T1148G:p.L383R
chr15	84120975	84120975	G	A	intronic	Parvb	.	.
chr15	88693060	88693060	A	G	UTR5	Pim3	.	.
chr15	91076193	91076193	T	G	intergenic	Abcd2;Slc2a13	.	.
chr15	91739598	91739598	A	G	intergenic	Smgc;Cntn1	.	.
chr15	91739719	91739719	A	G	intergenic	Smgc;Cntn1	.	.
chr15	92227580	92227580	C	T	exonic	Pdzrn4	nonsynonymous SNV	Pdzrn4:NM_001164593:exon1:c.C235T:p.R79C
chr15	94411489	94411489	A	G	exonic	Twf1	synonymous SNV	Twf1:NM_008971:exon8:c.T768C:p.I256I
chr15	97621112	97621112	C	A	exonic	Slc48a1	stopgain	Slc48a1:NM_026353:exon3:c.C399A:p.Y133X
chr15	97641868	97641868	C	T	splicing	Hdac7	.	.
chr15	97966636	97966636	G	T	exonic	Asb8	nonsynonymous SNV	Asb8:NM_001170710:exon4:c.C468A:p.S156R,Asb8:NM_001170711:exon4:c.C468A:p.S156R,Asb8:NM_030121:exon4:c.C468A:p.S156R
chr15	98636570	98636570	T	C	exonic	Ddn	nonsynonymous SNV	Ddn:NM_001013741:exon2:c.A1271G:p.E424G
chr15	98725340	98725340	T	C	exonic	Dhh	nonsynonymous SNV	Dhh:NM_007857:exon2:c.A469G:p.N157D
chr15	99776425	99776425	T	C	intergenic	Fam186a;Larp4	.	.
chr16	11162771	11162771	G	A	splicing	Zc3h7a	.	.
chr16	13394925	13394925	G	A	exonic	Mrtfb	nonsynonymous SNV	Mrtfb:NM_153588:exon7:c.G670A:p.V224M,Mrtfb:NM_001122667:exon9:c.G703A:p.V235M
chr16	16868904	16868904	A	G	exonic	Vpreb1	nonsynonymous SNV	Vpreb1:NM_016982:exon2:c.T214C:p.F72L
chr16	17147250	17147250	T	G	UTR5	Ccdc116	.	.
chr16	17147264	17147264	C	A	UTR5	Ccdc116	.	.
chr16	18283731	18283731	T	C	intronic	Dgcr8	.	.
chr16	19947220	19947220	A	G	exonic	Klhl6	synonymous SNV	Klhl6:NM_183390:exon7:c.T1725C:p.L575L
chr16	20741328	20741328	T	C	exonic	Chrd	nonsynonymous SNV	Chrd:NM_001278041:exon21:c.T2671C:p.F891L,Chrd:NM_001354996:exon21:c.T2605C:p.F869L,Chrd:NM_009893:exon21:c.T2605C:p.F869L,Chrd:NM_001354995:exon22:c.T1168C:p.F390L
chr16	22957583	22957583	G	A	exonic	Hrg	nonsynonymous SNV	Hrg:NM_053176:exon5:c.G629A:p.R210K
chr16	22997111	22997111	G	A	exonic	Kng2	synonymous SNV	Kng2:NM_001102409:exon9:c.C1107T:p.C369C,Kng2:NM_001102410:exon9:c.C1107T:p.C369C,Kng2:NM_201375:exon9:c.C1107T:p.C369C
chr16	23452596	23452596	T	G	exonic	Masp1	nonsynonymous SNV	Masp1:NM_008555:exon16:c.A1974C:p.K658N
chr16	25763399	25763399	G	A	exonic	Trp63	nonsynonymous SNV	Trp63:NM_001127259:exon2:c.G110A:p.R37K,Trp63:NM_001127260:exon2:c.G110A:p.R37K,Trp63:NM_001127261:exon2:c.G110A:p.R37K
chr16	32381530	32381530	G	T	exonic	Ubxn7	nonsynonymous SNV	Ubxn7:NM_177633:exon9:c.G1017T:p.E339D
chr16	32752532	32752532	A	G	exonic	Muc4	nonsynonymous SNV	Muc4:NM_080457:exon2:c.A2323G:p.R775G
chr16	32752535	32752535	C	T	exonic	Muc4	nonsynonymous SNV	Muc4:NM_080457:exon2:c.C2326T:p.H776Y
chr16	32752542	32752542	T	C	exonic	Muc4	nonsynonymous SNV	Muc4:NM_080457:exon2:c.T2333C:p.I778T
chr16	32754013	32754013	A	T	exonic	Muc4	nonsynonymous SNV	Muc4:NM_080457:exon3:c.A3802T:p.I1268F
chr16	32754041	32754041	C	A	exonic	Muc4	nonsynonymous SNV	Muc4:NM_080457:exon3:c.C3830A:p.T1277K
chr16	32754129	32754129	C	T	exonic	Muc4	synonymous SNV	Muc4:NM_080457:exon3:c.C3918T:p.S1306S
chr16	32754153	32754153	C	T	exonic	Muc4	synonymous SNV	Muc4:NM_080457:exon3:c.C3942T:p.D1314D
chr16	32754165	32754165	A	T	exonic	Muc4	synonymous SNV	Muc4:NM_080457:exon3:c.A3954T:p.T1318T
chr16	32754169	32754169	G	A	exonic	Muc4	nonsynonymous SNV	Muc4:NM_080457:exon3:c.G3958A:p.A1320T
chr16	32754173	32754173	G	T	exonic	Muc4	nonsynonymous SNV	Muc4:NM_080457:exon3:c.G3962T:p.G1321V
chr16	32754419	32754419	T	A	exonic	Muc4	synonymous SNV	Muc4:NM_080457:exon4:c.T4206A:p.A1402A
chr16	32754615	32754615	C	A	exonic	Muc4	nonsynonymous SNV	Muc4:NM_080457:exon4:c.C4402A:p.H1468N
chr16	32754621	32754621	C	T	exonic	Muc4	nonsynonymous SNV	Muc4:NM_080457:exon4:c.C4408T:p.P1470S
chr16	32755762	32755762	C	G	exonic	Muc4	nonsynonymous SNV	Muc4:NM_080457:exon4:c.C5549G:p.A1850G
chr16	32755763	32755763	T	A	exonic	Muc4	synonymous SNV	Muc4:NM_080457:exon4:c.T5550A:p.A1850A
chr16	32755770	32755770	T	A	exonic	Muc4	nonsynonymous SNV	Muc4:NM_080457:exon4:c.T5557A:p.S1853T
chr16	32755776	32755776	C	A	exonic	Muc4	nonsynonymous SNV	Muc4:NM_080457:exon4:c.C5563A:p.H1855N
chr16	32755785	32755785	T	A	exonic	Muc4	nonsynonymous SNV	Muc4:NM_080457:exon4:c.T5572A:p.S1858T
chr16	32755789	32755789	C	G	exonic	Muc4	nonsynonymous SNV	Muc4:NM_080457:exon4:c.C5576G:p.T1859R
chr16	32755791	32755791	G	A	exonic	Muc4	nonsynonymous SNV	Muc4:NM_080457:exon4:c.G5578A:p.A1860T
chr16	32755803	32755803	G	C	exonic	Muc4	nonsynonymous SNV	Muc4:NM_080457:exon4:c.G5590C:p.E1864Q
chr16	32755848	32755848	C	G	exonic	Muc4	nonsynonymous SNV	Muc4:NM_080457:exon4:c.C5635G:p.Q1879E
chr16	36042529	36042529	G	A	exonic	Wdr5b	nonsynonymous SNV	Wdr5b:NM_027113:exon1:c.G931A:p.A311T
chr16	36510444	36510444	G	A	exonic	Casr	nonsynonymous SNV	Casr:NM_013803:exon4:c.C613T:p.R205C
chr16	36772531	36772531	A	G	exonic	Slc15a2	nonsynonymous SNV	Slc15a2:NM_001145899:exon6:c.T629C:p.M210T,Slc15a2:NM_021301:exon6:c.T629C:p.M210T
chr16	36919057	36919057	G	A	exonic	Golgb1	synonymous SNV	Golgb1:NM_030035:exon14:c.G7794A:p.Q2598Q
chr16	36931926	36931926	A	G	exonic	Golgb1	synonymous SNV	Golgb1:NM_030035:exon22:c.A9600G:p.G3200G
chr16	37523034	37523034	A	C	exonic	Gtf2e1	synonymous SNV	Gtf2e1:NM_001355727:exon3:c.T453G:p.T151T,Gtf2e1:NM_028812:exon3:c.T453G:p.T151T
chr16	38396536	38396536	G	C	UTR3	Pla1a	.	.
chr16	4088253	4088253	C	G	exonic	Crebbp	nonsynonymous SNV	Crebbp:NM_001025432:exon29:c.G4884C:p.K1628N
chr16	44422646	44422646	T	G	intronic	Cfap44	.	.
chr16	4482616	4482616	A	C	exonic	Srl	nonsynonymous SNV	Srl:NM_001347162:exon6:c.T1276G:p.F426V,Srl:NM_001361474:exon6:c.T1279G:p.F427V,Srl:NM_175347:exon7:c.T2590G:p.F864V
chr16	46436453	46436453	T	C	exonic	Nectin3	nonsynonymous SNV	Nectin3:NM_021497:exon7:c.A1307G:p.E436G
chr16	5089600	5089600	G	A	exonic	Ppl	nonsynonymous SNV	Ppl:NM_008909:exon22:c.C2923T:p.R975W
chr16	57166251	57166251	C	T	exonic	Nit2	nonsynonymous SNV	Nit2:NM_023175:exon2:c.G86A:p.R29Q
chr16	58433412	58433412	A	G	intronic	Dcbld2	.	.
chr16	59185700	59185700	G	T	exonic	Olfr197	unknown	UNKNOWN
chr16	7224520	7224520	C	T	exonic	Rbfox1	synonymous SNV	Rbfox1:NM_001359726:exon2:c.C216T:p.P72P,Rbfox1:NM_001359728:exon2:c.C216T:p.P72P,Rbfox1:NM_001359729:exon2:c.C216T:p.P72P,Rbfox1:NM_183188:exon2:c.C204T:p.P68P,Rbfox1:NM_001359723:exon5:c.C144T:p.P48P,Rbfox1:NM_001359724:exon5:c.C144T:p.P48P,Rbfox1:NM_001359730:exon5:c.C144T:p.P48P,Rbfox1:NM_001359725:exon6:c.C144T:p.P48P,Rbfox1:NM_021477:exon6:c.C144T:p.P48P
chr16	74047009	74047009	T	C	intronic	Robo2	.	.
chr16	75767101	75767101	T	C	upstream	Hspa13	.	.
chr16	78941498	78941498	A	G	exonic	Chodl	synonymous SNV	Chodl:NM_001362555:exon2:c.A108G:p.K36K,Chodl:NM_139134:exon2:c.A108G:p.K36K
chr16	88627286	88627286	T	A	UTR3	2310079G19Rik	.	.
chr16	88932174	88932174	C	A	UTR3	Krtap19-9b	.	.
chr16	91675820	91675820	T	G	intronic	Son	.	.
chr16	93919879	93919879	G	C	exonic	Cldn14	nonsynonymous SNV	Cldn14:NM_001165925:exon2:c.C323G:p.A108G,Cldn14:NM_001165926:exon2:c.C323G:p.A108G,Cldn14:NM_019500:exon3:c.C323G:p.A108G
chr16	94342940	94342940	C	G	intronic	Sim2	.	.
chr16	94362944	94362944	T	C	intronic	Hlcs	.	.
chr16	95519250	95519250	G	A	UTR3	Kcnj15	.	.
chr17	12700067	12700067	G	T	exonic	Slc22a3	nonsynonymous SNV	Slc22a3:NM_011395:exon1:c.C124A:p.L42M
chr17	12881947	12881947	C	T	exonic	Igf2r	nonsynonymous SNV	Igf2r:NM_010515:exon43:c.G6355A:p.A2119T
chr17	13034806	13034806	T	A	exonic	Mas1	nonsynonymous SNV	Mas1:NM_008552:exon9:c.A595T:p.T199S
chr17	14035998	14035998	G	A	exonic	Afdn	nonsynonymous SNV	Afdn:NM_010806:exon31:c.G4988A:p.R1663H
chr17	15098161	15098161	G	C	exonic	Phf10	synonymous SNV	Phf10:NM_001360983:exon1:c.C39G:p.G13G,Phf10:NM_024250:exon1:c.C39G:p.G13G
chr17	15098171	15098171	G	A	exonic	Phf10	nonsynonymous SNV	Phf10:NM_001360983:exon1:c.C29T:p.P10L,Phf10:NM_024250:exon1:c.C29T:p.P10L
chr17	17980857	17980857	T	C	exonic	Has1	nonsynonymous SNV	Has1:NM_008215:exon5:c.A1483G:p.T495A
chr17	18158927	18158927	T	C	exonic	Fpr-rs4	synonymous SNV	Fpr-rs4:NM_008041:exon1:c.T231C:p.T77T
chr17	19658296	19658296	A	G	exonic	Vmn2r100	nonsynonymous SNV	Vmn2r100:NM_001104562:exon2:c.A305G:p.N102S
chr17	20371667	20371667	T	C	exonic	Vmn2r105	nonsynonymous SNV	Vmn2r105:NM_001369232:exon1:c.A170G:p.N57S
chr17	21398689	21398689	T	A	exonic	Vmn1r235	nonsynonymous SNV	Vmn1r235:NM_134199:exon2:c.T311A:p.L104H
chr17	22742045	22742045	C	G	exonic	Vmn2r112	nonsynonymous SNV	Vmn2r112:NM_001104575:exon4:c.C1313G:p.S438C
chr17	22826838	22826838	A	G	exonic	Gm9805	nonsynonymous SNV	Gm9805:NM_001362121:exon5:c.A1127G:p.Y376C,Gm9805:NM_001377043:exon5:c.A1127G:p.Y376C
chr17	23427883	23427883	C	T	downstream	Vmn2r114	.	.
chr17	23427917	23427917	C	T	exonic	Vmn2r114	nonsynonymous SNV	Vmn2r114:NM_001102584:exon6:c.G2555A:p.R852H
chr17	23427932	23427932	G	A	exonic	Vmn2r114	nonsynonymous SNV	Vmn2r114:NM_001102584:exon6:c.C2540T:p.A847V
chr17	23427950	23427950	G	T	exonic	Vmn2r114	nonsynonymous SNV	Vmn2r114:NM_001102584:exon6:c.C2522A:p.S841Y
chr17	23428205	23428205	A	T	exonic	Vmn2r114	nonsynonymous SNV	Vmn2r114:NM_001102584:exon6:c.T2267A:p.L756Q
chr17	23428456	23428456	C	T	exonic	Vmn2r114	synonymous SNV	Vmn2r114:NM_001102584:exon6:c.G2016A:p.T672T
chr17	23428497	23428497	C	T	exonic	Vmn2r114	nonsynonymous SNV	Vmn2r114:NM_001102584:exon6:c.G1975A:p.V659I
chr17	23428506	23428506	T	C	exonic	Vmn2r114	nonsynonymous SNV	Vmn2r114:NM_001102584:exon6:c.A1966G:p.T656A
chr17	23428576	23428576	A	G	exonic	Vmn2r114	synonymous SNV	Vmn2r114:NM_001102584:exon6:c.T1896C:p.I632I
chr17	23428612	23428612	G	C	exonic	Vmn2r114	nonsynonymous SNV	Vmn2r114:NM_001102584:exon6:c.C1860G:p.N620K
chr17	23428632	23428632	G	A	exonic	Vmn2r114	nonsynonymous SNV	Vmn2r114:NM_001102584:exon6:c.C1840T:p.P614S
chr17	23485007	23485007	G	A	exonic	Vmn2r115	nonsynonymous SNV	Vmn2r115:NM_001104579:exon4:c.G1525A:p.A509T
chr17	23496384	23496384	C	G	exonic	Vmn2r115	nonsynonymous SNV	Vmn2r115:NM_001104579:exon6:c.C1863G:p.N621K
chr17	23496417	23496417	A	C	exonic	Vmn2r115	synonymous SNV	Vmn2r115:NM_001104579:exon6:c.A1896C:p.L632L
chr17	23497046	23497046	C	A	exonic	Vmn2r115	nonsynonymous SNV	Vmn2r115:NM_001104579:exon6:c.C2525A:p.S842Y
chr17	23612314	23612314	C	T	exonic	Vmn2r117	nonsynonymous SNV	Vmn2r117:NM_001104581:exon4:c.G1525A:p.A509T
chr17	23612320	23612320	C	A	exonic	Vmn2r117	stopgain	Vmn2r117:NM_001104581:exon4:c.G1519T:p.G507X
chr17	23612375	23612375	G	A	exonic	Vmn2r117	synonymous SNV	Vmn2r117:NM_001104581:exon4:c.C1464T:p.Y488Y
chr17	23612396	23612396	T	G	exonic	Vmn2r117	nonsynonymous SNV	Vmn2r117:NM_001104581:exon4:c.A1443C:p.K481N
chr17	23803828	23803828	G	C	exonic	Bicdl2	nonsynonymous SNV	Bicdl2:NM_153784:exon6:c.G875C:p.G292A
chr17	23952800	23952800	A	G	exonic	Srrm2	nonsynonymous SNV	Srrm2:NM_175229:exon10:c.A1450G:p.R484G,Srrm2:NM_001368687:exon11:c.A1738G:p.R580G
chr17	24379144	24379144	C	T	exonic	Ccnf	nonsynonymous SNV	Ccnf:NM_007634:exon5:c.G481A:p.G161R
chr17	24402152	24402152	C	A	exonic	Abca17	synonymous SNV	Abca17:NM_001031621:exon30:c.G4935T:p.A1645A
chr17	24545231	24545231	A	G	intronic	Abca3	.	.
chr17	24702550	24702550	T	G	exonic	Pkd1	nonsynonymous SNV	Pkd1:NM_013630:exon5:c.T1124G:p.L375R
chr17	24837238	24837238	C	T	exonic	Noxo1	stopgain	Noxo1:NM_001357836:exon9:c.C988T:p.R330X,Noxo1:NM_027988:exon9:c.C988T:p.R330X
chr17	25288205	25288205	T	G	intronic	Clcn7	.	.
chr17	25888691	25888691	T	C	exonic	Msln	synonymous SNV	Msln:NM_018857:exon7:c.A534G:p.Q178Q,Msln:NM_001356286:exon8:c.A534G:p.Q178Q,Msln:NM_001374653:exon8:c.A546G:p.Q182Q
chr17	25987903	25987903	G	T	intronic	Wdr90	.	.
chr17	27061062	27061062	C	T	exonic	Kifc5b	nonsynonymous SNV	Kifc5b:NM_053173:exon7:c.C862T:p.R288W
chr17	27250473	27250473	C	T	exonic	Itpr3	nonsynonymous SNV	Itpr3:NM_080553:exon40:c.C5345T:p.S1782L
chr17	27575667	27575667	G	T	exonic	Grm4	synonymous SNV	Grm4:NM_001013385:exon6:c.C1309A:p.R437R,Grm4:NM_001360192:exon6:c.C685A:p.R229R,Grm4:NM_001379317:exon6:c.C685A:p.R229R,Grm4:NM_001291045:exon7:c.C1309A:p.R437R
chr17	27610009	27610009	A	C	exonic	Grm4	nonsynonymous SNV	Grm4:NM_001013385:exon2:c.T580G:p.F194V,Grm4:NM_001291045:exon3:c.T580G:p.F194V
chr17	27854193	27854193	G	A	exonic	Spdef	synonymous SNV	Spdef:NM_013891:exon5:c.C720T:p.H240H,Spdef:NM_001357728:exon6:c.C720T:p.H240H
chr17	28716876	28716876	C	T	exonic	Lhfpl5	nonsynonymous SNV	Lhfpl5:NM_026571:exon2:c.C413T:p.A138V
chr17	29235381	29235381	T	C	exonic	Cdkn1a	nonsynonymous SNV	Cdkn1a:NM_001111099:exon2:c.T29C:p.V10A,Cdkn1a:NM_007669:exon2:c.T29C:p.V10A
chr17	3077766	3077766	T	C	ncRNA_exonic	Pisd-ps2	.	.
chr17	3077770	3077770	T	A	ncRNA_exonic	Pisd-ps2	.	.
chr17	3077795	3077795	C	T	ncRNA_exonic	Pisd-ps2	.	.
chr17	3079350	3079350	C	A	ncRNA_intronic	Pisd-ps2	.	.
chr17	3079363	3079363	G	A	ncRNA_exonic	Pisd-ps2	.	.
chr17	3079370	3079370	G	T	ncRNA_exonic	Pisd-ps2	.	.
chr17	3079454	3079454	C	T	ncRNA_exonic	Pisd-ps2	.	.
chr17	3079499	3079499	T	A	ncRNA_exonic	Pisd-ps2	.	.
chr17	3079507	3079507	G	A	ncRNA_exonic	Pisd-ps2	.	.
chr17	3079587	3079587	A	G	ncRNA_exonic	Pisd-ps2	.	.
chr17	3079598	3079598	A	G	ncRNA_intronic	Pisd-ps2	.	.
chr17	3080839	3080839	A	G	ncRNA_intronic	Pisd-ps2	.	.
chr17	3080907	3080907	T	C	ncRNA_exonic	Pisd-ps2	.	.
chr17	32288243	32288243	G	A	exonic	Notch3	nonsynonymous SNV	Notch3:NM_008716:exon14:c.C2287T:p.P763S
chr17	32469603	32469603	C	T	intronic	Akap8l	.	.
chr17	32764601	32764601	T	G	intronic	Cyp4f37	.	.
chr17	34201210	34201210	A	G	exonic	Col11a2	nonsynonymous SNV	Col11a2:NM_009926:exon61:c.A4466G:p.K1489R,Col11a2:NM_001317722:exon62:c.A4661G:p.K1554R
chr17	35017002	35017002	G	C	exonic	C2	nonsynonymous SNV	C2:NM_013484:exon3:c.C282G:p.C94W
chr17	35068317	35068317	G	A	UTR5	Neu1	.	.
chr17	35107192	35107192	C	A	exonic	Hspa1a	nonsynonymous SNV	Hspa1a:NM_010479:exon1:c.G1679T:p.G560V
chr17	35562139	35562139	A	G	exonic	H2-Q6;H2-Q8	nonsynonymous SNV	H2-Q6:NM_001368741:exon2:c.A151G:p.N51D,H2-Q6:NM_001368742:exon2:c.A151G:p.N51D,H2-Q8:NM_023124:exon2:c.A151G:p.N51D,H2-Q6:NM_207648:exon2:c.A151G:p.N51D
chr17	35562143	35562143	A	C	exonic	H2-Q6;H2-Q8	nonsynonymous SNV	H2-Q6:NM_001368741:exon2:c.A155C:p.K52T,H2-Q6:NM_001368742:exon2:c.A155C:p.K52T,H2-Q8:NM_023124:exon2:c.A155C:p.K52T,H2-Q6:NM_207648:exon2:c.A155C:p.K52T
chr17	35577099	35577099	C	G	exonic	H2-Q7;H2-Q9	nonsynonymous SNV	H2-Q7:NM_001198560:exon3:c.C580G:p.Q194E,H2-Q7:NM_001198561:exon3:c.C580G:p.Q194E,H2-Q9:NM_001201460:exon3:c.C580G:p.Q194E,H2-Q7:NM_010394:exon3:c.C580G:p.Q194E
chr17	36152621	36152621	G	T	ncRNA_intronic	A930015D03Rik	.	.
chr17	36282587	36282587	C	A	exonic	Gm10499	nonsynonymous SNV	Gm10499:NM_001370818:exon2:c.G80T:p.R27L,Gm10499:NM_001370819:exon2:c.G80T:p.R27L,Gm10499:NM_001370820:exon2:c.G80T:p.R27L,Gm10499:NM_001370821:exon2:c.G80T:p.R27L
chr17	37094606	37094606	G	C	exonic	Znrd1	nonsynonymous SNV	Znrd1:NM_023162:exon3:c.C252G:p.C84W,Znrd1:NM_001355422:exon4:c.C252G:p.C84W
chr17	37147083	37147083	T	C	exonic	Zfp57	nonsynonymous SNV	Zfp57:NM_001013745:exon5:c.T883C:p.F295L,Zfp57:NM_001168501:exon5:c.T883C:p.F295L,Zfp57:NM_001168502:exon6:c.T874C:p.F292L
chr17	37747102	37747102	G	A	exonic	Olfr115	nonsynonymous SNV	Olfr115:NM_001011753:exon1:c.C599T:p.A200V
chr17	37809468	37809468	A	G	exonic	Olfr118	nonsynonymous SNV	Olfr118:NM_213721:exon1:c.A499G:p.N167D
chr17	37988090	37988090	G	T	exonic	Olfr126	nonsynonymous SNV	Olfr126:NM_146890:exon1:c.G552T:p.L184F
chr17	38267357	38267357	A	G	exonic	Olfr132	nonsynonymous SNV	Olfr132:NM_001005481:exon1:c.T779C:p.L260P
chr17	39981172	39981172	A	G	ncRNA_exonic	Rn45s	.	.
chr17	39981210	39981210	C	A	ncRNA_exonic	Rn45s	.	.
chr17	40968550	40968550	G	A	exonic	Rhag	stopgain	Rhag:NM_011269:exon5:c.G696A:p.W232X
chr17	43763467	43763467	T	G	exonic	Tdrd6	nonsynonymous SNV	Tdrd6:NM_001161366:exon1:c.A3638C:p.E1213A,Tdrd6:NM_001161367:exon1:c.A3638C:p.E1213A,Tdrd6:NM_198418:exon1:c.A3638C:p.E1213A,Tdrd6:NM_001357985:exon2:c.A3059C:p.E1020A
chr17	44874227	44874227	A	C	intronic	Runx2	.	.
chr17	45131221	45131221	G	A	intronic	Supt3	.	.
chr17	45545012	45545012	G	T	intronic	Cdc5l	.	.
chr17	45656433	45656433	C	T	intronic	Aars2	.	.
chr17	46452535	46452535	C	T	intronic	Abcc10	.	.
chr17	46910191	46910191	C	G	UTR3	2310039H08Rik	.	.
chr17	47537359	47537359	T	C	exonic	Guca1a	nonsynonymous SNV	Guca1a:NM_008189:exon1:c.A10G:p.I4V
chr17	50807363	50807363	A	C	exonic	Plcl2	nonsynonymous SNV	Plcl2:NM_013880:exon5:c.A3137C:p.K1046T
chr17	53017187	53017187	G	C	intronic	Kcnh8	.	.
chr17	53802918	53802918	T	C	exonic	Kat2b	nonsynonymous SNV	Kat2b:NM_001190846:exon14:c.T1772C:p.L591P,Kat2b:NM_020005:exon14:c.T2006C:p.L669P
chr17	56186852	56186852	A	G	exonic	Chaf1a	nonsynonymous SNV	Chaf1a:NM_013733:exon3:c.A698G:p.K233R
chr17	57206146	57206146	A	C	intronic	Dennd1c	.	.
chr17	57352215	57352215	T	C	intronic	C3	.	.
chr17	57364526	57364526	T	G	exonic	C3	nonsynonymous SNV	C3:NM_009778:exon6:c.A617C:p.K206T
chr17	58426227	58426227	T	C	exonic	Cntnap5c	nonsynonymous SNV	Cntnap5c:NM_001081653:exon14:c.T2137C:p.S713P
chr17	59071880	59071880	T	C	exonic	Pdzph1	nonsynonymous SNV	Pdzph1:NM_027001:exon7:c.A2875G:p.S959G
chr17	5927264	5927264	C	T	exonic	Snx9	nonsynonymous SNV	Snx9:NM_025664:exon16:c.C1592T:p.P531L
chr17	6466071	6466071	A	G	intergenic	Tmem181b-ps;Dynlt1f	.	.
chr17	68046663	68046663	G	C	UTR5	Lama1	.	.
chr17	68102223	68102223	G	A	exonic	Lama1	nonsynonymous SNV	Lama1:NM_008480:exon14:c.G1966A:p.D656N
chr17	69623447	69623447	C	T	intronic	Epb41l3	.	.
chr17	69836668	69836668	A	C	exonic	Akain1	nonsynonymous SNV	Akain1:NM_001145192:exon2:c.A191C:p.K64T
chr17	71344145	71344145	G	A	intronic	Myl12a	.	.
chr17	72063620	72063620	A	G	exonic	Togaram2	nonsynonymous SNV	Togaram2:NM_177087:exon15:c.A2060G:p.K687R
chr17	74738664	74738664	G	A	exonic	Spast	synonymous SNV	Spast:NM_001162870:exon1:c.G288A:p.A96A,Spast:NM_001357738:exon1:c.G288A:p.A96A,Spast:NM_016962:exon1:c.G288A:p.A96A
chr17	75076700	75076700	A	G	exonic	Birc6	nonsynonymous SNV	Birc6:NM_007566:exon65:c.A13384G:p.T4462A
chr17	79224014	79224014	G	A	exonic	Heatr5b	synonymous SNV	Heatr5b:NM_001081179:exon8:c.C999T:p.H333H
chr17	81845501	81845501	A	C	intronic	Slc8a1	.	.
chr17	84162254	84162254	A	G	exonic	Mta3	nonsynonymous SNV	Mta3:NM_001171052:exon7:c.A503G:p.D168G,Mta3:NM_001171053:exon7:c.A503G:p.D168G,Mta3:NM_001171054:exon7:c.A503G:p.D168G,Mta3:NM_001379388:exon7:c.A503G:p.D168G,Mta3:NM_001379389:exon7:c.A503G:p.D168G,Mta3:NM_001379390:exon7:c.A503G:p.D168G,Mta3:NM_001379391:exon7:c.A503G:p.D168G,Mta3:NM_001379392:exon7:c.A503G:p.D168G,Mta3:NM_054082:exon7:c.A500G:p.D167G
chr17	88145562	88145562	C	T	exonic	Kcnk12	synonymous SNV	Kcnk12:NM_199251:exon2:c.G1011A:p.P337P
chr17	91029231	91029231	C	G	exonic	Nrxn1	nonsynonymous SNV	Nrxn1:NM_001346957:exon8:c.G2113C:p.E705Q,Nrxn1:NM_177284:exon8:c.G2101C:p.E701Q,Nrxn1:NM_020252:exon10:c.G2137C:p.E713Q
chr17	91042488	91042488	C	T	exonic	Nrxn1	synonymous SNV	Nrxn1:NM_001346957:exon7:c.G1578A:p.Q526Q,Nrxn1:NM_177284:exon7:c.G1566A:p.Q522Q,Nrxn1:NM_020252:exon9:c.G1602A:p.Q534Q
chr17	91488271	91488271	A	C	UTR5	Nrxn1	.	.
chr17	95234475	95234475	G	C	upstream	2610044O15Rik8;Gm1976	.	.
chr17	95234580	95234580	A	G	upstream	2610044O15Rik8;Gm1976	.	.
chr17	95235024	95235024	A	T	upstream	2610044O15Rik8;Gm1976	.	.
chr17	95235042	95235042	C	T	upstream	2610044O15Rik8;Gm1976	.	.
chr17	95235071	95235071	T	C	upstream	2610044O15Rik8;Gm1976	.	.
chr18	12740291	12740291	C	T	exonic	Lama3	stopgain	Lama3:NM_001347461:exon37:c.C4999T:p.R1667X,Lama3:NM_010680:exon74:c.C9817T:p.R3273X
chr18	20204805	20204805	C	T	exonic	Dsc2	nonsynonymous SNV	Dsc2:NM_001317365:exon6:c.G706A:p.E236K,Dsc2:NM_013505:exon6:c.G706A:p.E236K,Dsc2:NM_001317363:exon7:c.G277A:p.E93K
chr18	20257487	20257487	G	C	intronic	Dsc1	.	.
chr18	20433801	20433801	T	G	exonic	Dsg1c	nonsynonymous SNV	Dsg1c:NM_181680:exon10:c.T1405G:p.S469A
chr18	24176558	24176558	T	C	exonic	Zfp24	nonsynonymous SNV	Zfp24:NM_001357447:exon2:c.A31G:p.I11V,Zfp24:NM_001357448:exon2:c.A31G:p.I11V,Zfp24:NM_021559:exon2:c.A31G:p.I11V
chr18	24176589	24176589	T	C	UTR5	Zfp24	.	.
chr18	25558458	25558458	C	T	exonic	AW554918	nonsynonymous SNV	AW554918:NM_001033532:exon9:c.C1375T:p.R459C
chr18	32124022	32124022	T	A	intronic	Myo7b	.	.
chr18	34794285	34794285	G	C	exonic	Cdc23	nonsynonymous SNV	Cdc23:NM_178347:exon14:c.C1460G:p.A487G
chr18	36842747	36842747	A	C	exonic	Slc35a4	stoploss	Slc35a4:NM_026404:exon3:c.A975C:p.X325Y,Slc35a4:NM_001083317:exon4:c.A975C:p.X325Y,Slc35a4:NM_001360989:exon4:c.A975C:p.X325Y
chr18	37494800	37494800	T	A	exonic	Pcdhb6	nonsynonymous SNV	Pcdhb6:NM_053131:exon1:c.T1119A:p.D373E
chr18	37562275	37562275	A	C	exonic	Pcdhb9	nonsynonymous SNV	Pcdhb9:NM_053134:exon1:c.A1667C:p.Y556S
chr18	37573477	37573477	C	T	exonic	Pcdhb10	nonsynonymous SNV	Pcdhb10:NM_053135:exon1:c.C1951T:p.R651C
chr18	37911430	37911430	G	A	UTR5	Pcdhgb7	.	.
chr18	44174626	44174626	C	A	exonic	Spink5	nonsynonymous SNV	Spink5:NM_001081180:exon28:c.C2678A:p.T893N
chr18	45845246	45845246	T	A	ncRNA_intronic	A330093E20Rik	.	.
chr18	48207761	48207761	G	A	ncRNA_intronic	G630055G22Rik	.	.
chr18	50094411	50094411	G	C	intronic	Dmxl1	.	.
chr18	52853905	52853905	C	T	exonic	Gykl1	nonsynonymous SNV	Gykl1:NM_010293:exon1:c.C530T:p.T177M
chr18	53066758	53066758	C	G	exonic	Sncaip	nonsynonymous SNV	Sncaip:NM_001199151:exon10:c.C2369G:p.A790G,Sncaip:NM_001199153:exon10:c.C2369G:p.A790G,Sncaip:NM_001199154:exon10:c.C2369G:p.A790G,Sncaip:NM_026408:exon10:c.C2369G:p.A790G
chr18	60938066	60938066	A	T	intronic	Rps14	.	.
chr18	66230852	66230852	C	A	intronic	Ccbe1	.	.
chr18	66670812	66670812	A	G	ncRNA_exonic	Gm9926	.	.
chr18	67561093	67561093	C	A	exonic	Tubb6	nonsynonymous SNV	Tubb6:NM_026473:exon4:c.C407A:p.T136N
chr18	68010416	68010416	G	T	intronic	Cep192	.	.
chr18	77097967	77097967	T	C	exonic	Skor2	nonsynonymous SNV	Skor2:NM_001109743:exon2:c.T644C:p.L215P
chr18	77480815	77480815	T	A	intronic	St8sia5	.	.
chr18	77637903	77637903	T	C	intronic	Loxhd1	.	.
chr18	7871737	7871737	A	G	exonic	Wac	nonsynonymous SNV	Wac:NM_001146298:exon3:c.A269G:p.D90G,Wac:NM_001282093:exon3:c.A134G:p.D45G,Wac:NM_001360956:exon3:c.A134G:p.D45G,Wac:NM_153085:exon3:c.A269G:p.D90G
chr18	79056303	79056303	C	A	exonic	Setbp1	nonsynonymous SNV	Setbp1:NM_053099:exon4:c.G887T:p.S296I
chr18	80408693	80408693	G	T	exonic	Gm16286	nonsynonymous SNV	Gm16286:NM_001384178:exon4:c.G462T:p.M154I
chr18	80962499	80962499	T	G	intronic	Atp9b	.	.
chr18	84379040	84379040	G	A	exonic	Zfp407	synonymous SNV	Zfp407:NM_001033341:exon9:c.C5835T:p.D1945D
chr19	11834890	11834890	A	G	exonic	Cblif	nonsynonymous SNV	Cblif:NM_008118:exon8:c.A1174G:p.K392E
chr19	12396370	12396370	T	A	downstream	Olfr1437	.	.
chr19	12975479	12975479	T	C	exonic	Olfr1447	nonsynonymous SNV	Olfr1447:NM_146703:exon1:c.A790G:p.S264G
chr19	13221096	13221096	C	T	exonic	Olfr1459	nonsynonymous SNV	Olfr1459:NM_146689:exon1:c.G52A:p.D18N
chr19	13416559	13416559	T	A	exonic	Olfr1466	nonsynonymous SNV	Olfr1466:NM_146694:exon1:c.T310A:p.F104I
chr19	13604595	13604595	T	C	exonic	Olfr1480	nonsynonymous SNV	Olfr1480:NM_207575:exon1:c.T431C:p.L144P
chr19	17198948	17198948	A	G	exonic	Prune2	nonsynonymous SNV	Prune2:NM_181348:exon8:c.A7325G:p.E2442G
chr19	21672764	21672764	T	C	exonic	1110059E24Rik	synonymous SNV	1110059E24Rik:NM_025423:exon4:c.A384G:p.R128R
chr19	23216279	23216279	C	T	exonic	Klf9	nonsynonymous SNV	Klf9:NM_010638:exon1:c.C35T:p.A12V
chr19	24052519	24052519	C	T	exonic	Fam189a2	synonymous SNV	Fam189a2:NM_001114174:exon9:c.G1224A:p.R408R
chr19	25634473	25634473	C	T	exonic	Dmrt1	synonymous SNV	Dmrt1:NM_015826:exon4:c.C933T:p.G311G
chr19	27474301	27474301	C	T	exonic	Pum3	nonsynonymous SNV	Pum3:NM_177474:exon14:c.G1280A:p.S427N
chr19	27911940	27911940	G	A	exonic	Rfx3	nonsynonymous SNV	Rfx3:NM_001360357:exon5:c.C536T:p.S179F,Rfx3:NM_011265:exon5:c.C506T:p.S169F,Rfx3:NM_001360358:exon6:c.C629T:p.S210F,Rfx3:NM_001166414:exon7:c.C506T:p.S169F
chr19	29447031	29447031	G	A	intronic	Cd274	.	.
chr19	29714408	29714408	G	A	exonic	Ermp1	nonsynonymous SNV	Ermp1:NM_001081213:exon3:c.C689T:p.P230L,Ermp1:NM_001362131:exon3:c.C689T:p.P230L
chr19	29791320	29791320	A	C	exonic	9930021J03Rik	nonsynonymous SNV	9930021J03Rik:NM_172836:exon8:c.T5463G:p.H1821Q
chr19	30080324	30080324	T	C	UTR3	Trpd52l3	.	.
chr19	32874488	32874488	A	C	exonic	Pten	nonsynonymous SNV	Pten:NM_008960:exon5:c.A391C:p.T131P
chr19	33851904	33851904	A	G	intronic	Lipo1	.	.
chr19	33897618	33897618	T	G	intergenic	Lipo1;Lipf	.	.
chr19	34648762	34648762	A	C	exonic	Ifit2	nonsynonymous SNV	Ifit2:NM_001355262:exon3:c.A1211C:p.Q404P,Ifit2:NM_008332:exon3:c.A1211C:p.Q404P
chr19	37646165	37646165	T	G	intronic	Exoc6	.	.
chr19	38884588	38884588	G	A	exonic	Noc3l	nonsynonymous SNV	Noc3l:NM_021315:exon8:c.C859T:p.R287C
chr19	3901901	3901901	T	G	exonic	Tcirg1	nonsynonymous SNV	Tcirg1:NM_001136091:exon10:c.A1158C:p.E386D,Tcirg1:NM_001167784:exon10:c.A1158C:p.E386D,Tcirg1:NM_016921:exon10:c.A1158C:p.E386D
chr19	40070315	40070315	A	G	exonic	Cyp2c37	synonymous SNV	Cyp2c37:NM_010001:exon5:c.A756G:p.E252E
chr19	40172445	40172445	C	T	exonic	Cyp2c50	nonsynonymous SNV	Cyp2c50:NM_001167875:exon6:c.C785T:p.A262V,Cyp2c50:NM_134144:exon7:c.C962T:p.A321V
chr19	40681836	40681836	A	C	exonic	Tctn3	nonsynonymous SNV	Tctn3:NM_001365072:exon9:c.T994G:p.F332V,Tctn3:NM_026260:exon9:c.T994G:p.F332V
chr19	4105309	4105309	A	T	exonic	Pitpnm1	nonsynonymous SNV	Pitpnm1:NM_008851:exon6:c.A1047T:p.E349D
chr19	41534528	41534528	A	G	intergenic	Pik3ap1;Lcor	.	.
chr19	4201479	4201479	T	G	intronic	Rad9a	.	.
chr19	45076498	45076498	G	A	UTR3	Sema4g	.	.
chr19	46963536	46963536	C	T	exonic	Nt5c2	synonymous SNV	Nt5c2:NM_001377070:exon17:c.G1368A:p.P456P,Nt5c2:NM_001164363:exon18:c.G1533A:p.P511P,Nt5c2:NM_001164365:exon18:c.G1530A:p.P510P,Nt5c2:NM_001377066:exon18:c.G1455A:p.P485P,Nt5c2:NM_001377068:exon18:c.G1455A:p.P485P,Nt5c2:NM_001377069:exon18:c.G1455A:p.P485P,Nt5c2:NM_029810:exon18:c.G1455A:p.P485P
chr19	47929689	47929689	C	T	intronic	Gsto1	.	.
chr19	4877876	4877876	G	T	UTR5	Actn3	.	.
chr19	48841639	48841639	T	G	splicing	Sorcs3	.	.
chr19	48841649	48841649	T	G	intronic	Sorcs3	.	.
chr19	50296633	50296633	C	G	exonic	Sorcs1	nonsynonymous SNV	Sorcs1:NM_001252501:exon17:c.G2283C:p.Q761H,Sorcs1:NM_001290356:exon17:c.G2283C:p.Q761H,Sorcs1:NM_001360457:exon17:c.G2283C:p.Q761H,Sorcs1:NM_021377:exon17:c.G2283C:p.Q761H
chr19	5570424	5570424	A	C	exonic	Ap5b1	nonsynonymous SNV	Ap5b1:NM_001033448:exon2:c.A1871C:p.K624T,Ap5b1:NM_001362046:exon3:c.A1871C:p.K624T
chr19	5604028	5604028	A	T	intronic	Kat5	.	.
chr19	57686060	57686060	T	C	exonic	Atrnl1	nonsynonymous SNV	Atrnl1:NM_181415:exon1:c.T217C:p.C73R
chr19	7016974	7016974	A	G	intronic	Bad	.	.
chr19	7040827	7040827	T	A	intronic	Plcb3	.	.
chr19	7768153	7768153	C	A	intronic	Slc22a19	.	.
chr19	8696323	8696323	A	G	exonic	Slc22a6	nonsynonymous SNV	Slc22a6:NM_008766:exon5:c.A827G:p.D276G
chr19	9090572	9090572	A	T	exonic	Ahnak	nonsynonymous SNV	Ahnak:NM_009643:exon5:c.A14729T:p.N4910I
chr2	102617678	102617678	T	C	exonic	Slc1a2	nonsynonymous SNV	Slc1a2:NM_001077514:exon10:c.T1513C:p.S505P,Slc1a2:NM_001077515:exon10:c.T1504C:p.S502P,Slc1a2:NM_001361018:exon10:c.T1513C:p.S505P,Slc1a2:NM_011393:exon10:c.T1504C:p.S502P
chr2	10490044	10490044	A	G	exonic	Sfmbt2	synonymous SNV	Sfmbt2:NM_001198808:exon17:c.A1755G:p.L585L,Sfmbt2:NM_001369078:exon17:c.A1755G:p.L585L,Sfmbt2:NM_177386:exon18:c.A1755G:p.L585L
chr2	105233816	105233816	G	A	exonic	Rcn1	nonsynonymous SNV	Rcn1:NM_009037:exon3:c.C539T:p.A180V
chr2	109565536	109565536	A	G	UTR3	Bdnf	.	.
chr2	111620491	111620491	A	C	exonic	Olfr1302	nonsynonymous SNV	Olfr1302:NM_146889:exon1:c.A22C:p.N8H
chr2	111912051	111912051	T	C	exonic	Olfr1313	nonsynonymous SNV	Olfr1313:NM_207150:exon1:c.A688G:p.S230G
chr2	113282082	113282082	A	C	exonic	Fmn1	nonsynonymous SNV	Fmn1:NM_001285459:exon1:c.A637C:p.T213P
chr2	113968825	113968825	C	T	exonic	Aqr	nonsynonymous SNV	Aqr:NM_001290788:exon15:c.G1241A:p.R414H,Aqr:NM_009702:exon15:c.G1241A:p.R414H
chr2	116990757	116990757	T	G	intronic	Spred1	.	.
chr2	117088582	117088582	A	G	exonic	Fam98b	nonsynonymous SNV	Fam98b:NM_026620:exon5:c.A539G:p.D180G
chr2	117164217	117164217	A	C	intronic	Rasgrp1	.	.
chr2	117949945	117949945	T	G	exonic	Thbs1	nonsynonymous SNV	Thbs1:NM_001313914:exon21:c.T3455G:p.V1152G,Thbs1:NM_011580:exon21:c.T3458G:p.V1153G
chr2	118536985	118536985	C	T	exonic	Plcb2	synonymous SNV	Plcb2:NM_001290790:exon26:c.G2799A:p.L933L,Plcb2:NM_177568:exon27:c.G2868A:p.L956L
chr2	118553968	118553968	A	C	intronic	Plcb2	.	.
chr2	118613041	118613041	A	C	exonic	Disp2	synonymous SNV	Disp2:NM_170593:exon5:c.A502C:p.R168R
chr2	119584432	119584432	G	A	intronic	Ltk	.	.
chr2	119627393	119627393	G	T	exonic	Tyro3	nonsynonymous SNV	Tyro3:NM_019392:exon2:c.G204T:p.K68N,Tyro3:NM_001290800:exon3:c.G192T:p.K64N
chr2	119635612	119635612	G	A	intronic	Tyro3	.	.
chr2	119635666	119635666	C	T	exonic	Tyro3	synonymous SNV	Tyro3:NM_019392:exon10:c.C1248T:p.R416R,Tyro3:NM_001290800:exon11:c.C1236T:p.R412R
chr2	119635668	119635668	C	T	exonic	Tyro3	nonsynonymous SNV	Tyro3:NM_019392:exon10:c.C1250T:p.T417I,Tyro3:NM_001290800:exon11:c.C1238T:p.T413I
chr2	119742954	119742954	T	G	exonic	Mga	nonsynonymous SNV	Mga:NM_001164274:exon3:c.T1849G:p.L617V,Mga:NM_013720:exon3:c.T1849G:p.L617V
chr2	119761327	119761327	T	G	exonic	Mga	stopgain	Mga:NM_001164274:exon13:c.T4335G:p.Y1445X,Mga:NM_013720:exon13:c.T4338G:p.Y1446X
chr2	119787536	119787536	C	G	exonic	Mga	nonsynonymous SNV	Mga:NM_001164274:exon22:c.C7058G:p.A2353G,Mga:NM_013720:exon23:c.C7685G:p.A2562G
chr2	119917177	119917177	C	T	exonic	Ehd4	nonsynonymous SNV	Ehd4:NM_133838:exon6:c.G1333A:p.A445T
chr2	119917209	119917209	T	A	exonic	Ehd4	nonsynonymous SNV	Ehd4:NM_133838:exon6:c.A1301T:p.K434M
chr2	119917444	119917444	G	A	intronic	Ehd4	.	.
chr2	120182276	120182276	T	C	splicing	Tmem87a	.	.
chr2	120528113	120528113	T	C	exonic	Stard9	synonymous SNV	Stard9:NM_001370940:exon23:c.T9186C:p.T3062T
chr2	121806935	121806935	A	C	exonic	Ctdspl2	nonsynonymous SNV	Ctdspl2:NM_001290991:exon5:c.A520C:p.I174L,Ctdspl2:NM_001290992:exon5:c.A181C:p.I61L,Ctdspl2:NM_212450:exon5:c.A523C:p.I175L
chr2	125576054	125576054	G	A	exonic	Secisbp2l	nonsynonymous SNV	Secisbp2l:NM_001369056:exon9:c.C1013T:p.S338L,Secisbp2l:NM_177608:exon14:c.C1982T:p.S661L
chr2	125597320	125597320	G	A	intronic	Secisbp2l	.	.
chr2	126892420	126892420	A	G	exonic	Ap4e1	synonymous SNV	Ap4e1:NM_175550:exon21:c.A3351G:p.K1117K
chr2	128755579	128755579	T	G	intronic	Zc3h8	.	.
chr2	129928588	129928588	A	C	UTR3	AU015228	.	.
chr2	132077667	132077667	G	T	exonic	Pcna	nonsynonymous SNV	Pcna:NM_011045:exon2:c.C291A:p.D97E
chr2	133387288	133387288	C	T	exonic	Bmp2	nonsynonymous SNV	Bmp2:NM_007553:exon3:c.C1022T:p.A341V
chr2	135136765	135136765	A	G	exonic	Plcb1	nonsynonymous SNV	Plcb1:NM_001145830:exon11:c.A1118G:p.E373G,Plcb1:NM_019677:exon11:c.A1118G:p.E373G
chr2	136916638	136916638	T	C	exonic	Jag1	nonsynonymous SNV	Jag1:NM_013822:exon13:c.A1673G:p.K558R
chr2	139946566	139946566	A	C	exonic	Esf1	nonsynonymous SNV	Esf1:NM_001081090:exon14:c.T2320G:p.F774V
chr2	146910583	146910583	C	G	intronic	Nkx2-4	.	.
chr2	148221213	148221213	G	A	exonic	Sstr4	nonsynonymous SNV	Sstr4:NM_009219:exon1:c.G7A:p.A3T
chr2	148816207	148816207	T	C	intergenic	Cst3;Cst10	.	.
chr2	150043872	150043872	T	C	UTR5	Zfp937	.	.
chr2	151412025	151412025	C	A	intronic	Sdcbp2	.	.
chr2	152758383	152758383	T	A	exonic	Foxs1	nonsynonymous SNV	Foxs1:NM_010226:exon1:c.A485T:p.K162M
chr2	153509346	153509346	C	G	exonic	Dnmt3b	nonsynonymous SNV	Dnmt3b:NM_001271745:exon20:c.C2192G:p.P731R,Dnmt3b:NM_001003960:exon21:c.C2192G:p.P731R,Dnmt3b:NM_001122997:exon21:c.C2255G:p.P752R,Dnmt3b:NM_001271744:exon21:c.C2252G:p.P751R,Dnmt3b:NM_001003961:exon22:c.C2252G:p.P751R
chr2	155034958	155034958	A	C	intronic	Itch	.	.
chr2	155655569	155655569	T	G	exonic	Fam83c	nonsynonymous SNV	Fam83c:NM_027788:exon4:c.A1543C:p.S515R
chr2	155767294	155767294	A	G	exonic	Gdf5	synonymous SNV	Gdf5:NM_008109:exon2:c.T1473C:p.S491S
chr2	155855710	155855710	A	G	intronic	Fer1l4	.	.
chr2	156218478	156218478	C	G	ncRNA_exonic	Norad	.	.
chr2	158439822	158439822	G	C	exonic	Slc32a1	nonsynonymous SNV	Slc32a1:NM_009508:exon2:c.G660C:p.L220F
chr2	158440332	158440332	G	T	exonic	Slc32a1	synonymous SNV	Slc32a1:NM_009508:exon2:c.G1170T:p.A390A
chr2	160580407	160580407	C	T	exonic	Plcg1	synonymous SNV	Plcg1:NM_021280:exon19:c.C2109T:p.A703A
chr2	161481878	161481878	T	G	exonic	Ptprt	nonsynonymous SNV	Ptprt:NM_001291149:exon15:c.A2473C:p.T825P,Ptprt:NM_021464:exon15:c.A2473C:p.T825P,Ptprt:NM_001291150:exon16:c.A2503C:p.T835P,Ptprt:NM_001291151:exon16:c.A2503C:p.N835H
chr2	163223068	163223068	G	C	exonic	Jph2	nonsynonymous SNV	Jph2:NM_021566:exon1:c.C195G:p.S65R,Jph2:NM_001205076:exon2:c.C195G:p.S65R
chr2	163429185	163429185	A	C	intronic	Ttpal	.	.
chr2	163858060	163858060	G	C	intronic	Pabpc1l	.	.
chr2	164004345	164004345	G	A	exonic	Wfdc5	nonsynonymous SNV	Wfdc5:NM_145369:exon3:c.C262T:p.R88C
chr2	164015868	164015868	T	G	intronic	Wfdc12	.	.
chr2	164727979	164727979	T	C	intronic	Zfp335	.	.
chr2	16591490	16591490	G	A	exonic	Plxdc2	synonymous SNV	Plxdc2:NM_026162:exon9:c.G1020A:p.S340S
chr2	166668130	166668130	T	G	intronic	Arfgef2	.	.
chr2	172376549	172376549	G	A	UTR5	Tfap2c	.	.
chr2	172810364	172810364	A	C	intronic	Spo11	.	.
chr2	174252340	174252340	C	T	exonic	Nelfcd	nonsynonymous SNV	Nelfcd:NM_020580:exon14:c.C1634T:p.P545L
chr2	176859001	176859001	C	T	intergenic	Gm14405;Gm14410	.	.
chr2	176864972	176864972	G	C	intergenic	Gm14405;Gm14410	.	.
chr2	176865001	176865001	A	C	intergenic	Gm14405;Gm14410	.	.
chr2	176865043	176865043	C	G	intergenic	Gm14405;Gm14410	.	.
chr2	177100617	177100617	A	G	intergenic	Gm14410;Zfp970	.	.
chr2	18920758	18920758	T	G	ncRNA_exonic	4930426L09Rik	.	.
chr2	22818666	22818666	A	T	intronic	Abi1	.	.
chr2	23255737	23255737	G	T	exonic	Nxph2	nonsynonymous SNV	Nxph2:NM_008752:exon2:c.G580T:p.A194S
chr2	24330581	24330581	C	T	intronic	Pax8	.	.
chr2	24589465	24589465	T	A	exonic	Cacna1b	nonsynonymous SNV	Cacna1b:NM_001042528:exon4:c.A622T:p.S208C,Cacna1b:NM_007579:exon4:c.A622T:p.S208C
chr2	24680521	24680521	T	A	exonic	Ehmt1	nonsynonymous SNV	Ehmt1:NM_001109686:exon15:c.A2284T:p.N762Y,Ehmt1:NM_001109687:exon15:c.A2299T:p.N767Y,Ehmt1:NM_001012518:exon16:c.A2443T:p.N815Y,Ehmt1:NM_172545:exon16:c.A2422T:p.N808Y
chr2	25128888	25128888	G	T	exonic	Anapc2	stopgain	Anapc2:NM_175300:exon2:c.G616T:p.G206X
chr2	25300327	25300327	T	C	intronic	Abca2	.	.
chr2	25634590	25634590	G	T	exonic	Lcn11	nonsynonymous SNV	Lcn11:NM_001100455:exon4:c.G389T:p.G130V
chr2	25679187	25679187	C	T	exonic	Lcn9	synonymous SNV	Lcn9:NM_029959:exon2:c.C204T:p.N68N
chr2	27826981	27826981	A	C	exonic	Col5a1	nonsynonymous SNV	Col5a1:NM_015734:exon20:c.A2004C:p.E668D
chr2	29839267	29839267	C	G	exonic	Sptan1	nonsynonymous SNV	Sptan1:NM_001177667:exon5:c.C638G:p.A213G,Sptan1:NM_001177668:exon5:c.C638G:p.A213G,Sptan1:NM_001309460:exon5:c.C638G:p.A213G,Sptan1:NM_001369325:exon5:c.C638G:p.A213G
chr2	29887325	29887325	T	C	exonic	Wdr34	nonsynonymous SNV	Wdr34:NM_001008498:exon9:c.A1543G:p.T515A
chr2	3119885	3119885	A	G	exonic	Fam171a1	nonsynonymous SNV	Fam171a1:NM_001081161:exon5:c.A646G:p.M216V,Fam171a1:NM_001310434:exon5:c.A271G:p.M91V,Fam171a1:NM_001347067:exon5:c.A631G:p.M211V,Fam171a1:NM_001361386:exon5:c.A646G:p.M216V
chr2	31262627	31262627	G	C	exonic	Hmcn2	nonsynonymous SNV	Hmcn2:NM_001370902:exon53:c.G8162C:p.G2721A
chr2	32196064	32196064	C	T	exonic	Dnm1	nonsynonymous SNV	Dnm1:NM_010065:exon3:c.G257A:p.C86Y
chr2	32435465	32435465	G	A	exonic	Pip5kl1	nonsynonymous SNV	Pip5kl1:NM_001379020:exon8:c.G787A:p.D263N,Pip5kl1:NM_001379021:exon8:c.G496A:p.D166N,Pip5kl1:NM_198191:exon8:c.G661A:p.D221N
chr2	32485791	32485791	A	T	exonic	Ak1	nonsynonymous SNV	Ak1:NM_001198792:exon3:c.A80T:p.K27M,Ak1:NM_021515:exon3:c.A128T:p.K43M,Ak1:NM_001198790:exon4:c.A80T:p.K27M,Ak1:NM_001198791:exon4:c.A80T:p.K27M
chr2	3257971	3257971	G	C	exonic	Acbd7	synonymous SNV	Acbd7:NM_030063:exon4:c.G195C:p.G65G
chr2	32829162	32829162	T	C	exonic	Slc2a8	nonsynonymous SNV	Slc2a8:NM_019488:exon10:c.A1387G:p.K463E
chr2	34870625	34870625	A	T	exonic	Hc	nonsynonymous SNV	Hc:NM_010406:exon23:c.T2911A:p.L971M
chr2	34884990	34884990	T	A	exonic	Hc	nonsynonymous SNV	Hc:NM_010406:exon16:c.A2003T:p.D668V
chr2	34890070	34890070	A	G	exonic	Hc	nonsynonymous SNV	Hc:NM_010406:exon12:c.T1364C:p.V455A
chr2	36495592	36495592	A	G	exonic	Olfr345	nonsynonymous SNV	Olfr345:NM_146945:exon1:c.A32G:p.E11G
chr2	36783603	36783603	A	C	exonic	Olfr355	synonymous SNV	Olfr355:NM_146625:exon1:c.T30G:p.V10V
chr2	52164087	52164087	T	A	exonic	Neb	nonsynonymous SNV	Neb:NM_010889:exon15:c.A1268T:p.K423M
chr2	53000643	53000643	A	G	intronic	Prpf40a	.	.
chr2	59332564	59332564	G	C	exonic	Dapl1	nonsynonymous SNV	Dapl1:NM_029723:exon2:c.G101C:p.G34A
chr2	60265826	60265826	G	A	exonic	Pla2r1	synonymous SNV	Pla2r1:NM_008867:exon25:c.C3564T:p.D1188D
chr2	60458268	60458268	C	T	exonic	Itgb6	nonsynonymous SNV	Itgb6:NM_021359:exon11:c.G1883A:p.R628Q,Itgb6:NM_001159564:exon14:c.G1883A:p.R628Q
chr2	6257488	6257488	A	T	UTR5	Usp6nl	.	.
chr2	63818838	63818838	G	A	exonic	Fign	synonymous SNV	Fign:NM_021716:exon3:c.C144T:p.R48R,Fign:NM_001267846:exon4:c.C111T:p.R37R,Fign:NM_001267847:exon4:c.C111T:p.R37R
chr2	66514314	66514314	T	C	exonic	Scn7a	synonymous SNV	Scn7a:NM_009135:exon25:c.A4287G:p.Q1429Q
chr2	69512787	69512787	A	C	exonic	Klhl41	nonsynonymous SNV	Klhl41:NM_001081087:exon3:c.A1376C:p.K459T
chr2	71259798	71259798	T	C	splicing	Hat1	.	.
chr2	72012515	72012515	T	A	exonic	Rapgef4	synonymous SNV	Rapgef4:NM_001204166:exon4:c.T141A:p.P47P,Rapgef4:NM_001204165:exon7:c.T573A:p.P191P
chr2	72250308	72250308	G	C	intronic	Map3k20	.	.
chr2	76686382	76686382	T	G	exonic	Ttn	nonsynonymous SNV	Ttn:NM_011652:exon139:c.A30102C:p.K10034N,Ttn:NM_001385708:exon141:c.A33060C:p.K11020N
chr2	76711189	76711189	T	A	exonic	Ttn	nonsynonymous SNV	Ttn:NM_011652:exon98:c.A25319T:p.K8440M,Ttn:NM_001385708:exon100:c.A28376T:p.K9459M
chr2	76758327	76758327	T	C	intronic	Ttn	.	.
chr2	76783579	76783579	T	C	exonic	Ttn	synonymous SNV	Ttn:NM_028004:exon27:c.A5175G:p.G1725G,Ttn:NM_001385708:exon28:c.A5313G:p.G1771G,Ttn:NM_011652:exon28:c.A5313G:p.G1771G
chr2	76818155	76818155	C	T	exonic	Ttn	nonsynonymous SNV	Ttn:NM_001385708:exon2:c.G85A:p.V29I,Ttn:NM_011652:exon2:c.G85A:p.V29I,Ttn:NM_028004:exon2:c.G85A:p.V29I
chr2	77079718	77079718	C	T	exonic	Sestd1	nonsynonymous SNV	Sestd1:NM_175465:exon3:c.G116A:p.S39N
chr2	80180710	80180710	T	C	exonic	Dnajc10	nonsynonymous SNV	Dnajc10:NM_024181:exon14:c.T1387C:p.F463L
chr2	82847719	82847719	T	G	intronic	Fsip2	.	.
chr2	84185298	84185298	A	C	intronic	Calcrl	.	.
chr2	84273289	84273289	C	T	exonic	Tfpi	synonymous SNV	Tfpi:NM_001355271:exon9:c.G885A:p.A295A,Tfpi:NM_001355273:exon9:c.G885A:p.A295A,Tfpi:NM_011576:exon9:c.G885A:p.A295A
chr2	85324338	85324338	T	G	exonic	Fads2b	nonsynonymous SNV	Fads2b:NM_001081664:exon12:c.A1427C:p.K476T
chr2	85962580	85962580	A	C	exonic	Olfr1038-ps	unknown	UNKNOWN
chr2	86021607	86021607	G	T	exonic	Olfr52	nonsynonymous SNV	Olfr52:NM_146583:exon1:c.C660A:p.F220L
chr2	86154728	86154728	G	A	exonic	Olfr1053	synonymous SNV	Olfr1053:NM_001177857:exon1:c.C714T:p.F238F
chr2	86798726	86798726	T	A	exonic	Olfr1099	nonsynonymous SNV	Olfr1099:NM_146768:exon1:c.A888T:p.E296D
chr2	86874323	86874323	G	T	exonic	Olfr1105	synonymous SNV	Olfr1105:NM_001011825:exon1:c.C54A:p.T18T
chr2	87586670	87586670	G	T	exonic	Olfr1140	nonsynonymous SNV	Olfr1140:NM_146642:exon1:c.G316T:p.V106F
chr2	87783605	87783605	G	A	exonic	Olfr1155	nonsynonymous SNV	Olfr1155:NM_146643:exon1:c.C179T:p.P60L
chr2	88252234	88252234	C	T	exonic	Olfr1180	nonsynonymous SNV	Olfr1180:NM_146918:exon1:c.G580A:p.V194I
chr2	89089299	89089299	A	G	exonic	Olfr1228	nonsynonymous SNV	Olfr1228:NM_146971:exon1:c.T551C:p.V184A
chr2	89457729	89457729	C	A	exonic	Olfr1248	nonsynonymous SNV	Olfr1248:NM_146791:exon1:c.G619T:p.V207L
chr2	90961225	90961225	C	A	exonic	Mybpc3	unknown	UNKNOWN
chr2	91425969	91425969	A	G	exonic	Ckap5	nonsynonymous SNV	Ckap5:NM_029437:exon24:c.A3082G:p.K1028E,Ckap5:NM_001165989:exon25:c.A3082G:p.K1028E
chr2	93796713	93796713	T	A	exonic	Gm13889	nonsynonymous SNV	Gm13889:NM_001145034:exon1:c.A203T:p.E68V
chr3	100860360	100860360	T	G	exonic	Ptgfrn	nonsynonymous SNV	Ptgfrn:NM_011197:exon6:c.A1858C:p.T620P
chr3	102758830	102758830	A	C	intronic	Nr1h5	.	.
chr3	103568467	103568467	T	C	exonic	Hipk1	nonsynonymous SNV	Hipk1:NM_001301304:exon4:c.A1238G:p.E413G,Hipk1:NM_001301306:exon4:c.A1238G:p.E413G,Hipk1:NM_010432:exon4:c.A1238G:p.E413G
chr3	103889196	103889196	A	G	exonic	Magi3	synonymous SNV	Magi3:NM_001159354:exon5:c.T882C:p.N294N,Magi3:NM_133853:exon5:c.T882C:p.N294N
chr3	103889202	103889202	A	G	exonic	Magi3	synonymous SNV	Magi3:NM_001159354:exon5:c.T876C:p.D292D,Magi3:NM_133853:exon5:c.T876C:p.D292D
chr3	104588078	104588078	C	A	intronic	Ppm1j	.	.
chr3	104631449	104631449	A	C	exonic	Capza1	nonsynonymous SNV	Capza1:NM_001355044:exon7:c.T446G:p.V149G,Capza1:NM_009797:exon8:c.T653G:p.V218G
chr3	105918066	105918066	T	G	intronic	Chia1	.	.
chr3	106302829	106302829	G	A	exonic	Dennd2d	nonsynonymous SNV	Dennd2d:NM_001093754:exon11:c.G1247A:p.R416H,Dennd2d:NM_028110:exon11:c.G1277A:p.R426H,Dennd2d:NM_001278941:exon12:c.G716A:p.R239H
chr3	107435849	107435849	C	A	intergenic	Strip1;Ahcyl1	.	.
chr3	107954552	107954552	G	A	UTR5	Gpr61	.	.
chr3	108198945	108198945	C	T	exonic	Celsr2	nonsynonymous SNV	Celsr2:NM_001004177:exon24:c.G7399A:p.A2467T,Celsr2:NM_017392:exon24:c.G7399A:p.A2467T
chr3	110053879	110053879	C	A	exonic	Prmt6	nonsynonymous SNV	Prmt6:NM_178891:exon1:c.G11T:p.S4I
chr3	118898146	118898146	T	C	intronic	Dpyd	.	.
chr3	121869538	121869538	A	C	intronic	Abca4	.	.
chr3	125574540	125574540	G	T	exonic	Ugt8a	nonsynonymous SNV	Ugt8a:NM_011674:exon5:c.C1225A:p.L409M
chr3	134885255	134885255	A	G	exonic	Cenpe	nonsynonymous SNV	Cenpe:NM_173762:exon10:c.A809G:p.K270R
chr3	138190289	138190289	C	G	intronic	Eif4e	.	.
chr3	138620531	138620531	T	G	intronic	Rap1gds1	.	.
chr3	144360321	144360321	G	T	intronic	Sh3glb1	.	.
chr3	148521732	148521732	T	C	exonic	Adgrl2	nonsynonymous SNV	Adgrl2:NM_001081298:exon5:c.A1175G:p.Y392C
chr3	149735649	149735649	T	C	intergenic	Gm1653;Gm40178	.	.
chr3	151884199	151884199	T	A	intronic	Fubp1	.	.
chr3	15332139	15332139	A	G	intronic	Gm9733	.	.
chr3	15332145	15332145	C	T	intronic	Gm9733	.	.
chr3	15411171	15411171	G	A	intronic	Sirpb1a	.	.
chr3	15411198	15411198	A	T	exonic	Sirpb1a	nonsynonymous SNV	Sirpb1a:NM_001002898:exon3:c.T739A:p.F247I
chr3	15411378	15411378	C	T	exonic	Sirpb1a	nonsynonymous SNV	Sirpb1a:NM_001002898:exon3:c.G559A:p.D187N
chr3	15411385	15411385	C	T	exonic	Sirpb1a	synonymous SNV	Sirpb1a:NM_001002898:exon3:c.G552A:p.K184K
chr3	15411410	15411410	C	T	exonic	Sirpb1a	nonsynonymous SNV	Sirpb1a:NM_001002898:exon3:c.G527A:p.R176Q
chr3	15411499	15411499	T	C	exonic	Sirpb1a	synonymous SNV	Sirpb1a:NM_001002898:exon3:c.A438G:p.P146P
chr3	15411517	15411517	G	A	intronic	Sirpb1a	.	.
chr3	15417117	15417117	T	C	exonic	Sirpb1a	synonymous SNV	Sirpb1a:NM_001002898:exon2:c.A150G:p.L50L
chr3	15417242	15417242	C	T	intronic	Sirpb1a	.	.
chr3	154428390	154428390	T	G	intergenic	Erich3;Tnni3k	.	.
chr3	15695251	15695251	G	A	UTR3	Sirpb1c	.	.
chr3	15695343	15695343	C	T	UTR3	Sirpb1c	.	.
chr3	15702596	15702596	C	T	exonic	Sirpb1c	synonymous SNV	Sirpb1c:NM_001173459:exon5:c.G1071A:p.K357K
chr3	15738649	15738649	C	A	exonic	Sirpb1c	nonsynonymous SNV	Sirpb1c:NM_001173459:exon2:c.G390T:p.M130I
chr3	15738666	15738666	G	A	exonic	Sirpb1c	nonsynonymous SNV	Sirpb1c:NM_001173459:exon2:c.C373T:p.P125S
chr3	15748328	15748328	G	A	intronic	Sirpb1c	.	.
chr3	157679283	157679283	T	C	intronic	Srsf11	.	.
chr3	17685743	17685743	C	A	intergenic	Gm30223;Mir124-2hg	.	.
chr3	19870939	19870939	G	A	exonic	Cp	nonsynonymous SNV	Cp:NM_001276248:exon6:c.G1061A:p.R354H,Cp:NM_001276250:exon6:c.G1061A:p.R354H,Cp:NM_001374677:exon6:c.G1061A:p.R354H,Cp:NM_007752:exon6:c.G1061A:p.R354H
chr3	20054940	20054940	T	C	intronic	Gyg	.	.
chr3	22114490	22114490	C	A	UTR3	Tbl1xr1	.	.
chr3	32780405	32780405	T	G	exonic	Usp13	nonsynonymous SNV	Usp13:NM_001013024:exon8:c.T1057G:p.F353V
chr3	36882234	36882234	A	G	intronic	4932438A13Rik	.	.
chr3	37124383	37124383	C	G	exonic	Il21	nonsynonymous SNV	Il21:NM_001291041:exon4:c.G405C:p.W135C,Il21:NM_021782:exon4:c.G405C:p.W135C
chr3	40513000	40513000	G	T	exonic	Slc25a31	synonymous SNV	Slc25a31:NM_178386:exon1:c.G87T:p.G29G
chr3	55527123	55527123	T	G	exonic	Nbea	nonsynonymous SNV	Nbea:NM_030595:exon43:c.A6714C:p.K2238N
chr3	62143413	62143413	C	G	UTR5	Arhgef26	.	.
chr3	67319062	67319062	G	A	intronic	Rarres1	.	.
chr3	68838278	68838278	T	C	intronic	Smc4	.	.
chr3	73452601	73452601	G	A	exonic	Bche	stopgain	Bche:NM_009738:exon3:c.C1645T:p.Q549X
chr3	7577206	7577206	A	G	exonic	Il7	nonsynonymous SNV	Il7:NM_008371:exon3:c.T193C:p.F65L,Il7:NM_001313888:exon4:c.T70C:p.F24L,Il7:NM_001313890:exon4:c.T70C:p.F24L,Il7:NM_001313889:exon5:c.T43C:p.F15L
chr3	78895968	78895968	A	G	exonic	Rapgef2	nonsynonymous SNV	Rapgef2:NM_001099624:exon11:c.T1412C:p.L471P,Rapgef2:NM_001310536:exon11:c.T1418C:p.L473P
chr3	82873636	82873636	G	A	exonic	Plrg1	nonsynonymous SNV	Plrg1:NM_016784:exon12:c.G1061A:p.R354Q
chr3	83732782	83732782	T	G	intronic	Tmem131l	.	.
chr3	83971750	83971750	A	T	intronic	Trim2	.	.
chr3	85492401	85492401	G	A	exonic	Fam160a1	synonymous SNV	Fam160a1:NM_172682:exon6:c.C1098T:p.N366N
chr3	87517027	87517027	T	C	exonic	Arhgef11	synonymous SNV	Arhgef11:NM_001360195:exon15:c.T1257C:p.Y419Y,Arhgef11:NM_001003912:exon16:c.T1377C:p.Y459Y
chr3	88185984	88185984	C	G	intergenic	Bglap2;Bglap	.	.
chr3	88624712	88624712	C	G	ncRNA_exonic	5830417I10Rik	.	.
chr3	89206491	89206491	C	G	exonic	Lenep	nonsynonymous SNV	Lenep:NM_020517:exon1:c.G71C:p.G24A
chr3	89236630	89236630	C	T	exonic	Pygo2	nonsynonymous SNV	Pygo2:NM_001293763:exon3:c.C301T:p.P101S,Pygo2:NM_001293766:exon3:c.C301T:p.P101S,Pygo2:NM_001293767:exon3:c.C301T:p.P101S,Pygo2:NM_001293768:exon3:c.C412T:p.P138S,Pygo2:NM_026869:exon3:c.C301T:p.P101S
chr3	89471052	89471052	A	T	exonic	Kcnn3	nonsynonymous SNV	Kcnn3:NM_080466:exon8:c.A1948T:p.S650C
chr3	89758490	89758490	T	C	exonic	Atp8b2	nonsynonymous SNV	Atp8b2:NM_001368650:exon9:c.A677G:p.K226R,Atp8b2:NM_001081182:exon10:c.A620G:p.K207R
chr3	90055583	90055583	C	G	intronic	Slc39a1	.	.
chr3	91832052	91832052	G	T	exonic	Pglyrp3	nonsynonymous SNV	Pglyrp3:NM_207247:exon5:c.G686T:p.R229L
chr3	92059318	92059318	T	A	UTR3	Sprr2a1;Sprr2a2	.	.
chr3	92121637	92121637	C	T	exonic	Sprr2b	synonymous SNV	Sprr2b:NM_011469:exon2:c.C267T:p.C89C
chr3	92190817	92190817	G	A	exonic	Sprr2h	synonymous SNV	Sprr2h:NM_011474:exon2:c.G264A:p.Q88Q
chr3	92627720	92627720	A	T	exonic	Kprp	synonymous SNV	Kprp:NM_028629:exon2:c.T1944A:p.A648A
chr3	93009635	93009635	G	A	intronic	Flg2	.	.
chr3	93252825	93252825	A	G	UTR3	Tchh	.	.
chr3	93853816	93853816	A	G	exonic	Tdpoz9	synonymous SNV	Tdpoz9:NM_001163730:exon2:c.T226C:p.L76L
chr3	94167824	94167824	G	A	exonic	C2cd4d	synonymous SNV	C2cd4d:NM_001136117:exon2:c.G474A:p.P158P
chr3	94582135	94582135	C	G	exonic	Cgn	nonsynonymous SNV	Cgn:NM_001037711:exon4:c.G996C:p.M332I,Cgn:NM_001293727:exon4:c.G996C:p.M332I
chr3	94682998	94682998	T	A	exonic	Pogz	nonsynonymous SNV	Pogz:NM_001368812:exon17:c.T2497A:p.F833I,Pogz:NM_001368811:exon18:c.T2656A:p.F886I,Pogz:NM_001165948:exon19:c.T2947A:p.F983I,Pogz:NM_172683:exon19:c.T2974A:p.F992I
chr3	95538799	95538799	T	C	exonic	Ecm1	nonsynonymous SNV	Ecm1:NM_001252653:exon10:c.A1393G:p.I465V,Ecm1:NM_001355070:exon10:c.A1393G:p.I465V,Ecm1:NM_007899:exon10:c.A1396G:p.I466V
chr3	95541903	95541903	C	G	intronic	Ecm1	.	.
chr3	95541906	95541906	G	T	intronic	Ecm1	.	.
chr3	95550432	95550432	G	A	intronic	Tars2	.	.
chr3	95550437	95550437	A	T	intronic	Tars2	.	.
chr3	95550447	95550447	G	C	intronic	Tars2	.	.
chr3	95567621	95567621	A	G	exonic	Rprd2	synonymous SNV	Rprd2:NM_001368179:exon10:c.T4260C:p.F1420F,Rprd2:NM_001081293:exon11:c.T4392C:p.F1464F,Rprd2:NM_001368178:exon11:c.T4338C:p.F1446F
chr3	95695743	95695743	T	G	intronic	BC028528	.	.
chr3	96658480	96658480	A	G	exonic	Pdzk1	nonsynonymous SNV	Pdzk1:NM_001146001:exon4:c.A484G:p.N162D,Pdzk1:NM_001355710:exon4:c.A484G:p.N162D,Pdzk1:NM_021517:exon4:c.A484G:p.N162D
chr3	97570481	97570481	C	T	exonic	Pde4dip	synonymous SNV	Pde4dip:NM_178080:exon1:c.G1041A:p.T347T
chr3	99826677	99826677	T	C	intronic	Spag17	.	.
chr3	99948267	99948267	T	G	exonic	Wdr3	nonsynonymous SNV	Wdr3:NM_001355657:exon18:c.A1475C:p.K492T,Wdr3:NM_175552:exon18:c.A1988C:p.K663T
chr4	101325044	101325044	T	C	exonic	Leprot	synonymous SNV	Leprot:NM_175036:exon2:c.T57C:p.T19T
chr4	101581723	101581723	A	G	intergenic	C130073F10Rik;Pramel19	.	.
chr4	101581992	101581992	G	A	intergenic	C130073F10Rik;Pramel19	.	.
chr4	104474012	104474012	G	A	splicing	C8b	.	.
chr4	109556343	109556343	G	A	exonic	Faf1	synonymous SNV	Faf1:NM_007983:exon14:c.G1368A:p.K456K
chr4	111199167	111199167	A	C	intronic	Agbl4	.	.
chr4	112829071	112829071	T	C	intronic	Skint6	.	.
chr4	116371816	116371816	G	A	exonic	Prdx1	synonymous SNV	Prdx1:NM_011034:exon6:c.G555A:p.K185K
chr4	116381805	116381805	C	T	intronic	Ccdc163	.	.
chr4	116480092	116480092	T	C	exonic	Toe1	synonymous SNV	Toe1:NM_026654:exon1:c.A33G:p.P11P
chr4	118108119	118108119	C	G	exonic	Cdc20	nonsynonymous SNV	Cdc20:NM_023223:exon7:c.G1036C:p.A346P
chr4	119140814	119140814	T	C	exonic	Rimkla	synonymous SNV	Rimkla:NM_177572:exon5:c.A1002G:p.G334G
chr4	123117959	123117959	C	A	exonic	Macf1	nonsynonymous SNV	Macf1:NM_001199137:exon48:c.G7166T:p.R2389L,Macf1:NM_001199136:exon53:c.G13247T:p.R4416L
chr4	123491608	123491608	T	A	exonic	Rhbdl2	nonsynonymous SNV	Rhbdl2:NM_001356445:exon2:c.T180A:p.F60L,Rhbdl2:NM_183163:exon3:c.T366A:p.F122L
chr4	125181757	125181757	C	T	intronic	Grik3	.	.
chr4	126269950	126269950	A	G	exonic	Clspn	nonsynonymous SNV	Clspn:NM_175554:exon25:c.A3892G:p.T1298A
chr4	127938151	127938151	A	G	intronic	Csmd2	.	.
chr4	136489559	136489559	C	T	exonic	Epha8	synonymous SNV	Epha8:NM_007939:exon10:c.G1926A:p.S642S
chr4	137010434	137010434	T	C	UTR5	1700013G24Rik	.	.
chr4	138904641	138904641	T	G	exonic	Mrto4	nonsynonymous SNV	Mrto4:NM_001290810:exon5:c.A297C:p.E99D,Mrto4:NM_001356476:exon5:c.A156C:p.E52D,Mrto4:NM_023536:exon5:c.A297C:p.E99D
chr4	139216339	139216339	C	T	exonic	Tas1r2	nonsynonymous SNV	Tas1r2:NM_031873:exon3:c.C1193T:p.A398V
chr4	140137650	140137650	G	C	intronic	Arhgef10l	.	.
chr4	140667998	140667998	G	A	exonic	Spata21	synonymous SNV	Spata21:NM_177867:exon14:c.G1908A:p.S636S
chr4	141033891	141033891	C	A	exonic	Spen	nonsynonymous SNV	Spen:NM_001347235:exon11:c.G3270T:p.E1090D,Spen:NM_019763:exon12:c.G3339T:p.E1113D
chr4	141033892	141033892	T	C	exonic	Spen	nonsynonymous SNV	Spen:NM_001347235:exon11:c.A3269G:p.E1090G,Spen:NM_019763:exon12:c.A3338G:p.E1113G
chr4	141538044	141538044	G	C	intronic	Fhad1	.	.
chr4	143161916	143161916	T	G	exonic	Pramel20	synonymous SNV	Pramel20:NM_001007579:exon3:c.T525G:p.G175G
chr4	143921472	143921472	T	G	exonic	Pramel30	nonsynonymous SNV	Pramel30:NM_001085541:exon2:c.T745G:p.L249V
chr4	145057922	145057922	G	T	downstream	Smarca5-ps	.	.
chr4	145124780	145124780	A	G	exonic	Zfp990	nonsynonymous SNV	Zfp990:NM_001324553:exon3:c.A92G:p.N31S
chr4	145124795	145124795	G	C	exonic	Zfp990	nonsynonymous SNV	Zfp990:NM_001324553:exon3:c.G107C:p.R36T
chr4	145124841	145124841	C	T	exonic	Zfp990	synonymous SNV	Zfp990:NM_001324553:exon3:c.C153T:p.F51F
chr4	145212243	145212243	A	G	exonic	Gm13212	nonsynonymous SNV	Gm13212:NM_001324416:exon4:c.A346G:p.R116G
chr4	145488821	145488821	C	T	intergenic	Gm13238;1700095A21Rik	.	.
chr4	145489068	145489068	G	C	intergenic	Gm13238;1700095A21Rik	.	.
chr4	145489072	145489072	C	T	intergenic	Gm13238;1700095A21Rik	.	.
chr4	145662465	145662465	T	C	ncRNA_intronic	1700095A21Rik	.	.
chr4	145731791	145731791	G	A	exonic	Zfp992	nonsynonymous SNV	Zfp992:NM_001085522:exon4:c.C425T:p.T142I
chr4	145731792	145731792	T	A	exonic	Zfp992	nonsynonymous SNV	Zfp992:NM_001085522:exon4:c.A424T:p.T142S
chr4	145731840	145731840	C	T	exonic	Zfp992	nonsynonymous SNV	Zfp992:NM_001085522:exon4:c.G376A:p.E126K
chr4	145731845	145731845	G	T	exonic	Zfp992	nonsynonymous SNV	Zfp992:NM_001085522:exon4:c.C371A:p.T124N
chr4	145731927	145731927	G	A	exonic	Zfp992	nonsynonymous SNV	Zfp992:NM_001085522:exon4:c.C289T:p.P97S
chr4	145734562	145734562	T	A	intronic	Zfp992	.	.
chr4	145734573	145734573	G	C	intronic	Zfp992	.	.
chr4	146035886	146035886	A	C	ncRNA_exonic	Gm13034	.	.
chr4	146552700	146552700	A	T	exonic	Zfp991	nonsynonymous SNV	Zfp991:NM_001083918:exon7:c.A424T:p.T142S
chr4	146705322	146705322	A	C	intronic	Zfp978;Zfp988	.	.
chr4	146705366	146705366	T	C	intronic	Zfp978;Zfp988	.	.
chr4	146705382	146705382	C	T	exonic	Zfp988	nonsynonymous SNV	Zfp988:NM_001384232:exon4:c.C163T:p.H55Y
chr4	146764295	146764295	C	T	intronic	Zfp978	.	.
chr4	146764296	146764296	C	T	intronic	Zfp978	.	.
chr4	146764431	146764431	A	G	exonic	Zfp978	nonsynonymous SNV	Zfp978:NM_001378742:exon5:c.A325G:p.I109V
chr4	146764513	146764513	A	T	exonic	Zfp978	nonsynonymous SNV	Zfp978:NM_001378742:exon5:c.A407T:p.H136L
chr4	146881656	146881656	A	G	intronic	Zfp982	.	.
chr4	146881700	146881700	C	T	UTR5	Zfp982	.	.
chr4	146881730	146881730	T	C	exonic	Zfp982	nonsynonymous SNV	Zfp982:NM_001039209:exon1:c.T11C:p.F4S,Zfp982:NM_001365422:exon2:c.T11C:p.F4S,Zfp982:NM_001371349:exon2:c.T11C:p.F4S,Zfp982:NM_001371348:exon3:c.T11C:p.F4S
chr4	146884882	146884882	T	C	exonic	Zfp982	synonymous SNV	Zfp982:NM_001039209:exon2:c.T51C:p.D17D,Zfp982:NM_001365422:exon3:c.T51C:p.D17D,Zfp982:NM_001371349:exon3:c.T51C:p.D17D,Zfp982:NM_001371348:exon4:c.T51C:p.D17D
chr4	146886431	146886431	T	C	intronic	Zfp982	.	.
chr4	146955437	146955437	T	G	exonic	Zfp985	nonsynonymous SNV	Zfp985:NM_001014397:exon5:c.T117G:p.I39M
chr4	146987884	146987884	G	A	exonic	Zfp979	nonsynonymous SNV	Zfp979:NM_145078:exon5:c.C476T:p.T159I
chr4	146987922	146987922	T	C	exonic	Zfp979	synonymous SNV	Zfp979:NM_145078:exon5:c.A438G:p.T146T
chr4	146987923	146987923	G	C	exonic	Zfp979	nonsynonymous SNV	Zfp979:NM_145078:exon5:c.C437G:p.T146R
chr4	146987945	146987945	G	C	exonic	Zfp979	nonsynonymous SNV	Zfp979:NM_145078:exon5:c.C415G:p.R139G
chr4	146989546	146989546	G	A	intronic	Zfp979	.	.
chr4	14700899	14700899	G	T	intronic	Lrrc69	.	.
chr4	147050055	147050055	G	A	exonic	Zfp534	nonsynonymous SNV	Zfp534:NM_001127188:exon4:c.C265T:p.L89F
chr4	147052422	147052422	C	A	exonic	Zfp534	nonsynonymous SNV	Zfp534:NM_001127188:exon3:c.G61T:p.D21Y
chr4	147052432	147052432	G	A	exonic	Zfp534	synonymous SNV	Zfp534:NM_001127188:exon3:c.C51T:p.D17D
chr4	147052441	147052441	A	G	exonic	Zfp534	synonymous SNV	Zfp534:NM_001127188:exon3:c.T42C:p.T14T
chr4	147135257	147135257	G	T	intronic	Zfp984	.	.
chr4	147237192	147237192	T	G	exonic	Miip	nonsynonymous SNV	Miip:NM_001025365:exon5:c.A619C:p.M207L,Miip:NM_001374704:exon5:c.A619C:p.M207L
chr4	147932580	147932580	G	C	exonic	Exosc10	nonsynonymous SNV	Exosc10:NM_001355490:exon1:c.G4C:p.A2P,Exosc10:NM_016699:exon1:c.G4C:p.A2P
chr4	148001023	148001023	A	G	UTR5	Tardbp	.	.
chr4	148318468	148318468	T	C	exonic	Casz1	nonsynonymous SNV	Casz1:NM_001159344:exon16:c.T3260C:p.L1087P,Casz1:NM_027195:exon16:c.T3260C:p.L1087P
chr4	148569556	148569556	A	T	intronic	Kif1b	.	.
chr4	149026390	149026390	T	C	exonic	Pik3cd	nonsynonymous SNV	Pik3cd:NM_001164052:exon20:c.A2807G:p.D936G,Pik3cd:NM_001029837:exon22:c.A2819G:p.D940G,Pik3cd:NM_001164049:exon22:c.A2819G:p.D940G,Pik3cd:NM_001164050:exon22:c.A2813G:p.D938G,Pik3cd:NM_001164051:exon22:c.A2816G:p.D939G,Pik3cd:NM_008840:exon23:c.A2810G:p.D937G
chr4	151750348	151750348	G	A	exonic	Chd5	nonsynonymous SNV	Chd5:NM_001081376:exon23:c.G3497A:p.R1166H,Chd5:NM_001369243:exon23:c.G3497A:p.R1166H,Chd5:NM_029216:exon23:c.G3497A:p.R1166H
chr4	151777202	151777202	A	T	intronic	Kcnab2	.	.
chr4	151931076	151931076	C	A	intronic	Nphp4	.	.
chr4	153397440	153397440	T	A	exonic	Smim1	nonsynonymous SNV	Smim1:NM_001163721:exon4:c.A233T:p.K78I,Smim1:NM_001163722:exon4:c.A233T:p.K78I,Smim1:NM_001357248:exon4:c.A233T:p.K78I
chr4	153637255	153637255	A	C	intronic	Megf6	.	.
chr4	154264113	154264113	C	G	exonic	Mmel1	nonsynonymous SNV	Mmel1:NM_013783:exon13:c.C1216G:p.R406G
chr4	155022602	155022602	A	G	exonic	Cdk11b	nonsynonymous SNV	Cdk11b:NM_001355567:exon16:c.A1703G:p.D568G,Cdk11b:NM_001355568:exon16:c.A1604G:p.D535G,Cdk11b:NM_007661:exon16:c.A1706G:p.D569G,Cdk11b:NM_001347308:exon17:c.A1604G:p.D535G,Cdk11b:NM_001355569:exon18:c.A671G:p.D224G
chr4	155366043	155366043	C	A	exonic	B3galt6	nonsynonymous SNV	B3galt6:NM_080445:exon1:c.G683T:p.R228L
chr4	155608773	155608773	T	C	exonic	Klhl17	synonymous SNV	Klhl17:NM_198305:exon1:c.A93G:p.Q31Q
chr4	155608827	155608827	T	C	exonic	Klhl17	synonymous SNV	Klhl17:NM_198305:exon1:c.A39G:p.Q13Q
chr4	21800831	21800831	C	G	exonic	Pnisr	nonsynonymous SNV	Pnisr:NM_001369189:exon11:c.C1426G:p.R476G,Pnisr:NM_001369190:exon11:c.C700G:p.R234G,Pnisr:NM_001369191:exon11:c.C700G:p.R234G,Pnisr:NM_025669:exon11:c.C1426G:p.R476G
chr4	3111570	3111570	T	A	exonic	Vmn1r3	nonsynonymous SNV	Vmn1r3:NM_001167535:exon1:c.A883T:p.S295C
chr4	3111629	3111629	G	A	exonic	Vmn1r3	nonsynonymous SNV	Vmn1r3:NM_001167535:exon1:c.C824T:p.S275F
chr4	3111838	3111838	C	T	exonic	Vmn1r3	nonsynonymous SNV	Vmn1r3:NM_001167535:exon1:c.G615A:p.M205I
chr4	3111921	3111921	C	T	exonic	Vmn1r3	nonsynonymous SNV	Vmn1r3:NM_001167535:exon1:c.G532A:p.V178I
chr4	3112048	3112048	T	C	exonic	Vmn1r3	synonymous SNV	Vmn1r3:NM_001167535:exon1:c.A405G:p.S135S
chr4	3112118	3112118	G	A	exonic	Vmn1r3	nonsynonymous SNV	Vmn1r3:NM_001167535:exon1:c.C335T:p.T112I
chr4	32860253	32860253	T	A	exonic	Mdn1	nonsynonymous SNV	Mdn1:NM_001081392:exon101:c.T16436A:p.L5479H
chr4	42864204	42864204	G	A	exonic	Fam205a1	nonsynonymous SNV	Fam205a1:NM_001277167:exon4:c.C823T:p.P275S
chr4	43276190	43276190	G	A	exonic	Unc13b	synonymous SNV	Unc13b:NM_001310758:exon39:c.G4506A:p.E1502E,Unc13b:NM_001081413:exon40:c.G4539A:p.E1513E,Unc13b:NM_001384106:exon40:c.G12591A:p.E4197E,Unc13b:NM_021468:exon40:c.G4542A:p.E1514E
chr4	43556646	43556646	C	T	intronic	Tln1	.	.
chr4	43990508	43990508	A	C	UTR3	Glipr2	.	.
chr4	45054863	45054863	A	C	exonic	Fbxo10	nonsynonymous SNV	Fbxo10:NM_001024142:exon9:c.T2237G:p.I746S,Fbxo10:NM_001378819:exon9:c.T2297G:p.I766S,Fbxo10:NM_001378822:exon9:c.T2297G:p.I766S,Fbxo10:NM_001378823:exon9:c.T1676G:p.I559S
chr4	46395294	46395294	G	A	exonic	Trmo	stopgain	Trmo:NM_001347095:exon4:c.C673T:p.Q225X,Trmo:NM_029086:exon4:c.C673T:p.Q225X
chr4	46520234	46520234	G	A	exonic	Trim14	synonymous SNV	Trim14:NM_029077:exon6:c.C853T:p.L285L
chr4	48153324	48153324	C	T	exonic	Stx17	synonymous SNV	Stx17:NM_026343:exon3:c.C156T:p.H52H
chr4	48598533	48598533	G	A	intronic	Tmeff1	.	.
chr4	49460460	49460460	T	G	exonic	Acnat1	nonsynonymous SNV	Acnat1:NM_001164565:exon3:c.A992C:p.K331T
chr4	52923939	52923939	A	T	exonic	Olfr272	synonymous SNV	Olfr272:NM_146839:exon1:c.T726A:p.S242S
chr4	53074371	53074371	A	G	exonic	Abca1	nonsynonymous SNV	Abca1:NM_013454:exon32:c.T4547C:p.I1516T
chr4	56818931	56818931	T	C	exonic	Abitram	nonsynonymous SNV	Abitram:NM_001081420:exon6:c.T470C:p.V157A
chr4	56989836	56989836	G	A	exonic	Frrs1l	synonymous SNV	Frrs1l:NM_001142965:exon2:c.C276T:p.F92F
chr4	58129376	58129376	T	G	exonic	Svep1	synonymous SNV	Svep1:NM_022814:exon15:c.A2745C:p.L915L
chr4	60691684	60691684	C	T	intergenic	Mup22;Mup12	.	.
chr4	60691881	60691881	C	T	intergenic	Mup22;Mup12	.	.
chr4	60691933	60691933	C	T	intergenic	Mup22;Mup12	.	.
chr4	60691990	60691990	G	A	intergenic	Mup22;Mup12	.	.
chr4	60736078	60736078	G	A	exonic	Mup12	synonymous SNV	Mup12:NM_001199995:exon1:c.C10T:p.L4L
chr4	61115278	61115278	A	C	intergenic	Mup15;Mup16	.	.
chr4	61332270	61332270	T	A	UTR3	Mup18	.	.
chr4	61332281	61332281	C	A	exonic	Mup18	nonsynonymous SNV	Mup18:NM_001199333:exon6:c.G539T:p.R180L
chr4	61333768	61333768	T	A	intronic	Mup18	.	.
chr4	61494081	61494081	A	G	exonic	Mup5	synonymous SNV	Mup5:NM_008649:exon4:c.T363C:p.F121F
chr4	61748223	61748223	G	C	exonic	Mup3	nonsynonymous SNV	Mup3:NM_001039544:exon1:c.C43G:p.L15V
chr4	62007043	62007043	G	A	intronic	Fkbp15	.	.
chr4	62756315	62756315	C	T	intronic	Zfp618	.	.
chr4	65455504	65455504	A	G	intronic	Astn2	.	.
chr4	65653447	65653447	T	C	exonic	Astn2	nonsynonymous SNV	Astn2:NM_019514:exon5:c.A1181G:p.N394S,Astn2:NM_207109:exon6:c.A1337G:p.N446S
chr4	68424117	68424117	C	A	exonic	Brinp1	nonsynonymous SNV	Brinp1:NM_019967:exon8:c.G1209T:p.W403C
chr4	75590845	75590845	G	T	UTR3	Ptprd	.	.
chr4	82615243	82615243	T	G	exonic	Frem1	nonsynonymous SNV	Frem1:NM_177863:exon18:c.A3512C:p.D1171A,Frem1:NM_001198811:exon19:c.A3455C:p.D1152A
chr4	86248778	86248778	A	C	exonic	Haus6	nonsynonymous SNV	Haus6:NM_173400:exon5:c.T526G:p.L176V
chr4	98441398	98441398	C	T	exonic	Kank4	nonsynonymous SNV	Kank4:NM_172872:exon5:c.G2243A:p.R748H
chr4	98601346	98601346	A	G	exonic	Usp1	synonymous SNV	Usp1:NM_001356424:exon8:c.A2043G:p.V681V,Usp1:NM_001301414:exon9:c.A2205G:p.V735V,Usp1:NM_146144:exon9:c.A2205G:p.V735V
chr4	98739092	98739092	T	G	intronic	Dock7	.	.
chr4	99548808	99548808	C	T	intronic	Efcab7	.	.
chr4	99548829	99548829	T	C	intronic	Efcab7	.	.
chr4	99548833	99548833	C	T	intronic	Efcab7	.	.
chr4	99564843	99564843	G	T	intronic	Efcab7	.	.
chr5	104015815	104015815	A	C	exonic	Ptpn13	nonsynonymous SNV	Ptpn13:NM_011204:exon42:c.A6393C:p.E2131D
chr5	108516348	108516348	A	G	exonic	Mtf2	nonsynonymous SNV	Mtf2:NM_001253880:exon3:c.A110G:p.D37G,Mtf2:NM_001253879:exon5:c.A110G:p.D37G,Mtf2:NM_013827:exon5:c.A416G:p.D139G,Mtf2:NM_001253877:exon6:c.A110G:p.D37G,Mtf2:NM_001253878:exon6:c.A110G:p.D37G,Mtf2:NM_001359088:exon6:c.A449G:p.D150G,Mtf2:NM_001359089:exon7:c.A110G:p.D37G
chr5	108567925	108567925	A	C	intronic	Ccdc18	.	.
chr5	109231017	109231017	A	C	exonic	Vmn2r8	nonsynonymous SNV	Vmn2r8:NM_001104620:exon3:c.T982G:p.F328V
chr5	109296308	109296308	C	T	intergenic	Vmn2r9;Vmn2r10	.	.
chr5	109769534	109769534	A	C	exonic	Vmn2r16	nonsynonymous SNV	Vmn2r16:NM_001104627:exon3:c.A1253C:p.Q418P,Vmn2r16:NM_001385189:exon3:c.A1253C:p.Q418P
chr5	110663635	110663635	G	C	exonic	Ankle2	nonsynonymous SNV	Ankle2:NM_001253814:exon2:c.G457C:p.A153P,Ankle2:NM_027922:exon2:c.G457C:p.A153P
chr5	111308907	111308907	C	A	UTR5	Ttc28	.	.
chr5	111715152	111715152	T	C	exonic	Ttc28	nonsynonymous SNV	Ttc28:NM_001267622:exon24:c.T6938C:p.F2313S
chr5	111759782	111759782	C	G	UTR5	Pitpnb	.	.
chr5	113186515	113186515	G	T	exonic	Myo18b	nonsynonymous SNV	Myo18b:NM_028901:exon39:c.C6236A:p.A2079D
chr5	114063990	114063990	C	T	exonic	Cmklr1	nonsynonymous SNV	Cmklr1:NM_008153:exon3:c.G958A:p.D320N,Cmklr1:NM_001359060:exon5:c.G958A:p.D320N
chr5	114865389	114865389	T	C	exonic	Ube3b	synonymous SNV	Ube3b:NM_001331219:exon24:c.T2131C:p.L711L,Ube3b:NM_054093:exon25:c.T2812C:p.L938L
chr5	115073771	115073771	G	T	intronic	Trpv4	.	.
chr5	115880911	115880911	G	A	intronic	Msi1	.	.
chr5	117769100	117769100	C	T	upstream	Vsig10	.	.
chr5	121658908	121658908	A	G	exonic	Rpl6	nonsynonymous SNV	Rpl6:NM_011290:exon7:c.A856G:p.T286A
chr5	122023539	122023539	G	A	intronic	Aldh2	.	.
chr5	122622876	122622876	A	G	exonic	Ppp1cc;Ppp1ccb	nonsynonymous SNV	Ppp1ccb:NM_001370947:exon5:c.A659G:p.D220G,Ppp1cc:NM_013636:exon5:c.A659G:p.D220G
chr5	122783381	122783381	A	G	exonic	Rad9b	nonsynonymous SNV	Rad9b:NM_001382853:exon9:c.T796C:p.F266L,Rad9b:NM_144912:exon9:c.T796C:p.F266L
chr5	123241734	123241734	C	G	exonic	Anapc5	nonsynonymous SNV	Anapc5:NM_001042491:exon15:c.G1692C:p.W564C,Anapc5:NM_001289517:exon15:c.G1692C:p.W564C,Anapc5:NM_001289518:exon15:c.G1731C:p.W577C,Anapc5:NM_001289519:exon15:c.G1711C:p.A571P,Anapc5:NM_001289520:exon15:c.G1707C:p.W569C,Anapc5:NM_021505:exon15:c.G1731C:p.W577C
chr5	123465343	123465343	G	C	exonic	Orai1	nonsynonymous SNV	Orai1:NM_175423:exon1:c.G77C:p.G26A
chr5	123752714	123752714	C	G	exonic	Wdr66	nonsynonymous SNV	Wdr66:NM_001370840:exon18:c.C3324G:p.D1108E
chr5	124733643	124733643	T	G	exonic	Mphosph9	nonsynonymous SNV	Mphosph9:NM_001081323:exon14:c.A2243C:p.N748T,Mphosph9:NM_001277867:exon15:c.A2333C:p.N778T
chr5	124843967	124843967	T	G	exonic	Sbno1	nonsynonymous SNV	Sbno1:NM_001081203:exon17:c.A2160C:p.K720N,Sbno1:NM_001359978:exon17:c.A2160C:p.K720N,Sbno1:NM_001359979:exon17:c.A2157C:p.K719N
chr5	125299580	125299580	A	G	exonic	Dnah10	nonsynonymous SNV	Dnah10:NM_019536:exon63:c.A10808G:p.D3603G
chr5	125572034	125572034	C	T	exonic	Ncor2	nonsynonymous SNV	Ncor2:NM_001253905:exon5:c.G215A:p.R72H,Ncor2:NM_001253904:exon9:c.G347A:p.R116H,Ncor2:NM_011424:exon9:c.G872A:p.R291H
chr5	125867492	125867492	C	G	exonic	Ubc	synonymous SNV	Ubc:NM_019639:exon2:c.G1140C:p.G380G
chr5	125868481	125868481	C	T	exonic	Ubc	nonsynonymous SNV	Ubc:NM_019639:exon2:c.G151A:p.E51K
chr5	129091117	129091117	C	T	ncRNA_intronic	Fzd10os	.	.
chr5	129107303	129107303	G	A	exonic	Fzd10	nonsynonymous SNV	Fzd10:NM_175284:exon1:c.G211A:p.E71K
chr5	129303061	129303061	T	G	exonic	Rimbp2	nonsynonymous SNV	Rimbp2:NM_001310733:exon10:c.A1340C:p.K447T,Rimbp2:NM_001378900:exon10:c.A1340C:p.K447T,Rimbp2:NM_001081388:exon11:c.A1361C:p.K454T
chr5	129695590	129695590	C	A	intronic	Adgrd1	.	.
chr5	130277430	130277430	C	A	exonic	Psph	nonsynonymous SNV	Psph:NM_133900:exon4:c.G62T:p.G21V
chr5	134722737	134722737	G	C	exonic	Gtf2i	nonsynonymous SNV	Gtf2i:NM_001080748:exon21:c.C1902G:p.S634R,Gtf2i:NM_001080749:exon21:c.C1902G:p.S634R,Gtf2i:NM_001359066:exon21:c.C1902G:p.S634R,Gtf2i:NM_001359067:exon21:c.C1902G:p.S634R,Gtf2i:NM_001080747:exon22:c.C1959G:p.S653R,Gtf2i:NM_001359063:exon22:c.C1965G:p.S655R,Gtf2i:NM_001359065:exon22:c.C1959G:p.S653R,Gtf2i:NM_010365:exon22:c.C1965G:p.S655R,Gtf2i:NM_001080746:exon23:c.C2022G:p.S674R,Gtf2i:NM_001359…
chr5	135382526	135382526	A	C	exonic	Tmem270	nonsynonymous SNV	Tmem270:NM_029681:exon1:c.T44G:p.L15R,Tmem270:NM_194065:exon1:c.T44G:p.L15R
chr5	135422468	135422468	G	A	exonic	Cldn4	nonsynonymous SNV	Cldn4:NM_009903:exon1:c.C148T:p.L50F
chr5	13570208	13570208	A	G	exonic	Sema3a	nonsynonymous SNV	Sema3a:NM_009152:exon12:c.A1423G:p.I475V,Sema3a:NM_001243072:exon13:c.A1423G:p.I475V,Sema3a:NM_001243073:exon13:c.A1423G:p.I475V
chr5	138241409	138241409	T	A	intronic	Zcwpw1	.	.
chr5	138609169	138609169	A	C	exonic	Mcm7	synonymous SNV	Mcm7:NM_001356576:exon9:c.T696G:p.S232S,Mcm7:NM_001356577:exon9:c.T696G:p.S232S,Mcm7:NM_008568:exon9:c.T1017G:p.S339S
chr5	138610979	138610979	T	C	intronic	Mcm7	.	.
chr5	140182848	140182848	T	A	exonic	Micall2	nonsynonymous SNV	Micall2:NM_174850:exon17:c.A2972T:p.K991M
chr5	140192249	140192249	A	C	exonic	Micall2	nonsynonymous SNV	Micall2:NM_174850:exon6:c.T1192G:p.L398V
chr5	140227866	140227866	T	A	intronic	Ints1	.	.
chr5	140244330	140244330	C	G	intronic	Ints1	.	.
chr5	141356349	141356349	G	C	exonic	Card11	nonsynonymous SNV	Card11:NM_175362:exon21:c.C2742G:p.N914K
chr5	143667283	143667283	C	A	exonic	Actb	nonsynonymous SNV	Actb:NM_007393:exon2:c.G83T:p.R28L
chr5	145027444	145027444	G	A	intronic	Baiap2l1	.	.
chr5	145039568	145039568	G	T	exonic	Baiap2l1	nonsynonymous SNV	Baiap2l1:NM_025833:exon10:c.C995A:p.S332Y
chr5	145552040	145552040	G	A	exonic	Trrap	synonymous SNV	Trrap:NM_001081362:exon15:c.G1701A:p.S567S
chr5	145654211	145654211	C	T	intronic	Smurf1	.	.
chr5	145655384	145655384	C	T	exonic	Smurf1	synonymous SNV	Smurf1:NM_001038627:exon8:c.G765A:p.T255T,Smurf1:NM_029438:exon8:c.G765A:p.T255T
chr5	146225855	146225855	C	G	intronic	Cyp3a16	.	.
chr5	146225907	146225907	C	T	exonic	Cyp3a16	synonymous SNV	Cyp3a16:NM_007820:exon3:c.G213A:p.T71T
chr5	146225952	146225952	A	G	exonic	Cyp3a16	synonymous SNV	Cyp3a16:NM_007820:exon3:c.T168C:p.G56G
chr5	146343344	146343344	T	C	intronic	Cyp3a41a;Cyp3a41b	.	.
chr5	14718821	14718821	C	T	intronic	Pclo	.	.
chr5	148181156	148181156	T	G	intronic	Flt3	.	.
chr5	14910420	14910420	T	A	UTR3	Gm9758	.	.
chr5	14910585	14910585	C	T	exonic	Gm9758	nonsynonymous SNV	Gm9758:NM_198666:exon5:c.G634A:p.A212T
chr5	14911460	14911460	T	C	exonic	Gm9758	synonymous SNV	Gm9758:NM_198666:exon4:c.A504G:p.L168L
chr5	14912314	14912314	C	T	intronic	Gm9758	.	.
chr5	14912325	14912325	T	G	intronic	Gm9758	.	.
chr5	14913508	14913508	G	A	intronic	Gm9758	.	.
chr5	14913539	14913539	C	G	exonic	Gm9758	nonsynonymous SNV	Gm9758:NM_198666:exon2:c.G274C:p.V92L
chr5	14914641	14914641	C	G	intronic	Gm9758	.	.
chr5	14914670	14914670	C	T	intronic	Gm9758	.	.
chr5	14914768	14914768	T	G	exonic	Gm9758	nonsynonymous SNV	Gm9758:NM_198666:exon1:c.A62C:p.N21T
chr5	14914799	14914799	A	T	exonic	Gm9758	nonsynonymous SNV	Gm9758:NM_198666:exon1:c.T31A:p.F11I
chr5	14974518	14974518	C	T	exonic	Gm10354	synonymous SNV	Gm10354:NM_001281514:exon5:c.G750A:p.S250S
chr5	14975588	14975588	T	G	ncRNA_exonic	Speer8-ps1	.	.
chr5	14976199	14976199	T	C	exonic	Gm10354	nonsynonymous SNV	Gm10354:NM_001281514:exon3:c.A443G:p.H148R
chr5	14978738	14978738	G	C	exonic	Gm10354	nonsynonymous SNV	Gm10354:NM_001281514:exon1:c.C138G:p.C46W
chr5	15029471	15029471	C	G	intronic	Gm17019;Gm21083;Gm21149;Gm21190	.	.
chr5	15030219	15030219	A	C	exonic	Gm17019	nonsynonymous SNV	Gm17019:NM_182957:exon4:c.T578G:p.V193G
chr5	15031651	15031651	G	A	exonic	Gm17019	synonymous SNV	Gm17019:NM_182957:exon2:c.C273T:p.Y91Y
chr5	15032762	15032762	T	C	intronic	Gm17019;Gm21083;Gm21149;Gm21190	.	.
chr5	15126248	15126248	A	G	exonic	Speer4d	nonsynonymous SNV	Speer4d:NM_025759:exon2:c.A152G:p.E51G
chr5	15128367	15128367	T	C	exonic	Speer4d	nonsynonymous SNV	Speer4d:NM_025759:exon4:c.T421C:p.C141R
chr5	15128423	15128423	T	A	exonic	Speer4d	synonymous SNV	Speer4d:NM_025759:exon4:c.T477A:p.L159L
chr5	15159476	15159476	A	C	exonic	Gm21149;Gm21190	synonymous SNV	Gm21149:NM_001374725:exon4:c.T495G:p.S165S
chr5	15161533	15161533	G	A	exonic	Gm21149;Gm21190	synonymous SNV	Gm21149:NM_001374725:exon2:c.C288T:p.S96S
chr5	15219739	15219739	T	C	ncRNA_exonic	Speer4cos	.	.
chr5	15219900	15219900	A	C	exonic	Gm21083;Gm21149;Speer4c	nonsynonymous SNV	Speer4c:NM_001281511:exon1:c.T121G:p.W41G,Gm21083:NM_001310450:exon1:c.T121G:p.W41G,Gm21149:NM_001374725:exon1:c.T121G:p.W41G
chr5	15219906	15219906	T	G	exonic	Gm21083;Gm21149;Speer4c	synonymous SNV	Speer4c:NM_001281511:exon1:c.A115C:p.R39R,Gm21083:NM_001310450:exon1:c.A115C:p.R39R,Gm21149:NM_001374725:exon1:c.A115C:p.R39R
chr5	15220004	15220004	T	C	exonic	Gm21083;Gm21149;Speer4c	nonsynonymous SNV	Speer4c:NM_001281511:exon1:c.A17G:p.Q6R,Gm21083:NM_001310450:exon1:c.A17G:p.Q6R,Gm21149:NM_001374725:exon1:c.A17G:p.Q6R
chr5	15220034	15220034	A	C	ncRNA_exonic	Speer4cos	.	.
chr5	17525430	17525430	G	A	exonic	Gnat3	nonsynonymous SNV	Gnat3:NM_001081143:exon8:c.G1009A:p.D337N
chr5	19184448	19184448	A	T	intronic	Magi2	.	.
chr5	19571313	19571313	G	A	intronic	Magi2	.	.
chr5	19571314	19571314	T	A	intronic	Magi2	.	.
chr5	21267489	21267489	T	C	exonic	Dnajc2	nonsynonymous SNV	Dnajc2:NM_009584:exon13:c.A1297G:p.M433V
chr5	21850275	21850275	T	C	UTR5	Reln	.	.
chr5	23311132	23311132	A	G	exonic	Rint1	nonsynonymous SNV	Rint1:NM_177323:exon5:c.A520G:p.N174D
chr5	23878503	23878503	G	C	exonic	Nos3	nonsynonymous SNV	Nos3:NM_008713:exon13:c.G1696C:p.V566L
chr5	26345083	26345083	A	G	exonic	Gm21671;Gm21680;Gm5862	synonymous SNV	Gm21671:NM_001281516:exon5:c.T682C:p.L228L,Gm5862:NM_001281525:exon5:c.T682C:p.L228L,Gm21680:NM_001378644:exon5:c.T682C:p.L228L
chr5	26345112	26345112	C	A	exonic	Gm21671;Gm21680;Gm5862	nonsynonymous SNV	Gm21671:NM_001281516:exon5:c.G653T:p.G218V,Gm5862:NM_001281525:exon5:c.G653T:p.G218V,Gm21680:NM_001378644:exon5:c.G653T:p.G218V
chr5	26345854	26345854	C	T	intronic	Gm21671;Gm21680;Gm5862	.	.
chr5	26345925	26345925	G	A	exonic	Gm21680;Gm5862	synonymous SNV	Gm5862:NM_001281525:exon4:c.C585T:p.D195D,Gm21680:NM_001378644:exon4:c.C585T:p.D195D
chr5	26346002	26346002	G	A	exonic	Gm21680;Gm5862	stopgain	Gm5862:NM_001281525:exon4:c.C508T:p.Q170X,Gm21680:NM_001378644:exon4:c.C508T:p.Q170X
chr5	26346053	26346053	G	T	exonic	Gm21680;Gm5862	synonymous SNV	Gm5862:NM_001281525:exon4:c.C457A:p.R153R,Gm21680:NM_001378644:exon4:c.C457A:p.R153R
chr5	26348278	26348278	A	C	exonic	Gm21680;Gm5862	synonymous SNV	Gm5862:NM_001281525:exon2:c.T165G:p.P55P,Gm21680:NM_001378644:exon2:c.T165G:p.P55P
chr5	26361564	26361564	T	G	exonic	Speer4a	nonsynonymous SNV	Speer4a:NM_029376:exon5:c.A727C:p.T243P
chr5	26362389	26362389	A	G	intronic	Gm21671;Speer4a	.	.
chr5	26362456	26362456	A	C	exonic	Speer4a	nonsynonymous SNV	Speer4a:NM_029376:exon4:c.T577G:p.C193G
chr5	26362483	26362483	C	G	exonic	Speer4a	nonsynonymous SNV	Speer4a:NM_029376:exon4:c.G550C:p.E184Q
chr5	26363249	26363249	A	G	exonic	Speer4a	nonsynonymous SNV	Speer4a:NM_029376:exon3:c.T418C:p.F140L
chr5	26363401	26363401	G	T	intronic	Gm21671;Speer4a	.	.
chr5	26384873	26384873	C	T	intronic	Gm21671;Gm7347	.	.
chr5	26384886	26384886	C	A	intronic	Gm21671;Gm7347	.	.
chr5	26384913	26384913	G	C	exonic	Gm7347	nonsynonymous SNV	Gm7347:NM_001378635:exon1:c.C138G:p.C46W,Gm7347:NM_001378636:exon1:c.C138G:p.C46W
chr5	26384962	26384962	A	G	exonic	Gm7347	nonsynonymous SNV	Gm7347:NM_001378635:exon1:c.T89C:p.L30P,Gm7347:NM_001378636:exon1:c.T89C:p.L30P
chr5	26412907	26412907	A	T	intronic	Gm10471;Gm21671	.	.
chr5	26412910	26412910	G	T	intronic	Gm10471;Gm21671	.	.
chr5	26415635	26415635	C	G	exonic	Gm10471	nonsynonymous SNV	Gm10471:NM_001177579:exon1:c.G84C:p.W28C
chr5	26415662	26415662	A	C	exonic	Gm10471	nonsynonymous SNV	Gm10471:NM_001177579:exon1:c.T57G:p.S19R
chr5	26415667	26415667	T	C	exonic	Gm10471	nonsynonymous SNV	Gm10471:NM_001177579:exon1:c.A52G:p.K18E
chr5	26445213	26445213	G	T	exonic	Gm10220	nonsynonymous SNV	Gm10220:NM_001134299:exon3:c.C375A:p.D125E
chr5	26588614	26588614	G	T	exonic	Gm7361	nonsynonymous SNV	Gm7361:NM_001281527:exon5:c.G690T:p.K230N
chr5	26588624	26588624	T	G	exonic	Gm7361	nonsynonymous SNV	Gm7361:NM_001281527:exon5:c.T700G:p.C234G
chr5	26588664	26588664	C	A	exonic	Gm7361	nonsynonymous SNV	Gm7361:NM_001281527:exon5:c.C740A:p.P247Q
chr5	26819822	26819822	T	C	ncRNA_exonic	4930584F24Rik	.	.
chr5	26819877	26819877	T	C	upstream	4930584F24Rik	.	.
chr5	27377106	27377106	A	C	intronic	Dpp6	.	.
chr5	27378226	27378226	T	C	intronic	Dpp6	.	.
chr5	27827814	27827814	G	A	exonic	Speer4b	nonsynonymous SNV	Speer4b:NM_028561:exon1:c.C94T:p.P32S
chr5	27827886	27827886	C	A	exonic	Speer4b	nonsynonymous SNV	Speer4b:NM_028561:exon1:c.G22T:p.G8C
chr5	27827887	27827887	A	G	exonic	Speer4b	synonymous SNV	Speer4b:NM_028561:exon1:c.T21C:p.L7L
chr5	28169304	28169304	C	A	exonic	Htr5a	nonsynonymous SNV	Htr5a:NM_008314:exon1:c.C316A:p.R106S
chr5	3000771	3000771	T	C	intergenic	NONE;Gm36470	.	.
chr5	3000775	3000775	C	T	intergenic	NONE;Gm36470	.	.
chr5	30709622	30709622	C	T	exonic	Otof	synonymous SNV	Otof:NM_001286421:exon6:c.G528A:p.S176S,Otof:NM_001313767:exon6:c.G528A:p.S176S,Otof:NM_031875:exon6:c.G528A:p.S176S,Otof:NM_001100395:exon7:c.G573A:p.S191S
chr5	31256226	31256226	T	C	UTR3	Preb	.	.
chr5	31502852	31502852	G	A	exonic	Zfp513	synonymous SNV	Zfp513:NM_001177901:exon2:c.C549T:p.Y183Y,Zfp513:NM_175311:exon3:c.C555T:p.Y185Y
chr5	31552789	31552789	T	C	intronic	Nrbp1	.	.
chr5	33080636	33080636	G	A	exonic	Pisd	stopgain	Pisd:NM_177298:exon7:c.C994T:p.R332X,Pisd:NM_001347332:exon8:c.C901T:p.R301X
chr5	33080639	33080639	C	T	exonic	Pisd	nonsynonymous SNV	Pisd:NM_177298:exon7:c.G991A:p.D331N,Pisd:NM_001347332:exon8:c.G898A:p.D300N
chr5	33080691	33080691	G	T	exonic	Pisd	nonsynonymous SNV	Pisd:NM_177298:exon7:c.C939A:p.F313L,Pisd:NM_001347332:exon8:c.C846A:p.F282L
chr5	33080831	33080831	A	C	intronic	Pisd	.	.
chr5	33080832	33080832	G	C	intronic	Pisd	.	.
chr5	33081937	33081937	G	A	exonic	Pisd	nonsynonymous SNV	Pisd:NM_177298:exon4:c.C397T:p.R133W,Pisd:NM_001347332:exon5:c.C304T:p.R102W
chr5	33081995	33081995	C	A	exonic	Pisd	synonymous SNV	Pisd:NM_177298:exon4:c.G339T:p.T113T,Pisd:NM_001347332:exon5:c.G246T:p.T82T
chr5	33082006	33082006	A	T	exonic	Pisd	nonsynonymous SNV	Pisd:NM_177298:exon4:c.T328A:p.S110T,Pisd:NM_001347332:exon5:c.T235A:p.S79T
chr5	33082052	33082052	G	A	intronic	Pisd	.	.
chr5	33136233	33136233	C	T	exonic	Prr14l	nonsynonymous SNV	Prr14l:NM_194340:exon11:c.G5864A:p.G1955E
chr5	33136294	33136294	C	G	exonic	Prr14l	nonsynonymous SNV	Prr14l:NM_194340:exon11:c.G5803C:p.E1935Q
chr5	33136337	33136337	G	A	exonic	Prr14l	synonymous SNV	Prr14l:NM_194340:exon11:c.C5760T:p.A1920A
chr5	33170291	33170291	G	A	exonic	Prr14l	nonsynonymous SNV	Prr14l:NM_194340:exon6:c.C4508T:p.S1503F
chr5	33170376	33170376	T	C	exonic	Prr14l	nonsynonymous SNV	Prr14l:NM_194340:exon6:c.A4423G:p.R1475G
chr5	33171621	33171621	C	T	exonic	Prr14l	nonsynonymous SNV	Prr14l:NM_194340:exon6:c.G3178A:p.V1060I
chr5	33171637	33171637	A	G	exonic	Prr14l	synonymous SNV	Prr14l:NM_194340:exon6:c.T3162C:p.P1054P
chr5	33171677	33171677	C	T	exonic	Prr14l	nonsynonymous SNV	Prr14l:NM_194340:exon6:c.G3122A:p.R1041K
chr5	33172011	33172011	T	C	exonic	Prr14l	nonsynonymous SNV	Prr14l:NM_194340:exon6:c.A2788G:p.T930A
chr5	33172044	33172044	A	C	exonic	Prr14l	nonsynonymous SNV	Prr14l:NM_194340:exon6:c.T2755G:p.C919G
chr5	33172152	33172152	C	T	exonic	Prr14l	nonsynonymous SNV	Prr14l:NM_194340:exon6:c.G2647A:p.G883S
chr5	33172163	33172163	A	G	exonic	Prr14l	nonsynonymous SNV	Prr14l:NM_194340:exon6:c.T2636C:p.I879T
chr5	33172188	33172188	T	G	exonic	Prr14l	nonsynonymous SNV	Prr14l:NM_194340:exon6:c.A2611C:p.I871L
chr5	33172613	33172613	G	C	exonic	Prr14l	nonsynonymous SNV	Prr14l:NM_194340:exon6:c.C2186G:p.T729S
chr5	33172903	33172903	A	G	exonic	Prr14l	synonymous SNV	Prr14l:NM_194340:exon6:c.T1896C:p.N632N
chr5	33172957	33172957	G	T	exonic	Prr14l	nonsynonymous SNV	Prr14l:NM_194340:exon6:c.C1842A:p.F614L
chr5	33172989	33172989	G	A	exonic	Prr14l	stopgain	Prr14l:NM_194340:exon6:c.C1810T:p.Q604X
chr5	33173072	33173072	G	A	exonic	Prr14l	nonsynonymous SNV	Prr14l:NM_194340:exon6:c.C1727T:p.A576V
chr5	33173112	33173112	G	T	exonic	Prr14l	nonsynonymous SNV	Prr14l:NM_194340:exon6:c.C1687A:p.P563T
chr5	33173143	33173143	G	A	exonic	Prr14l	synonymous SNV	Prr14l:NM_194340:exon6:c.C1656T:p.H552H
chr5	33173204	33173204	C	T	exonic	Prr14l	nonsynonymous SNV	Prr14l:NM_194340:exon6:c.G1595A:p.G532D
chr5	33173233	33173233	G	A	exonic	Prr14l	synonymous SNV	Prr14l:NM_194340:exon6:c.C1566T:p.S522S
chr5	33173473	33173473	C	A	exonic	Prr14l	nonsynonymous SNV	Prr14l:NM_194340:exon6:c.G1326T:p.K442N
chr5	33173493	33173493	T	C	exonic	Prr14l	nonsynonymous SNV	Prr14l:NM_194340:exon6:c.A1306G:p.N436D
chr5	33173494	33173494	G	A	exonic	Prr14l	synonymous SNV	Prr14l:NM_194340:exon6:c.C1305T:p.N435N
chr5	33173620	33173620	T	C	exonic	Prr14l	synonymous SNV	Prr14l:NM_194340:exon6:c.A1179G:p.E393E
chr5	33173624	33173624	T	C	exonic	Prr14l	nonsynonymous SNV	Prr14l:NM_194340:exon6:c.A1175G:p.E392G
chr5	33186782	33186782	C	T	exonic	Prr14l	nonsynonymous SNV	Prr14l:NM_194340:exon3:c.G382A:p.A128T
chr5	33186802	33186802	A	G	exonic	Prr14l	nonsynonymous SNV	Prr14l:NM_194340:exon3:c.T362C:p.F121S
chr5	33187050	33187050	A	C	exonic	Prr14l	synonymous SNV	Prr14l:NM_194340:exon3:c.T114G:p.A38A
chr5	33187073	33187073	T	A	exonic	Prr14l	nonsynonymous SNV	Prr14l:NM_194340:exon3:c.A91T:p.S31C
chr5	33187095	33187095	T	A	exonic	Prr14l	nonsynonymous SNV	Prr14l:NM_194340:exon3:c.A69T:p.E23D
chr5	33773835	33773835	C	G	exonic	Nkx1-1	nonsynonymous SNV	Nkx1-1:NM_011320:exon2:c.G871C:p.A291P
chr5	34198387	34198387	T	C	splicing	Nsd2	.	.
chr5	3557760	3557760	C	A	exonic	Fam133b	nonsynonymous SNV	Fam133b:NM_001042501:exon3:c.C139A:p.Q47K
chr5	36740422	36740422	G	C	exonic	Sorcs2	synonymous SNV	Sorcs2:NM_030889:exon1:c.C273G:p.V91V
chr5	38691324	38691324	G	C	exonic	Otop1	nonsynonymous SNV	Otop1:NM_172709:exon5:c.G1187C:p.G396A
chr5	44059873	44059873	A	G	UTR5	Cc2d2a	.	.
chr5	44435656	44435656	A	T	intronic	Prom1	.	.
chr5	53507629	53507629	G	C	exonic	Sel1l3	nonsynonymous SNV	Sel1l3:NM_172710:exon22:c.C3133G:p.P1045A
chr5	54226492	54226492	T	G	intronic	Tbc1d19	.	.
chr5	54280548	54280548	A	G	intronic	Tbc1d19	.	.
chr5	64666632	64666632	A	G	splicing	Tbc1d1	.	.
chr5	65316546	65316546	A	C	exonic	Tlr1	synonymous SNV	Tlr1:NM_030682:exon3:c.T1926G:p.A642A,Tlr1:NM_001276445:exon4:c.T1926G:p.A642A
chr5	65625395	65625395	G	A	exonic	Wdr19	synonymous SNV	Wdr19:NM_001359879:exon20:c.G2313A:p.P771P,Wdr19:NM_001359880:exon20:c.G2313A:p.P771P,Wdr19:NM_153391:exon20:c.G2313A:p.P771P
chr5	65785259	65785259	T	G	exonic	Lias	nonsynonymous SNV	Lias:NM_001310612:exon3:c.T43G:p.L15V,Lias:NM_024471:exon3:c.T295G:p.L99V
chr5	66181387	66181387	C	G	exonic	N4bp2	nonsynonymous SNV	N4bp2:NM_001024917:exon6:c.C120G:p.C40W
chr5	66791299	66791299	A	T	intronic	Apbb2	.	.
chr5	67818836	67818836	G	A	UTR5	Bend4	.	.
chr5	69958518	69958518	A	C	intronic	Guf1	.	.
chr5	75585106	75585106	A	C	exonic	Pdgfra	synonymous SNV	Pdgfra:NM_001083316:exon20:c.A2736C:p.G912G,Pdgfra:NM_011058:exon20:c.A2736C:p.G912G
chr5	8167380	8167380	C	A	exonic	Adam22	nonsynonymous SNV	Adam22:NM_001007220:exon5:c.G414T:p.Q138H,Adam22:NM_001007221:exon5:c.G414T:p.Q138H,Adam22:NM_001098225:exon5:c.G414T:p.Q138H,Adam22:NM_001310439:exon5:c.G414T:p.Q138H,Adam22:NM_001310440:exon5:c.G414T:p.Q138H
chr5	81758946	81758946	C	T	exonic	Adgrl3	nonsynonymous SNV	Adgrl3:NM_001347368:exon4:c.C220T:p.R74C,Adgrl3:NM_001359830:exon4:c.C220T:p.R74C,Adgrl3:NM_001359831:exon4:c.C220T:p.R74C,Adgrl3:NM_001347367:exon5:c.C220T:p.R74C,Adgrl3:NM_001347369:exon5:c.C220T:p.R74C,Adgrl3:NM_001359828:exon5:c.C220T:p.R74C,Adgrl3:NM_001359832:exon5:c.C220T:p.R74C,Adgrl3:NM_001359834:exon5:c.C220T:p.R74C,Adgrl3:NM_198702:exon5:c.C220T:p.R74C
chr5	84666547	84666547	G	C	intronic	Epha5	.	.
chr5	86487191	86487191	G	A	exonic	Cenpc1	nonsynonymous SNV	Cenpc1:NM_007683:exon3:c.C143T:p.S48L,Cenpc1:NM_001345902:exon4:c.C410T:p.S137L,Cenpc1:NM_001345903:exon4:c.C47T:p.S16L
chr5	87335710	87335710	T	G	exonic	Ugt2b34	nonsynonymous SNV	Ugt2b34:NM_153598:exon1:c.A236C:p.Y79S
chr5	87495297	87495297	G	A	exonic	Ugt2b36	synonymous SNV	Ugt2b36:NM_001029867:exon6:c.C1512T:p.F504F
chr5	88125034	88125034	T	G	intronic	Csn2	.	.
chr5	8813608	8813608	A	C	exonic	Abcb1b	nonsynonymous SNV	Abcb1b:NM_011075:exon7:c.A562C:p.K188Q
chr5	88271671	88271671	G	A	exonic	Prr27	nonsynonymous SNV	Prr27:NM_028648:exon4:c.G92A:p.R31H,Prr27:NM_001163551:exon5:c.G116A:p.R39H
chr5	90930647	90930647	G	A	exonic	Afp	nonsynonymous SNV	Afp:NM_007423:exon8:c.G1046A:p.S349N
chr5	91198332	91198332	C	A	intronic	Ppbp	.	.
chr5	92398538	92398538	T	G	ncRNA_intronic	Thap6	.	.
chr5	93472577	93472577	G	C	exonic	Sowahb	synonymous SNV	Sowahb:NM_175270:exon1:c.C1308G:p.P436P
chr5	94065190	94065190	C	T	UTR3	Pramel34	.	.
chr5	94065427	94065427	G	C	exonic	Pramel34	nonsynonymous SNV	Pramel34:NM_001164284:exon6:c.C1203G:p.N401K
chr5	94065503	94065503	T	A	exonic	Pramel34	nonsynonymous SNV	Pramel34:NM_001164284:exon6:c.A1127T:p.Q376L
chr5	94066644	94066644	G	A	exonic	Pramel34	stopgain	Pramel34:NM_001164284:exon5:c.C802T:p.Q268X
chr5	94066681	94066681	A	G	exonic	Pramel34	synonymous SNV	Pramel34:NM_001164284:exon5:c.T765C:p.H255H
chr5	94066791	94066791	A	G	exonic	Pramel34	nonsynonymous SNV	Pramel34:NM_001164284:exon5:c.T655C:p.S219P
chr5	94067927	94067927	C	T	exonic	Pramel34	nonsynonymous SNV	Pramel34:NM_001164284:exon4:c.G8A:p.G3D
chr5	94067928	94067928	C	G	exonic	Pramel34	nonsynonymous SNV	Pramel34:NM_001164284:exon4:c.G7C:p.G3R
chr5	94067936	94067936	C	A	UTR5	Pramel34	.	.
chr5	95382449	95382449	T	C	exonic	Pramel39	nonsynonymous SNV	Pramel39:NM_177913:exon3:c.A293G:p.K98R
chr5	95392068	95392068	T	C	intergenic	Pramel39;Gm6367	.	.
chr5	95393033	95393033	G	T	intergenic	Pramel39;Gm6367	.	.
chr5	96981819	96981819	G	C	exonic	Fras1	synonymous SNV	Fras1:NM_175473:exon7:c.G678C:p.V226V
chr5	97157641	97157641	G	A	exonic	Fras1	nonsynonymous SNV	Fras1:NM_175473:exon50:c.G7213A:p.V2405I
chr5	97187161	97187161	T	C	exonic	Fras1	nonsynonymous SNV	Fras1:NM_175473:exon62:c.T9404C:p.L3135P
chr5	97210229	97210229	G	A	exonic	Fras1	synonymous SNV	Fras1:NM_175473:exon74:c.G11472A:p.V3824V
chr5	99729080	99729080	A	G	ncRNA_exonic	A930011G23Rik	.	.
chr6	100815931	100815931	C	T	exonic	Ppp4r2	nonsynonymous SNV	Ppp4r2:NM_182939:exon8:c.C788T:p.T263M
chr6	100816561	100816561	G	A	exonic	Ppp4r2	synonymous SNV	Ppp4r2:NM_182939:exon9:c.G1245A:p.E415E
chr6	100816565	100816565	G	C	exonic	Ppp4r2	nonsynonymous SNV	Ppp4r2:NM_182939:exon9:c.G1249C:p.D417H
chr6	101327408	101327408	C	A	exonic	Pdzrn3	nonsynonymous SNV	Pdzrn3:NM_018884:exon1:c.G475T:p.G159C
chr6	102158504	102158504	G	T	intronic	Cntn3	.	.
chr6	104796127	104796127	G	C	exonic	Cntn6	nonsynonymous SNV	Cntn6:NM_017383:exon19:c.G2510C:p.G837A
chr6	106694221	106694221	T	G	intronic	Il5ra	.	.
chr6	108319055	108319055	A	T	exonic	Itpr1	nonsynonymous SNV	Itpr1:NM_010585:exon13:c.A1047T:p.E349D
chr6	113065709	113065709	G	A	intronic	Setd5	.	.
chr6	113623048	113623048	G	C	exonic	Irak2	nonsynonymous SNV	Irak2:NM_001113553:exon5:c.G605C:p.R202T,Irak2:NM_172161:exon6:c.G749C:p.R250T
chr6	113792300	113792300	A	C	exonic	Atp2b2	nonsynonymous SNV	Atp2b2:NM_001036684:exon2:c.T25G:p.F9V,Atp2b2:NM_001347365:exon3:c.T25G:p.F9V,Atp2b2:NM_009723:exon4:c.T25G:p.F9V
chr6	119186609	119186609	C	A	UTR5	Cacna2d4	.	.
chr6	120844333	120844333	A	C	intronic	Bid	.	.
chr6	121790064	121790064	T	C	intronic	Mug1	.	.
chr6	122025314	122025314	T	A	exonic	Mug2	synonymous SNV	Mug2:NM_008646:exon24:c.T3012A:p.T1004T
chr6	122229683	122229683	A	G	exonic	Klrg1	nonsynonymous SNV	Klrg1:NM_016970:exon2:c.T161C:p.L54P
chr6	124261712	124261712	T	C	exonic	Cd163	synonymous SNV	Cd163:NM_001170395:exon5:c.T1083C:p.G361G,Cd163:NM_053094:exon5:c.T1083C:p.G361G
chr6	124689469	124689469	C	A	intronic	Grcc10	.	.
chr6	124760307	124760307	C	G	exonic	Spsb2	nonsynonymous SNV	Spsb2:NM_001306050:exon3:c.C685G:p.L229V,Spsb2:NM_001306051:exon3:c.C685G:p.L229V,Spsb2:NM_001306052:exon3:c.C685G:p.L229V,Spsb2:NM_001306053:exon3:c.C627G:p.F209L,Spsb2:NM_013539:exon3:c.C685G:p.L229V
chr6	125578398	125578398	G	T	exonic	Vwf	nonsynonymous SNV	Vwf:NM_011708:exon21:c.G2725T:p.V909L
chr6	127023081	127023081	G	A	exonic	Fgf23	nonsynonymous SNV	Fgf23:NM_022657:exon1:c.G34A:p.V12M
chr6	129682130	129682130	A	G	UTR3	Klri2	.	.
chr6	130012157	130012157	A	G	exonic	Klra18;Klra4	synonymous SNV	Klra4:NM_001252577:exon4:c.T289C:p.L97L,Klra4:NM_010649:exon4:c.T280C:p.L94L,Klra18:NM_053153:exon4:c.T289C:p.L97L
chr6	131178308	131178308	A	C	exonic	Klra2	nonsynonymous SNV	Klra2:NM_001170851:exon6:c.T587G:p.L196R,Klra2:NM_008462:exon6:c.T587G:p.L196R
chr6	131239403	131239403	T	G	intronic	Magohb	.	.
chr6	13127731	13127731	T	G	exonic	Vwde	nonsynonymous SNV	Vwde:NM_001368871:exon17:c.A3450C:p.K1150N
chr6	13137964	13137964	T	C	exonic	Vwde	nonsynonymous SNV	Vwde:NM_001013757:exon11:c.A1663G:p.S555G,Vwde:NM_001368871:exon11:c.A1663G:p.S555G
chr6	132065524	132065524	A	G	exonic	Gm4736	synonymous SNV	Gm4736:NM_053251:exon3:c.T309C:p.G103G
chr6	132576707	132576707	T	G	exonic	A630073D07Rik	nonsynonymous SNV	A630073D07Rik:NM_001142969:exon2:c.A103C:p.T35P
chr6	132607695	132607695	T	A	exonic	Tas2r120	nonsynonymous SNV	Tas2r120:NM_207023:exon1:c.T721A:p.S241T
chr6	135102981	135102981	G	C	exonic	Hebp1	nonsynonymous SNV	Hebp1:NM_013546:exon3:c.C256G:p.L86V
chr6	140540192	140540192	C	A	exonic	Plekha5	nonsynonymous SNV	Plekha5:NM_144920:exon30:c.C3622A:p.P1208T
chr6	141432360	141432360	C	T	intronic	Pde3a	.	.
chr6	141634002	141634002	A	G	exonic	Slco1b2	nonsynonymous SNV	Slco1b2:NM_020495:exon16:c.A1945G:p.R649G
chr6	141943342	141943342	A	C	exonic	Gm6614	nonsynonymous SNV	Gm6614:NM_001081318:exon3:c.T313G:p.L105V
chr6	142251849	142251849	A	C	exonic	Iapp	nonsynonymous SNV	Iapp:NM_010491:exon3:c.A107C:p.K36T
chr6	145195230	145195230	A	G	exonic	Kras	synonymous SNV	Kras:NM_021284:exon2:c.T96C:p.Y32Y
chr6	148087180	148087180	A	C	exonic	Far2	nonsynonymous SNV	Far2:NM_001347516:exon2:c.A86C:p.K29T,Far2:NM_178797:exon2:c.A86C:p.K29T
chr6	148303784	148303784	G	A	ncRNA_exonic	Rps4l	.	.
chr6	149029427	149029427	A	T	exonic	Dennd5b	nonsynonymous SNV	Dennd5b:NM_177192:exon2:c.T138A:p.F46L
chr6	15355525	15355525	C	T	intronic	Foxp2	.	.
chr6	17610733	17610733	T	G	intronic	Capza2	.	.
chr6	22951006	22951006	G	A	exonic	Ptprz1	nonsynonymous SNV	Ptprz1:NM_001081306:exon12:c.G3094A:p.V1032I,Ptprz1:NM_011219:exon12:c.G3094A:p.V1032I
chr6	22995643	22995643	G	A	exonic	Ptprz1	synonymous SNV	Ptprz1:NM_001361349:exon26:c.G3843A:p.E1281E,Ptprz1:NM_001081306:exon27:c.G6411A:p.E2137E,Ptprz1:NM_001311064:exon27:c.G3864A:p.E1288E
chr6	23024595	23024595	G	A	exonic	Aass	synonymous SNV	Aass:NM_013930:exon23:c.C2595T:p.N865N
chr6	23273325	23273325	C	A	exonic	Cadps2	nonsynonymous SNV	Cadps2:NM_001252110:exon20:c.G2993T:p.R998I,Cadps2:NM_001252106:exon21:c.G2822T:p.R941I,Cadps2:NM_001252105:exon22:c.G3023T:p.R1008I,Cadps2:NM_153163:exon23:c.G3143T:p.R1048I
chr6	28385554	28385554	G	A	exonic	Fscn3	nonsynonymous SNV	Fscn3:NM_019569:exon5:c.G1175A:p.R392H
chr6	28618651	28618651	G	A	exonic	Snd1	nonsynonymous SNV	Snd1:NM_019776:exon12:c.G1336A:p.G446R
chr6	28830218	28830218	C	T	exonic	Snd1	nonsynonymous SNV	Snd1:NM_019776:exon18:c.C1990T:p.R664W
chr6	29269480	29269480	T	C	intronic	Fam71f1	.	.
chr6	29432814	29432814	A	C	exonic	Kcp	nonsynonymous SNV	Kcp:NM_001029985:exon37:c.T4255G:p.F1419V
chr6	29515843	29515843	C	G	exonic	Tnpo3	nonsynonymous SNV	Tnpo3:NM_001347079:exon12:c.G1511C:p.G504A,Tnpo3:NM_177296:exon12:c.G1511C:p.G504A,Tnpo3:NM_001361290:exon13:c.G1313C:p.G438A
chr6	30592260	30592260	C	G	intronic	Cpa1	.	.
chr6	31376693	31376693	T	C	intronic	Mkln1	.	.
chr6	32102917	32102917	T	G	exonic	Plxna4	nonsynonymous SNV	Plxna4:NM_175750:exon31:c.A5470C:p.S1824R
chr6	34313443	34313443	G	A	exonic	Akr1b8	nonsynonymous SNV	Akr1b8:NM_008012:exon5:c.G541A:p.V181M
chr6	35155475	35155475	C	T	exonic	Nup205	synonymous SNV	Nup205:NM_027513:exon15:c.C2215T:p.L739L
chr6	35158910	35158910	T	C	exonic	Nup205	synonymous SNV	Nup205:NM_027513:exon17:c.T2490C:p.L830L
chr6	35158913	35158913	T	C	exonic	Nup205	synonymous SNV	Nup205:NM_027513:exon17:c.T2493C:p.D831D
chr6	3672051	3672051	T	G	intronic	Calcr	.	.
chr6	38432472	38432472	T	G	intronic	Ubn2	.	.
chr6	38553369	38553369	A	C	exonic	Luc7l2	nonsynonymous SNV	Luc7l2:NM_001170848:exon8:c.A872C:p.H291P,Luc7l2:NM_001170849:exon8:c.A872C:p.H291P,Luc7l2:NM_001311100:exon9:c.A713C:p.H238P,Luc7l2:NM_138680:exon9:c.A902C:p.H301P,Luc7l2:NM_001311099:exon10:c.A743C:p.H248P,Luc7l2:NM_001331222:exon11:c.A869C:p.H290P,Luc7l2:NM_001331223:exon12:c.A713C:p.H238P
chr6	39350455	39350455	T	A	exonic	Mkrn1	nonsynonymous SNV	Mkrn1:NM_001311109:exon6:c.A844T:p.N282Y,Mkrn1:NM_018810:exon6:c.A1036T:p.N346Y
chr6	39612025	39612025	A	G	exonic	Braf	nonsynonymous SNV	Braf:NM_139294:exon7:c.T790C:p.C264R
chr6	41811782	41811782	C	T	intronic	Sval2	.	.
chr6	42270949	42270949	G	C	exonic	Fam131b	nonsynonymous SNV	Fam131b:NM_001113327:exon4:c.C268G:p.P90A,Fam131b:NM_001286584:exon5:c.C220G:p.P74A,Fam131b:NM_029528:exon5:c.C304G:p.P102A
chr6	42767940	42767940	A	C	exonic	Olfr450	nonsynonymous SNV	Olfr450:NM_146445:exon1:c.A469C:p.N157H
chr6	43419102	43419102	G	T	exonic	Tpk1	nonsynonymous SNV	Tpk1:NM_013861:exon7:c.C400A:p.Q134K
chr6	47979333	47979333	G	A	exonic	Zfp777	synonymous SNV	Zfp777:NM_001081382:exon5:c.C1257T:p.N419N,Zfp777:NM_001347139:exon5:c.C1125T:p.N375N
chr6	48570687	48570687	G	A	exonic	Zfp775	nonsynonymous SNV	Zfp775:NM_173429:exon3:c.G1495A:p.E499K
chr6	48784528	48784528	T	G	exonic	Tmem176b	nonsynonymous SNV	Tmem176b:NM_001164207:exon6:c.A683C:p.Y228S,Tmem176b:NM_001164208:exon6:c.A683C:p.Y228S,Tmem176b:NM_001286652:exon6:c.A683C:p.Y228S,Tmem176b:NM_023056:exon6:c.A683C:p.Y228S,Tmem176b:NM_001164209:exon7:c.A683C:p.Y228S,Tmem176b:NM_001286651:exon7:c.A683C:p.Y228S
chr6	49195549	49195549	T	C	exonic	Tra2a	synonymous SNV	Tra2a:NM_001347209:exon6:c.A696G:p.R232R,Tra2a:NM_198102:exon6:c.A696G:p.R232R,Tra2a:NM_001362188:exon7:c.A399G:p.R133R
chr6	50247096	50247096	A	G	exonic	Osbpl3	nonsynonymous SNV	Osbpl3:NM_001163645:exon22:c.T2428C:p.F810L,Osbpl3:NM_027881:exon22:c.T2536C:p.F846L,Osbpl3:NM_001347213:exon24:c.T2629C:p.F877L
chr6	52156544	52156544	G	C	exonic	Hoxa6	nonsynonymous SNV	Hoxa6:NM_010454:exon2:c.C519G:p.F173L
chr6	52210000	52210000	C	G	exonic	Hoxa13	unknown	UNKNOWN
chr6	52210641	52210641	C	G	exonic	Hoxa13	unknown	UNKNOWN
chr6	52210642	52210642	G	C	exonic	Hoxa13	unknown	UNKNOWN
chr6	53768914	53768914	G	A	exonic	Tril	nonsynonymous SNV	Tril:NM_025817:exon1:c.C1316T:p.T439M
chr6	55329210	55329210	A	C	intronic	Ghrhr	.	.
chr6	57958853	57958853	A	C	exonic	Vmn1r26	nonsynonymous SNV	Vmn1r26:NM_134172:exon1:c.T344G:p.F115C
chr6	62329957	62329957	G	T	exonic	Ccser1	nonsynonymous SNV	Ccser1:NM_001164316:exon11:c.G2384T:p.G795V,Ccser1:NM_183310:exon11:c.G2384T:p.G795V
chr6	65017044	65017044	G	A	exonic	Smarcad1	nonsynonymous SNV	Smarcad1:NM_001253392:exon4:c.G50A:p.G17D,Smarcad1:NM_001355250:exon6:c.G605A:p.G202D,Smarcad1:NM_007958:exon6:c.G605A:p.G202D
chr6	67999968	67999968	G	T	intergenic	4930515G16Rik;Rprl1	.	.
chr6	68169984	68169984	T	C	intergenic	4930515G16Rik;Rprl1	.	.
chr6	68967053	68967053	A	C	intergenic	4930515G16Rik;Rprl1	.	.
chr6	71323680	71323680	T	C	exonic	Cd8a	nonsynonymous SNV	Cd8a:NM_001081110:exon1:c.T134C:p.L45P,Cd8a:NM_009857:exon1:c.T134C:p.L45P
chr6	72097074	72097074	C	G	exonic	St3gal5	nonsynonymous SNV	St3gal5:NM_001035228:exon5:c.C671G:p.A224G,St3gal5:NM_011375:exon5:c.C590G:p.A197G
chr6	72255975	72255975	G	C	intronic	Sftpb	.	.
chr6	73138400	73138400	G	C	exonic	Dnah6	nonsynonymous SNV	Dnah6:NM_001164669:exon11:c.C1715G:p.T572S
chr6	8165285	8165285	A	T	exonic	Mios	nonsynonymous SNV	Mios:NM_145374:exon3:c.A480T:p.K160N
chr6	83602975	83602975	C	A	exonic	Clec4f	nonsynonymous SNV	Clec4f:NM_016751:exon4:c.G594T:p.Q198H
chr6	83758876	83758876	T	G	exonic	Paip2b	nonsynonymous SNV	Paip2b:NM_146169:exon5:c.A365C:p.N122T
chr6	85899780	85899780	A	G	exonic	Dusp11	nonsynonymous SNV	Dusp11:NM_028099:exon8:c.T626C:p.V209A
chr6	86035959	86035959	G	C	exonic	Add2	nonsynonymous SNV	Add2:NM_001271857:exon3:c.G104C:p.R35P,Add2:NM_001271858:exon3:c.G104C:p.R35P,Add2:NM_001271859:exon3:c.G104C:p.R35P,Add2:NM_001271860:exon3:c.G104C:p.R35P,Add2:NM_001271861:exon3:c.G104C:p.R35P,Add2:NM_013458:exon3:c.G104C:p.R35P
chr6	86342295	86342295	T	G	exonic	Pcyox1	nonsynonymous SNV	Pcyox1:NM_001355687:exon3:c.A335C:p.K112T,Pcyox1:NM_025823:exon4:c.A542C:p.K181T
chr6	86618906	86618906	C	G	intronic	Mxd1	.	.
chr6	86618939	86618939	G	A	exonic	Mxd1	nonsynonymous SNV	Mxd1:NM_010751:exon1:c.C64T:p.R22W
chr6	86667442	86667442	G	C	exonic	Gmcl1	nonsynonymous SNV	Gmcl1:NM_011818:exon6:c.C690G:p.C230W
chr6	88172839	88172839	G	A	exonic	Dnajb8	nonsynonymous SNV	Dnajb8:NM_019964:exon1:c.G362A:p.G121D
chr6	89843408	89843408	C	T	exonic	Vmn1r44	synonymous SNV	Vmn1r44:NM_053227:exon1:c.C141T:p.P47P
chr6	97135447	97135447	T	A	intronic	Uba3	.	.
chr7	103108314	103108314	A	G	intergenic	NONE;Tenm4	.	.
chr7	103358878	103358878	T	G	intronic	Tenm4	.	.
chr7	104016593	104016593	C	G	exonic	Tenm4	nonsynonymous SNV	Tenm4:NM_001310760:exon26:c.C4380G:p.D1460E,Tenm4:NM_001310762:exon26:c.C4356G:p.D1452E,Tenm4:NM_011858:exon26:c.C4269G:p.D1423E
chr7	104565567	104565567	A	G	exonic	Thrsp	synonymous SNV	Thrsp:NM_009381:exon1:c.T447C:p.V149V
chr7	10527585	10527585	T	G	intronic	Vmn2r48	.	.
chr7	106001644	106001644	C	T	exonic	Wnt11	synonymous SNV	Wnt11:NM_001285795:exon5:c.C405T:p.N135N,Wnt11:NM_009519:exon5:c.C912T:p.N304N,Wnt11:NM_001285794:exon6:c.C717T:p.N239N,Wnt11:NM_001285792:exon7:c.C912T:p.N304N
chr7	10948252	10948252	G	C	intergenic	Vmn1r66;Vmn1r67	.	.
chr7	110057345	110057345	A	G	downstream	Olfr571	.	.
chr7	110234045	110234045	T	A	exonic	Olfr584	synonymous SNV	Olfr584:NM_147054:exon1:c.T12A:p.S4S
chr7	110700973	110700973	A	C	exonic	Olfr613	nonsynonymous SNV	Olfr613:NM_147100:exon1:c.A673C:p.T225P
chr7	110709797	110709797	A	C	exonic	Olfr615	nonsynonymous SNV	Olfr615:NM_147080:exon1:c.A805C:p.S269R
chr7	11077647	11077647	A	C	exonic	Zik1	nonsynonymous SNV	Zik1:NM_009577:exon3:c.T141G:p.F47L
chr7	110881086	110881086	T	A	exonic	Olfr628	synonymous SNV	Olfr628:NM_147097:exon1:c.T645A:p.I215I
chr7	111171983	111171983	T	C	intergenic	Olfr640;Olfr641	.	.
chr7	111277485	111277485	T	A	exonic	Ubqln5	nonsynonymous SNV	Ubqln5:NM_027634:exon1:c.A645T:p.K215N
chr7	111767055	111767055	G	A	exonic	Olfr656	synonymous SNV	Olfr656:NM_147075:exon1:c.G885A:p.P295P
chr7	111989643	111989643	G	A	exonic	Usp17lb	nonsynonymous SNV	Usp17lb:NM_001358922:exon2:c.C587T:p.P196L,Usp17lb:NM_201409:exon2:c.C590T:p.P197L
chr7	112218464	112218464	T	G	exonic	Olfr678	nonsynonymous SNV	Olfr678:NM_146758:exon1:c.T482G:p.F161C
chr7	113896406	113896406	C	A	exonic	Olfr698	nonsynonymous SNV	Olfr698:NM_146602:exon1:c.G495T:p.Q165H
chr7	113949562	113949562	G	A	exonic	Olfr700	nonsynonymous SNV	Olfr700:NM_146600:exon1:c.C413T:p.P138L
chr7	114029810	114029810	T	A	exonic	Olfr706	nonsynonymous SNV	Olfr706:NM_146353:exon1:c.A520T:p.I174F
chr7	114144848	114144848	G	A	exonic	Olfr2	synonymous SNV	Olfr2:NM_010983:exon2:c.C525T:p.G175G
chr7	114291726	114291726	A	C	exonic	Olfr716	nonsynonymous SNV	Olfr716:NM_146604:exon1:c.A895C:p.S299R
chr7	114328409	114328409	A	G	exonic	Nlrp14	nonsynonymous SNV	Nlrp14:NM_001002894:exon4:c.A1823G:p.K608R
chr7	115461328	115461328	A	T	exonic	Olfr491	stopgain	Olfr491:NM_146736:exon1:c.A919T:p.R307X
chr7	115608885	115608885	T	A	exonic	Olfr498	nonsynonymous SNV	Olfr498:NM_146307:exon1:c.T46A:p.F16I
chr7	115898618	115898618	T	G	exonic	Olfr513	nonsynonymous SNV	Olfr513:NM_146723:exon1:c.T247G:p.L83V
chr7	116164082	116164082	G	T	exonic	Tub	nonsynonymous SNV	Tub:NM_021885:exon2:c.G90T:p.Q30H
chr7	116859853	116859853	A	T	exonic	BC051019	synonymous SNV	BC051019:NM_001040700:exon5:c.T708A:p.S236S
chr7	117161946	117161946	C	A	exonic	Ipo7	nonsynonymous SNV	Ipo7:NM_001362172:exon1:c.C8A:p.P3H,Ipo7:NM_181517:exon1:c.C8A:p.P3H
chr7	117279189	117279189	A	G	exonic	Wee1	synonymous SNV	Wee1:NM_001355058:exon7:c.A1272G:p.Q424Q,Wee1:NM_009516:exon8:c.A1419G:p.Q473Q
chr7	117473363	117473363	T	G	exonic	Sbf2	nonsynonymous SNV	Sbf2:NM_177324:exon33:c.A4424C:p.K1475T
chr7	125689269	125689269	C	A	exonic	Tmc7	synonymous SNV	Tmc7:NM_172476:exon12:c.G1581T:p.L527L
chr7	125992105	125992105	T	G	intronic	Knop1	.	.
chr7	126837212	126837212	A	G	exonic	Acsm4	nonsynonymous SNV	Acsm4:NM_178414:exon2:c.A50G:p.K17R
chr7	126856411	126856411	A	C	exonic	Acsm4	nonsynonymous SNV	Acsm4:NM_178414:exon13:c.A1592C:p.K531T
chr7	128031359	128031359	T	G	intronic	Eef2k	.	.
chr7	13135799	13135799	T	G	intronic	2900092C05Rik	.	.
chr7	13183777	13183777	T	G	exonic	Vmn2r53	nonsynonymous SNV	Vmn2r53:NM_001104644:exon4:c.A1509C:p.Q503H
chr7	132598693	132598693	A	C	exonic	Kdm8	nonsynonymous SNV	Kdm8:NM_029842:exon3:c.A581C:p.K194T
chr7	132713512	132713512	C	T	exonic	Il4ra	synonymous SNV	Il4ra:NM_001008700:exon6:c.C421T:p.L141L
chr7	133304408	133304408	C	G	exonic	Xpo6	nonsynonymous SNV	Xpo6:NM_001311143:exon5:c.G532C:p.D178H,Xpo6:NM_028816:exon5:c.G532C:p.D178H
chr7	133700683	133700683	T	A	intronic	Eif3c	.	.
chr7	133835251	133835251	A	C	splicing	Slx1b	.	.
chr7	134656227	134656227	C	T	ncRNA_exonic	1700008J07Rik	.	.
chr7	135532631	135532631	G	A	intronic	Rgs10	.	.
chr7	135838463	135838463	C	G	exonic	Inpp5f	nonsynonymous SNV	Inpp5f:NM_001346517:exon6:c.C1142G:p.T381R,Inpp5f:NM_178641:exon20:c.C3023G:p.T1008R
chr7	138208586	138208586	C	A	exonic	Dmbt1	nonsynonymous SNV	Dmbt1:NM_007769:exon15:c.C1342A:p.P448T,Dmbt1:NM_001347632:exon16:c.C1375A:p.P459T
chr7	141486665	141486665	T	G	exonic	D7Ertd443e	nonsynonymous SNV	D7Ertd443e:NM_001081331:exon4:c.A1537C:p.S513R,D7Ertd443e:NM_001199941:exon5:c.A1678C:p.S560R
chr7	142888297	142888297	T	C	exonic	Mki67	synonymous SNV	Mki67:NM_001081117:exon12:c.A6690G:p.P2230P
chr7	14386763	14386763	T	C	exonic	Sult2a1	nonsynonymous SNV	Sult2a1:NM_001111296:exon5:c.A713G:p.Q238R
chr7	14386784	14386784	A	T	exonic	Sult2a1	nonsynonymous SNV	Sult2a1:NM_001111296:exon5:c.T692A:p.F231Y
chr7	14386819	14386819	A	G	exonic	Sult2a1	synonymous SNV	Sult2a1:NM_001111296:exon5:c.T657C:p.S219S
chr7	144426490	144426490	T	G	ncRNA_exonic	Gm10578	.	.
chr7	144428652	144428652	C	A	ncRNA_intronic	Gm10578	.	.
chr7	147482978	147482978	T	G	exonic	5830411N06Rik	nonsynonymous SNV	5830411N06Rik:NM_001128145:exon8:c.T1958G:p.F653C,5830411N06Rik:NM_001128146:exon11:c.T2306G:p.F769C
chr7	147796258	147796258	C	T	exonic	Olfr46	synonymous SNV	Olfr46:NM_146934:exon3:c.C192T:p.H64H
chr7	14811241	14811241	T	C	exonic	Sult2a6	nonsynonymous SNV	Sult2a6:NM_001081325:exon5:c.A715G:p.I239V
chr7	14811243	14811243	T	C	exonic	Sult2a6	nonsynonymous SNV	Sult2a6:NM_001081325:exon5:c.A713G:p.Q238R
chr7	148349972	148349972	C	G	exonic	Rnh1	synonymous SNV	Rnh1:NM_001172100:exon4:c.G363C:p.G121G,Rnh1:NM_001172101:exon4:c.G471C:p.G157G,Rnh1:NM_145135:exon4:c.G363C:p.G121G
chr7	14838828	14838828	C	A	exonic	Sult2a6	nonsynonymous SNV	Sult2a6:NM_001081325:exon2:c.G270T:p.K90N
chr7	148392836	148392836	A	G	intronic	Lrrc56	.	.
chr7	148824375	148824375	T	G	exonic	Muc6	nonsynonymous SNV	Muc6:NM_001368953:exon31:c.A5968C:p.K1990Q
chr7	148824465	148824465	C	T	exonic	Muc6	nonsynonymous SNV	Muc6:NM_001368953:exon31:c.G5878A:p.E1960K
chr7	148824596	148824596	G	T	exonic	Muc6	nonsynonymous SNV	Muc6:NM_001368953:exon31:c.C5747A:p.T1916K
chr7	148824685	148824685	A	T	exonic	Muc6	synonymous SNV	Muc6:NM_001368953:exon31:c.T5658A:p.P1886P
chr7	148824688	148824688	A	C	exonic	Muc6	synonymous SNV	Muc6:NM_001368953:exon31:c.T5655G:p.T1885T
chr7	148824771	148824771	G	A	exonic	Muc6	nonsynonymous SNV	Muc6:NM_001368953:exon31:c.C5572T:p.P1858S
chr7	148824789	148824789	C	T	exonic	Muc6	nonsynonymous SNV	Muc6:NM_001368953:exon31:c.G5554A:p.A1852T
chr7	148824848	148824848	G	A	exonic	Muc6	nonsynonymous SNV	Muc6:NM_001368953:exon31:c.C5495T:p.T1832M
chr7	148825066	148825066	G	C	exonic	Muc6	nonsynonymous SNV	Muc6:NM_001368953:exon31:c.C5277G:p.H1759Q
chr7	148825267	148825267	C	G	exonic	Muc6	synonymous SNV	Muc6:NM_001368953:exon31:c.G5076C:p.V1692V
chr7	148825430	148825430	G	A	exonic	Muc6	nonsynonymous SNV	Muc6:NM_001368953:exon31:c.C4913T:p.T1638M
chr7	148825458	148825458	G	A	exonic	Muc6	nonsynonymous SNV	Muc6:NM_001368953:exon31:c.C4885T:p.L1629F
[truncated: 471 more rows]

## Sheet: MC38
Chr	Start	End	Ref	Alt	Func.refGene	Gene.refGene	ExonicFunc.refGene	AAChange.refGene
chr1	12829980	12829980	G	A	exonic	Sulf1	nonsynonymous SNV	Sulf1:NM_001198566:exon14:c.G1918A:p.D640N,Sulf1:NM_001198565:exon15:c.G1918A:p.D640N,Sulf1:NM_172294:exon15:c.G1918A:p.D640N
chr1	133050898	133050898	T	G	exonic	Eif2d	nonsynonymous SNV	Eif2d:NM_001136070:exon2:c.T149G:p.V50G,Eif2d:NM_010709:exon2:c.T149G:p.V50G
chr1	142328035	142328035	T	G	intronic	Kcnt2	.	.
chr1	173274710	173274710	A	C	intronic	Nit1	.	.
chr1	173288094	173288094	A	G	exonic	Pfdn2	synonymous SNV	Pfdn2:NM_001360825:exon4:c.A258G:p.A86A,Pfdn2:NM_011070:exon4:c.A402G:p.A134A
chr1	173461886	173461886	T	C	splicing	Itln1	.	.
chr1	183031690	183031690	G	A	exonic	Nvl	synonymous SNV	Nvl:NM_026171:exon19:c.C2256T:p.D752D
chr1	191746138	191746138	G	A	exonic	Smyd2	synonymous SNV	Smyd2:NM_026796:exon1:c.C21T:p.G7G
chr1	196992403	196992403	A	C	intronic	Cr2	.	.
chr1	20561404	20561404	A	C	intronic	Pkhd1	.	.
chr1	22336607	22336607	G	T	exonic	Rims1	unknown	UNKNOWN
chr1	24192002	24192002	T	G	exonic	Col9a1	nonsynonymous SNV	Col9a1:NM_007740:exon5:c.T425G:p.V142G
chr1	24768396	24768396	A	T	exonic	Lmbrd1	synonymous SNV	Lmbrd1:NM_001310483:exon6:c.A294T:p.S98S,Lmbrd1:NM_026719:exon6:c.A504T:p.S168S
chr1	24768460	24768460	A	T	intronic	Lmbrd1	.	.
chr1	26744245	26744245	A	T	exonic	4931408C20Rik	nonsynonymous SNV	4931408C20Rik:NM_001033764:exon1:c.T27A:p.N9K
chr1	34644178	34644178	T	C	exonic	Amer3	nonsynonymous SNV	Amer3:NM_213727:exon2:c.T652C:p.S218P
chr1	3671546	3671546	A	G	intergenic	Xkr4;Rp1	.	.
chr1	43626022	43626022	G	A	exonic	Nck2	synonymous SNV	Nck2:NM_010879:exon5:c.G978A:p.A326A
chr1	46142518	46142518	T	G	exonic	Dnah7b	nonsynonymous SNV	Dnah7b:NM_001368717:exon5:c.T369G:p.N123K
chr1	5009390	5009390	A	C	splicing	Rgs20	.	.
chr1	52289786	52289786	C	T	exonic	Gls	synonymous SNV	Gls:NM_001081081:exon1:c.G51A:p.P17P,Gls:NM_001113383:exon1:c.G51A:p.P17P
chr1	58269947	58269947	G	A	intronic	Aox4	.	.
chr1	59904011	59904011	G	A	exonic	Bmpr2	nonsynonymous SNV	Bmpr2:NM_007561:exon7:c.G962A:p.R321Q
chr1	60181713	60181713	G	C	exonic	Carf	nonsynonymous SNV	Carf:NM_001285473:exon3:c.G217C:p.A73P,Carf:NM_139150:exon5:c.G322C:p.A108P
chr1	74442191	74442191	T	C	UTR3	Ctdsp1	.	.
chr1	75475351	75475351	C	A	intronic	Chpf	.	.
chr1	75483331	75483331	G	A	exonic	Obsl1	nonsynonymous SNV	Obsl1:NM_178884:exon19:c.C5291T:p.T1764M
chr1	85038442	85038442	G	A	intergenic	Slc16a14;A530032D15Rik	.	.
chr1	85086150	85086150	C	G	exonic	A530032D15Rik	synonymous SNV	A530032D15Rik:NM_213615:exon6:c.G549C:p.V183V
chr1	85086159	85086159	A	G	intronic	A530032D15Rik	.	.
chr1	85087765	85087765	C	T	splicing	A530032D15Rik	.	.
chr1	85096195	85096195	G	A	exonic	A530032D15Rik	nonsynonymous SNV	A530032D15Rik:NM_213615:exon3:c.C224T:p.A75V
chr1	85097142	85097142	G	A	exonic	A530032D15Rik	stopgain	A530032D15Rik:NM_213615:exon2:c.C160T:p.R54X
chr1	85097247	85097247	C	T	exonic	A530032D15Rik	nonsynonymous SNV	A530032D15Rik:NM_213615:exon2:c.G55A:p.E19K
chr1	85105840	85105840	C	T	ncRNA_intronic	A530040E14Rik	.	.
chr1	85105878	85105878	T	G	ncRNA_intronic	A530040E14Rik	.	.
chr1	85109965	85109965	C	A	ncRNA_exonic	A530040E14Rik	.	.
chr1	85243706	85243706	G	C	exonic	C130026I21Rik	nonsynonymous SNV	C130026I21Rik:NM_001037909:exon7:c.C598G:p.P200A,C130026I21Rik:NM_175219:exon8:c.C682G:p.P228A
chr1	85243722	85243722	A	G	intronic	C130026I21Rik;Gm38510	.	.
chr1	85244828	85244828	A	C	intronic	C130026I21Rik;Gm38510	.	.
chr1	85244962	85244962	C	G	intronic	C130026I21Rik;Gm38510	.	.
chr1	85250761	85250761	A	G	intronic	C130026I21Rik;Gm38510	.	.
chr1	85251141	85251141	C	A	exonic	C130026I21Rik	synonymous SNV	C130026I21Rik:NM_001037909:exon4:c.G378T:p.T126T,C130026I21Rik:NM_175219:exon5:c.G462T:p.T154T
chr1	85256929	85256929	G	A	intronic	C130026I21Rik;Gm38510	.	.
chr1	85256996	85256996	C	T	intronic	C130026I21Rik;Gm38510	.	.
chr1	85266627	85266627	T	C	exonic	C130026I21Rik	nonsynonymous SNV	C130026I21Rik:NM_001037909:exon1:c.A13G:p.N5D,C130026I21Rik:NM_175219:exon1:c.A13G:p.N5D
chr1	85266654	85266654	G	C	UTR5	C130026I21Rik	.	.
chr1	85279366	85279366	C	T	intronic	Gm38510	.	.
chr1	85279402	85279402	G	A	intronic	Gm38510	.	.
chr1	85279432	85279432	A	C	intronic	Gm38510	.	.
chr1	85280543	85280543	C	G	intronic	Gm38510	.	.
chr1	85280589	85280589	C	T	intronic	Gm38510	.	.
chr1	85280601	85280601	A	G	intronic	Gm38510	.	.
chr1	85280673	85280673	T	G	intronic	Gm38510	.	.
chr1	85285810	85285810	A	G	intronic	Gm38510	.	.
chr1	87446998	87446998	G	A	exonic	Gm7592	nonsynonymous SNV	Gm7592:NM_001378663:exon2:c.G737A:p.R246Q
chr1	87447123	87447123	C	T	exonic	Gm7592	synonymous SNV	Gm7592:NM_001378663:exon2:c.C862T:p.L288L
chr1	87447132	87447132	C	A	exonic	Gm7592	synonymous SNV	Gm7592:NM_001378663:exon2:c.C871A:p.R291R
chr1	87473824	87473824	C	T	UTR3	Sp110	.	.
chr1	87473844	87473844	A	G	UTR3	Sp110	.	.
chr1	87473904	87473904	A	C	exonic	Sp110	nonsynonymous SNV	Sp110:NM_030194:exon12:c.T1301G:p.F434C,Sp110:NM_175397:exon13:c.T1301G:p.F434C
chr1	87475654	87475654	T	G	exonic	Sp110	nonsynonymous SNV	Sp110:NM_030194:exon11:c.A1262C:p.E421A,Sp110:NM_175397:exon12:c.A1262C:p.E421A
chr1	87475704	87475704	C	T	exonic	Sp110	synonymous SNV	Sp110:NM_030194:exon11:c.G1212A:p.G404G,Sp110:NM_175397:exon12:c.G1212A:p.G404G
chr1	87475728	87475728	A	T	exonic	Sp110	synonymous SNV	Sp110:NM_030194:exon11:c.T1188A:p.T396T,Sp110:NM_175397:exon12:c.T1188A:p.T396T
chr1	87475766	87475766	T	C	exonic	Sp110	nonsynonymous SNV	Sp110:NM_030194:exon11:c.A1150G:p.K384E,Sp110:NM_175397:exon12:c.A1150G:p.K384E
chr1	87475772	87475772	C	T	exonic	Sp110	nonsynonymous SNV	Sp110:NM_030194:exon11:c.G1144A:p.A382T,Sp110:NM_175397:exon12:c.G1144A:p.A382T
chr1	87481501	87481501	C	T	exonic	Sp110	nonsynonymous SNV	Sp110:NM_030194:exon8:c.G947A:p.R316H,Sp110:NM_175397:exon9:c.G947A:p.R316H
chr1	87481514	87481514	T	C	exonic	Sp110	nonsynonymous SNV	Sp110:NM_030194:exon8:c.A934G:p.T312A,Sp110:NM_175397:exon9:c.A934G:p.T312A
chr1	87481584	87481584	T	C	exonic	Sp110	synonymous SNV	Sp110:NM_030194:exon8:c.A864G:p.A288A,Sp110:NM_175397:exon9:c.A864G:p.A288A
chr1	87482772	87482772	C	T	intronic	Sp110	.	.
chr1	87482825	87482825	C	T	exonic	Sp110	nonsynonymous SNV	Sp110:NM_030194:exon7:c.G785A:p.R262Q,Sp110:NM_175397:exon8:c.G785A:p.R262Q
chr1	87482829	87482829	T	C	exonic	Sp110	nonsynonymous SNV	Sp110:NM_030194:exon7:c.A781G:p.R261G,Sp110:NM_175397:exon8:c.A781G:p.R261G
chr1	87482856	87482856	G	A	exonic	Sp110	nonsynonymous SNV	Sp110:NM_030194:exon7:c.C754T:p.R252C,Sp110:NM_175397:exon8:c.C754T:p.R252C
chr1	87484069	87484069	C	T	exonic	Sp110	nonsynonymous SNV	Sp110:NM_030194:exon6:c.G707A:p.R236K,Sp110:NM_175397:exon7:c.G707A:p.R236K
chr1	87484070	87484070	T	G	exonic	Sp110	synonymous SNV	Sp110:NM_030194:exon6:c.A706C:p.R236R,Sp110:NM_175397:exon7:c.A706C:p.R236R
chr1	87485778	87485778	G	A	intronic	Sp110	.	.
chr1	87488130	87488130	A	G	exonic	Sp110	nonsynonymous SNV	Sp110:NM_030194:exon4:c.T551C:p.L184P,Sp110:NM_175397:exon5:c.T551C:p.L184P
chr1	87488194	87488194	C	T	exonic	Sp110	nonsynonymous SNV	Sp110:NM_030194:exon4:c.G487A:p.A163T,Sp110:NM_175397:exon5:c.G487A:p.A163T
chr1	87490989	87490989	T	A	exonic	Sp110	nonsynonymous SNV	Sp110:NM_030194:exon3:c.A167T:p.Q56L,Sp110:NM_175397:exon4:c.A167T:p.Q56L
chr1	87491029	87491029	G	A	intronic	Sp110	.	.
chr1	87492260	87492260	A	G	intronic	Sp110	.	.
chr1	87492564	87492564	A	T	exonic	Sp110	nonsynonymous SNV	Sp110:NM_030194:exon2:c.T120A:p.N40K,Sp110:NM_175397:exon3:c.T120A:p.N40K
chr1	87492689	87492689	A	G	intronic	Sp110	.	.
chr1	87497747	87497747	T	A	exonic	Sp140	nonsynonymous SNV	Sp140:NM_001013817:exon1:c.T13A:p.Y5N
chr1	87497785	87497785	T	A	intronic	Sp110;Sp140	.	.
chr1	87506476	87506476	G	T	intronic	Sp140	.	.
chr1	87506814	87506814	C	T	intronic	Sp140	.	.
chr1	87506815	87506815	A	G	intronic	Sp140	.	.
chr1	87506903	87506903	A	G	intronic	Sp140	.	.
chr1	87507333	87507333	A	G	exonic	Sp140	nonsynonymous SNV	Sp140:NM_001013817:exon3:c.A215G:p.K72R
chr1	87507341	87507341	G	C	exonic	Sp140	nonsynonymous SNV	Sp140:NM_001013817:exon3:c.G223C:p.V75L
chr1	87507457	87507457	G	C	exonic	Sp140	nonsynonymous SNV	Sp140:NM_001013817:exon3:c.G339C:p.K113N
chr1	87507495	87507495	G	C	intronic	Sp140	.	.
chr1	87511324	87511324	A	C	intronic	Sp140	.	.
chr1	87511331	87511331	G	A	intronic	Sp140	.	.
chr1	87511336	87511336	C	A	intronic	Sp140	.	.
chr1	87511449	87511449	T	G	intronic	Sp140	.	.
chr1	87511779	87511779	T	C	exonic	Sp140	synonymous SNV	Sp140:NM_001013817:exon5:c.T435C:p.C145C
chr1	87511787	87511787	C	G	exonic	Sp140	nonsynonymous SNV	Sp140:NM_001013817:exon5:c.C443G:p.T148R
chr1	87516626	87516626	C	T	intronic	Sp140	.	.
chr1	87518184	87518184	T	G	intronic	Sp140	.	.
chr1	87518219	87518219	C	T	intronic	Sp140	.	.
chr1	87518231	87518231	T	G	exonic	Sp140	nonsynonymous SNV	Sp140:NM_001013817:exon7:c.T607G:p.C203G
chr1	87522706	87522706	A	G	exonic	Sp140	synonymous SNV	Sp140:NM_001013817:exon8:c.A690G:p.P230P
chr1	87522708	87522708	G	A	exonic	Sp140	nonsynonymous SNV	Sp140:NM_001013817:exon8:c.G692A:p.R231K
chr1	87522740	87522740	C	T	exonic	Sp140	nonsynonymous SNV	Sp140:NM_001013817:exon8:c.C724T:p.R242C
chr1	87529160	87529160	C	G	exonic	Sp140	nonsynonymous SNV	Sp140:NM_001013817:exon10:c.C937G:p.R313G
chr1	87532199	87532199	C	G	intronic	Sp140	.	.
chr1	87539795	87539795	G	A	exonic	Sp140	synonymous SNV	Sp140:NM_001013817:exon16:c.G1380A:p.V460V
chr1	87539796	87539796	A	G	exonic	Sp140	nonsynonymous SNV	Sp140:NM_001013817:exon16:c.A1381G:p.S461G
chr1	87541260	87541260	A	G	UTR3	Sp140	.	.
chr1	87546706	87546706	A	G	intronic	Sp100	.	.
chr1	87556471	87556471	G	C	intronic	Sp100	.	.
chr1	88995426	88995426	G	C	exonic	Alpi	nonsynonymous SNV	Alpi:NM_001081082:exon11:c.C1417G:p.Q473E
chr1	90108596	90108596	G	A	exonic	Ugt1a1	nonsynonymous SNV	Ugt1a1:NM_201645:exon1:c.G20A:p.S7N
chr1	90108659	90108659	A	T	exonic	Ugt1a1	nonsynonymous SNV	Ugt1a1:NM_201645:exon1:c.A83T:p.H28L
chr1	90108668	90108668	G	A	exonic	Ugt1a1	nonsynonymous SNV	Ugt1a1:NM_201645:exon1:c.G92A:p.R31K
chr1	90108716	90108716	G	T	exonic	Ugt1a1	nonsynonymous SNV	Ugt1a1:NM_201645:exon1:c.G140T:p.G47V
chr1	90108819	90108819	C	T	exonic	Ugt1a1	synonymous SNV	Ugt1a1:NM_201645:exon1:c.C243T:p.F81F
chr1	90108892	90108892	T	C	exonic	Ugt1a1	nonsynonymous SNV	Ugt1a1:NM_201645:exon1:c.T316C:p.S106P
chr1	90108906	90108906	C	T	exonic	Ugt1a1	synonymous SNV	Ugt1a1:NM_201645:exon1:c.C330T:p.R110R
chr1	90108957	90108957	T	A	exonic	Ugt1a1	synonymous SNV	Ugt1a1:NM_201645:exon1:c.T381A:p.A127A
chr1	90108967	90108967	C	T	exonic	Ugt1a1	nonsynonymous SNV	Ugt1a1:NM_201645:exon1:c.C391T:p.H131Y
chr1	90108984	90108984	C	T	exonic	Ugt1a1	synonymous SNV	Ugt1a1:NM_201645:exon1:c.C408T:p.A136A
chr1	90109103	90109103	A	C	exonic	Ugt1a1	nonsynonymous SNV	Ugt1a1:NM_201645:exon1:c.A527C:p.K176T
chr1	90109124	90109124	C	T	exonic	Ugt1a1	nonsynonymous SNV	Ugt1a1:NM_201645:exon1:c.C548T:p.S183L
chr1	90109125	90109125	A	G	exonic	Ugt1a1	synonymous SNV	Ugt1a1:NM_201645:exon1:c.A549G:p.S183S
chr1	90109212	90109212	G	A	exonic	Ugt1a1	synonymous SNV	Ugt1a1:NM_201645:exon1:c.G636A:p.V212V
chr1	90109230	90109230	C	T	exonic	Ugt1a1	synonymous SNV	Ugt1a1:NM_201645:exon1:c.C654T:p.A218A
chr1	90109271	90109271	A	T	exonic	Ugt1a1	nonsynonymous SNV	Ugt1a1:NM_201645:exon1:c.A695T:p.Y232F
chr1	90109305	90109305	A	G	exonic	Ugt1a1	synonymous SNV	Ugt1a1:NM_201645:exon1:c.A729G:p.E243E
chr1	90109315	90109315	C	A	exonic	Ugt1a1	nonsynonymous SNV	Ugt1a1:NM_201645:exon1:c.C739A:p.Q247K
chr1	90111612	90111612	A	G	intronic	Ugt1a1;Ugt1a10;Ugt1a2;Ugt1a5;Ugt1a6a;Ugt1a6b;Ugt1a7c;Ugt1a8;Ugt1a9	.	.
chr1	90111663	90111663	T	G	exonic	Ugt1a1;Ugt1a10;Ugt1a2;Ugt1a5;Ugt1a6a;Ugt1a6b;Ugt1a7c;Ugt1a8;Ugt1a9	synonymous SNV	Ugt1a8:NM_001378375:exon2:c.T900G:p.V300V,Ugt1a2:NM_013701:exon2:c.T909G:p.V303V,Ugt1a10:NM_201641:exon2:c.T900G:p.V300V,Ugt1a7c:NM_201642:exon2:c.T903G:p.V301V,Ugt1a5:NM_201643:exon2:c.T897G:p.V299V,Ugt1a9:NM_201644:exon2:c.T894G:p.V298V,Ugt1a1:NM_201645:exon2:c.T915G:p.V305V,Ugt1a6a:NM_145079:exon3:c.T903G:p.V301V,Ugt1a6b:NM_201410:exon3:c.T903G:p.V301V
chr1	90111749	90111749	C	T	exonic	Ugt1a1;Ugt1a10;Ugt1a2;Ugt1a5;Ugt1a6a;Ugt1a6b;Ugt1a7c;Ugt1a8;Ugt1a9	nonsynonymous SNV	Ugt1a8:NM_001378375:exon2:c.C986T:p.T329M,Ugt1a2:NM_013701:exon2:c.C995T:p.T332M,Ugt1a10:NM_201641:exon2:c.C986T:p.T329M,Ugt1a7c:NM_201642:exon2:c.C989T:p.T330M,Ugt1a5:NM_201643:exon2:c.C983T:p.T328M,Ugt1a9:NM_201644:exon2:c.C980T:p.T327M,Ugt1a1:NM_201645:exon2:c.C1001T:p.T334M,Ugt1a6a:NM_145079:exon3:c.C989T:p.T330M,Ugt1a6b:NM_201410:exon3:c.C989T:p.T330M
chr1	90111753	90111753	A	T	intronic	Ugt1a1;Ugt1a10;Ugt1a2;Ugt1a5;Ugt1a6a;Ugt1a6b;Ugt1a7c;Ugt1a8;Ugt1a9	.	.
chr1	90111773	90111773	C	T	intronic	Ugt1a1;Ugt1a10;Ugt1a2;Ugt1a5;Ugt1a6a;Ugt1a6b;Ugt1a7c;Ugt1a8;Ugt1a9	.	.
chr1	90111792	90111792	A	T	intronic	Ugt1a1;Ugt1a10;Ugt1a2;Ugt1a5;Ugt1a6a;Ugt1a6b;Ugt1a7c;Ugt1a8;Ugt1a9	.	.
chr1	90112459	90112459	T	A	splicing	Ugt1a1;Ugt1a10;Ugt1a2;Ugt1a5;Ugt1a6a;Ugt1a6b;Ugt1a7c;Ugt1a8;Ugt1a9	.	.
chr1	90112788	90112788	C	T	exonic	Ugt1a1;Ugt1a10;Ugt1a2;Ugt1a5;Ugt1a6a;Ugt1a6b;Ugt1a7c;Ugt1a8;Ugt1a9	nonsynonymous SNV	Ugt1a8:NM_001378375:exon4:c.C1151T:p.P384L,Ugt1a2:NM_013701:exon4:c.C1160T:p.P387L,Ugt1a10:NM_201641:exon4:c.C1151T:p.P384L,Ugt1a7c:NM_201642:exon4:c.C1154T:p.P385L,Ugt1a5:NM_201643:exon4:c.C1148T:p.P383L,Ugt1a9:NM_201644:exon4:c.C1145T:p.P382L,Ugt1a1:NM_201645:exon4:c.C1166T:p.P389L,Ugt1a6a:NM_145079:exon5:c.C1154T:p.P385L,Ugt1a6b:NM_201410:exon5:c.C1154T:p.P385L
chr1	90112829	90112829	G	A	exonic	Ugt1a1;Ugt1a10;Ugt1a2;Ugt1a5;Ugt1a6a;Ugt1a6b;Ugt1a7c;Ugt1a8;Ugt1a9	nonsynonymous SNV	Ugt1a8:NM_001378375:exon4:c.G1192A:p.A398T,Ugt1a2:NM_013701:exon4:c.G1201A:p.A401T,Ugt1a10:NM_201641:exon4:c.G1192A:p.A398T,Ugt1a7c:NM_201642:exon4:c.G1195A:p.A399T,Ugt1a5:NM_201643:exon4:c.G1189A:p.A397T,Ugt1a9:NM_201644:exon4:c.G1186A:p.A396T,Ugt1a1:NM_201645:exon4:c.G1207A:p.A403T,Ugt1a6a:NM_145079:exon5:c.G1195A:p.A399T,Ugt1a6b:NM_201410:exon5:c.G1195A:p.A399T
chr1	90112836	90112836	G	A	exonic	Ugt1a1;Ugt1a10;Ugt1a2;Ugt1a5;Ugt1a6a;Ugt1a6b;Ugt1a7c;Ugt1a8;Ugt1a9	nonsynonymous SNV	Ugt1a8:NM_001378375:exon4:c.G1199A:p.R400H,Ugt1a2:NM_013701:exon4:c.G1208A:p.R403H,Ugt1a10:NM_201641:exon4:c.G1199A:p.R400H,Ugt1a7c:NM_201642:exon4:c.G1202A:p.R401H,Ugt1a5:NM_201643:exon4:c.G1196A:p.R399H,Ugt1a9:NM_201644:exon4:c.G1193A:p.R398H,Ugt1a1:NM_201645:exon4:c.G1214A:p.R405H,Ugt1a6a:NM_145079:exon5:c.G1202A:p.R401H,Ugt1a6b:NM_201410:exon5:c.G1202A:p.R401H
chr1	90112848	90112848	G	C	exonic	Ugt1a1;Ugt1a10;Ugt1a2;Ugt1a5;Ugt1a6a;Ugt1a6b;Ugt1a7c;Ugt1a8;Ugt1a9	nonsynonymous SNV	Ugt1a8:NM_001378375:exon4:c.G1211C:p.R404P,Ugt1a2:NM_013701:exon4:c.G1220C:p.R407P,Ugt1a10:NM_201641:exon4:c.G1211C:p.R404P,Ugt1a7c:NM_201642:exon4:c.G1214C:p.R405P,Ugt1a5:NM_201643:exon4:c.G1208C:p.R403P,Ugt1a9:NM_201644:exon4:c.G1205C:p.R402P,Ugt1a1:NM_201645:exon4:c.G1226C:p.R409P,Ugt1a6a:NM_145079:exon5:c.G1214C:p.R405P,Ugt1a6b:NM_201410:exon5:c.G1214C:p.R405P
chr1	90114673	90114673	C	T	intronic	Ugt1a1;Ugt1a10;Ugt1a2;Ugt1a5;Ugt1a6a;Ugt1a6b;Ugt1a7c;Ugt1a8;Ugt1a9	.	.
chr1	90114721	90114721	C	A	exonic	Ugt1a1;Ugt1a10;Ugt1a2;Ugt1a5;Ugt1a6a;Ugt1a6b;Ugt1a7c;Ugt1a8;Ugt1a9	nonsynonymous SNV	Ugt1a8:NM_001378375:exon5:c.C1315A:p.R439S,Ugt1a2:NM_013701:exon5:c.C1324A:p.R442S,Ugt1a10:NM_201641:exon5:c.C1315A:p.R439S,Ugt1a7c:NM_201642:exon5:c.C1318A:p.R440S,Ugt1a5:NM_201643:exon5:c.C1312A:p.R438S,Ugt1a9:NM_201644:exon5:c.C1309A:p.R437S,Ugt1a1:NM_201645:exon5:c.C1330A:p.R444S,Ugt1a6a:NM_145079:exon6:c.C1318A:p.R440S,Ugt1a6b:NM_201410:exon6:c.C1318A:p.R440S
chr1	90114815	90114815	A	T	exonic	Ugt1a1;Ugt1a10;Ugt1a2;Ugt1a5;Ugt1a6a;Ugt1a6b;Ugt1a7c;Ugt1a8;Ugt1a9	nonsynonymous SNV	Ugt1a8:NM_001378375:exon5:c.A1409T:p.H470L,Ugt1a2:NM_013701:exon5:c.A1418T:p.H473L,Ugt1a10:NM_201641:exon5:c.A1409T:p.H470L,Ugt1a7c:NM_201642:exon5:c.A1412T:p.H471L,Ugt1a5:NM_201643:exon5:c.A1406T:p.H469L,Ugt1a9:NM_201644:exon5:c.A1403T:p.H468L,Ugt1a1:NM_201645:exon5:c.A1424T:p.H475L,Ugt1a6a:NM_145079:exon6:c.A1412T:p.H471L,Ugt1a6b:NM_201410:exon6:c.A1412T:p.H471L
chr1	90114820	90114820	C	T	exonic	Ugt1a1;Ugt1a10;Ugt1a2;Ugt1a5;Ugt1a6a;Ugt1a6b;Ugt1a7c;Ugt1a8;Ugt1a9	nonsynonymous SNV	Ugt1a8:NM_001378375:exon5:c.C1414T:p.R472C,Ugt1a2:NM_013701:exon5:c.C1423T:p.R475C,Ugt1a10:NM_201641:exon5:c.C1414T:p.R472C,Ugt1a7c:NM_201642:exon5:c.C1417T:p.R473C,Ugt1a5:NM_201643:exon5:c.C1411T:p.R471C,Ugt1a9:NM_201644:exon5:c.C1408T:p.R470C,Ugt1a1:NM_201645:exon5:c.C1429T:p.R477C,Ugt1a6a:NM_145079:exon6:c.C1417T:p.R473C,Ugt1a6b:NM_201410:exon6:c.C1417T:p.R473C
chr1	90114854	90114854	A	T	exonic	Ugt1a1;Ugt1a10;Ugt1a2;Ugt1a5;Ugt1a6a;Ugt1a6b;Ugt1a7c;Ugt1a8;Ugt1a9	nonsynonymous SNV	Ugt1a8:NM_001378375:exon5:c.A1448T:p.Y483F,Ugt1a2:NM_013701:exon5:c.A1457T:p.Y486F,Ugt1a10:NM_201641:exon5:c.A1448T:p.Y483F,Ugt1a7c:NM_201642:exon5:c.A1451T:p.Y484F,Ugt1a5:NM_201643:exon5:c.A1445T:p.Y482F,Ugt1a9:NM_201644:exon5:c.A1442T:p.Y481F,Ugt1a1:NM_201645:exon5:c.A1463T:p.Y488F,Ugt1a6a:NM_145079:exon6:c.A1451T:p.Y484F,Ugt1a6b:NM_201410:exon6:c.A1451T:p.Y484F
chr1	90114858	90114858	C	G	exonic	Ugt1a1;Ugt1a10;Ugt1a2;Ugt1a5;Ugt1a6a;Ugt1a6b;Ugt1a7c;Ugt1a8;Ugt1a9	nonsynonymous SNV	Ugt1a8:NM_001378375:exon5:c.C1452G:p.H484Q,Ugt1a2:NM_013701:exon5:c.C1461G:p.H487Q,Ugt1a10:NM_201641:exon5:c.C1452G:p.H484Q,Ugt1a7c:NM_201642:exon5:c.C1455G:p.H485Q,Ugt1a5:NM_201643:exon5:c.C1449G:p.H483Q,Ugt1a9:NM_201644:exon5:c.C1446G:p.H482Q,Ugt1a1:NM_201645:exon5:c.C1467G:p.H489Q,Ugt1a6a:NM_145079:exon6:c.C1455G:p.H485Q,Ugt1a6b:NM_201410:exon6:c.C1455G:p.H485Q
chr1	90114935	90114935	G	A	exonic	Ugt1a1;Ugt1a10;Ugt1a2;Ugt1a5;Ugt1a6a;Ugt1a6b;Ugt1a7c;Ugt1a8;Ugt1a9	nonsynonymous SNV	Ugt1a8:NM_001378375:exon5:c.G1529A:p.G510D,Ugt1a2:NM_013701:exon5:c.G1538A:p.G513D,Ugt1a10:NM_201641:exon5:c.G1529A:p.G510D,Ugt1a7c:NM_201642:exon5:c.G1532A:p.G511D,Ugt1a5:NM_201643:exon5:c.G1526A:p.G509D,Ugt1a9:NM_201644:exon5:c.G1523A:p.G508D,Ugt1a1:NM_201645:exon5:c.G1544A:p.G515D,Ugt1a6a:NM_145079:exon6:c.G1532A:p.G511D,Ugt1a6b:NM_201410:exon6:c.G1532A:p.G511D
chr1	90114963	90114963	G	A	exonic	Ugt1a1;Ugt1a10;Ugt1a2;Ugt1a5;Ugt1a6a;Ugt1a6b;Ugt1a7c;Ugt1a8;Ugt1a9	synonymous SNV	Ugt1a8:NM_001378375:exon5:c.G1557A:p.G519G,Ugt1a2:NM_013701:exon5:c.G1566A:p.G522G,Ugt1a10:NM_201641:exon5:c.G1557A:p.G519G,Ugt1a7c:NM_201642:exon5:c.G1560A:p.G520G,Ugt1a5:NM_201643:exon5:c.G1554A:p.G518G,Ugt1a9:NM_201644:exon5:c.G1551A:p.G517G,Ugt1a1:NM_201645:exon5:c.G1572A:p.G524G,Ugt1a6a:NM_145079:exon6:c.G1560A:p.G520G,Ugt1a6b:NM_201410:exon6:c.G1560A:p.G520G
chr1	90124918	90124918	G	A	exonic	Mroh2a	nonsynonymous SNV	Mroh2a:NM_001281466:exon3:c.G196A:p.E66K
chr1	90124955	90124955	C	A	exonic	Mroh2a	nonsynonymous SNV	Mroh2a:NM_001281466:exon3:c.C233A:p.A78E
chr1	90125002	90125002	G	A	intronic	Mroh2a	.	.
chr1	90126943	90126943	C	A	exonic	Mroh2a	synonymous SNV	Mroh2a:NM_001281466:exon4:c.C288A:p.I96I
chr1	90127065	90127065	T	C	intronic	Mroh2a	.	.
chr1	90127212	90127212	T	C	exonic	Mroh2a	synonymous SNV	Mroh2a:NM_001281466:exon5:c.T405C:p.F135F
chr1	90127225	90127225	G	A	exonic	Mroh2a	nonsynonymous SNV	Mroh2a:NM_001281466:exon5:c.G418A:p.V140M
chr1	90127242	90127242	A	C	exonic	Mroh2a	synonymous SNV	Mroh2a:NM_001281466:exon5:c.A435C:p.L145L
chr1	90127321	90127321	G	A	exonic	Mroh2a	nonsynonymous SNV	Mroh2a:NM_001281466:exon5:c.G514A:p.E172K
chr1	90128899	90128899	C	T	exonic	Mroh2a	nonsynonymous SNV	Mroh2a:NM_001281466:exon6:c.C637T:p.R213C
chr1	90129878	90129878	C	A	intronic	Mroh2a	.	.
chr1	90129965	90129965	G	A	exonic	Mroh2a	synonymous SNV	Mroh2a:NM_001281466:exon7:c.G729A:p.T243T
chr1	90129968	90129968	G	A	exonic	Mroh2a	synonymous SNV	Mroh2a:NM_001281466:exon7:c.G732A:p.E244E
chr1	90129992	90129992	C	T	exonic	Mroh2a	synonymous SNV	Mroh2a:NM_001281466:exon7:c.C756T:p.F252F
chr1	90130017	90130017	G	T	exonic	Mroh2a	nonsynonymous SNV	Mroh2a:NM_001281466:exon7:c.G781T:p.V261L
chr1	90130054	90130054	C	A	intronic	Mroh2a	.	.
chr1	90130055	90130055	A	G	intronic	Mroh2a	.	.
chr1	90130615	90130615	G	C	exonic	Mroh2a	synonymous SNV	Mroh2a:NM_001281466:exon8:c.G846C:p.L282L
chr1	90130695	90130695	G	A	exonic	Mroh2a	nonsynonymous SNV	Mroh2a:NM_001281466:exon8:c.G926A:p.G309D
chr1	90130712	90130712	G	A	exonic	Mroh2a	nonsynonymous SNV	Mroh2a:NM_001281466:exon8:c.G943A:p.V315I
chr1	90131511	90131511	T	C	intronic	Mroh2a	.	.
chr1	90131556	90131556	G	A	exonic	Mroh2a	synonymous SNV	Mroh2a:NM_001281466:exon9:c.G963A:p.Q321Q
chr1	90131598	90131598	G	A	exonic	Mroh2a	synonymous SNV	Mroh2a:NM_001281466:exon9:c.G1005A:p.P335P
chr1	90131626	90131626	T	C	exonic	Mroh2a	synonymous SNV	Mroh2a:NM_001281466:exon9:c.T1033C:p.L345L
chr1	90131718	90131718	T	C	intronic	Mroh2a	.	.
chr1	90131829	90131829	G	A	exonic	Mroh2a	nonsynonymous SNV	Mroh2a:NM_001281466:exon10:c.G1109A:p.C370Y
chr1	90132017	90132017	G	A	exonic	Mroh2a	nonsynonymous SNV	Mroh2a:NM_001281466:exon11:c.G1193A:p.R398H
chr1	90132024	90132024	G	T	exonic	Mroh2a	synonymous SNV	Mroh2a:NM_001281466:exon11:c.G1200T:p.G400G
chr1	90133214	90133214	G	T	intronic	Mroh2a	.	.
chr1	90133240	90133240	T	G	exonic	Mroh2a	nonsynonymous SNV	Mroh2a:NM_001281466:exon12:c.T1248G:p.I416M
chr1	90133270	90133270	C	G	exonic	Mroh2a	synonymous SNV	Mroh2a:NM_001281466:exon12:c.C1278G:p.R426R
chr1	90134032	90134032	T	A	intronic	Mroh2a	.	.
chr1	90134066	90134066	C	T	exonic	Mroh2a	stopgain	Mroh2a:NM_001281466:exon13:c.C1333T:p.R445X
chr1	90134116	90134116	C	A	exonic	Mroh2a	synonymous SNV	Mroh2a:NM_001281466:exon13:c.C1383A:p.G461G
chr1	90134427	90134427	G	T	exonic	Mroh2a	nonsynonymous SNV	Mroh2a:NM_001281466:exon14:c.G1442T:p.R481L
chr1	90134428	90134428	A	C	exonic	Mroh2a	synonymous SNV	Mroh2a:NM_001281466:exon14:c.A1443C:p.R481R
chr1	90135464	90135464	T	C	intronic	Mroh2a	.	.
chr1	90135522	90135522	A	G	exonic	Mroh2a	synonymous SNV	Mroh2a:NM_001281466:exon15:c.A1599G:p.A533A
chr1	90135581	90135581	A	C	exonic	Mroh2a	nonsynonymous SNV	Mroh2a:NM_001281466:exon15:c.A1658C:p.D553A
chr1	90136699	90136699	T	C	exonic	Mroh2a	synonymous SNV	Mroh2a:NM_001281466:exon16:c.T1699C:p.L567L
chr1	90136724	90136724	C	T	exonic	Mroh2a	nonsynonymous SNV	Mroh2a:NM_001281466:exon16:c.C1724T:p.A575V
chr1	90136800	90136800	C	T	intronic	Mroh2a	.	.
chr1	90137278	90137278	G	A	exonic	Mroh2a	nonsynonymous SNV	Mroh2a:NM_001281466:exon17:c.G1759A:p.G587R
chr1	90137284	90137284	G	T	exonic	Mroh2a	nonsynonymous SNV	Mroh2a:NM_001281466:exon17:c.G1765T:p.G589C
chr1	90137377	90137377	C	T	exonic	Mroh2a	synonymous SNV	Mroh2a:NM_001281466:exon17:c.C1858T:p.L620L
chr1	90137414	90137414	G	A	intronic	Mroh2a	.	.
chr1	90137668	90137668	C	T	exonic	Mroh2a	synonymous SNV	Mroh2a:NM_001281466:exon18:c.C1899T:p.N633N
chr1	90138085	90138085	C	T	intronic	Mroh2a	.	.
chr1	90138100	90138100	C	T	intronic	Mroh2a	.	.
chr1	90138159	90138159	G	A	exonic	Mroh2a	stopgain	Mroh2a:NM_001281466:exon19:c.G1971A:p.W657X
chr1	90138165	90138165	A	G	exonic	Mroh2a	synonymous SNV	Mroh2a:NM_001281466:exon19:c.A1977G:p.L659L
chr1	90138992	90138992	G	T	exonic	Mroh2a	nonsynonymous SNV	Mroh2a:NM_001281466:exon20:c.G2051T:p.R684M
chr1	90138993	90138993	G	T	exonic	Mroh2a	nonsynonymous SNV	Mroh2a:NM_001281466:exon20:c.G2052T:p.R684S
chr1	90139083	90139083	T	C	exonic	Mroh2a	synonymous SNV	Mroh2a:NM_001281466:exon20:c.T2142C:p.N714N
chr1	90139086	90139086	T	C	exonic	Mroh2a	synonymous SNV	Mroh2a:NM_001281466:exon20:c.T2145C:p.D715D
chr1	90139133	90139133	C	T	intronic	Mroh2a	.	.
chr1	90139230	90139230	C	G	intronic	Mroh2a	.	.
chr1	90139335	90139335	C	T	exonic	Mroh2a	nonsynonymous SNV	Mroh2a:NM_001281466:exon21:c.C2249T:p.S750L
chr1	90139339	90139339	A	G	exonic	Mroh2a	synonymous SNV	Mroh2a:NM_001281466:exon21:c.A2253G:p.E751E
chr1	90139382	90139382	T	G	intronic	Mroh2a	.	.
chr1	90139414	90139414	A	G	intronic	Mroh2a	.	.
chr1	90140589	90140589	G	A	exonic	Mroh2a	synonymous SNV	Mroh2a:NM_001281466:exon22:c.G2364A:p.Q788Q
chr1	90140693	90140693	T	C	intronic	Mroh2a	.	.
chr1	90141545	90141545	G	T	exonic	Mroh2a	nonsynonymous SNV	Mroh2a:NM_001281466:exon23:c.G2460T:p.M820I
chr1	90141570	90141570	G	T	exonic	Mroh2a	nonsynonymous SNV	Mroh2a:NM_001281466:exon23:c.G2485T:p.A829S
chr1	90142524	90142524	G	A	intronic	Mroh2a	.	.
chr1	90142564	90142564	T	C	exonic	Mroh2a	nonsynonymous SNV	Mroh2a:NM_001281466:exon24:c.T2558C:p.V853A
chr1	90142640	90142640	A	G	exonic	Mroh2a	synonymous SNV	Mroh2a:NM_001281466:exon24:c.A2634G:p.L878L
chr1	90143698	90143698	T	C	intronic	Mroh2a	.	.
chr1	90143714	90143714	G	A	exonic	Mroh2a	synonymous SNV	Mroh2a:NM_001281466:exon25:c.G2640A:p.T880T
chr1	90143715	90143715	A	C	exonic	Mroh2a	nonsynonymous SNV	Mroh2a:NM_001281466:exon25:c.A2641C:p.M881L
chr1	90143807	90143807	T	C	exonic	Mroh2a	synonymous SNV	Mroh2a:NM_001281466:exon25:c.T2733C:p.N911N
chr1	90143812	90143812	C	T	exonic	Mroh2a	nonsynonymous SNV	Mroh2a:NM_001281466:exon25:c.C2738T:p.S913F
chr1	90144338	90144338	A	G	exonic	Mroh2a	nonsynonymous SNV	Mroh2a:NM_001281466:exon26:c.A2761G:p.T921A
chr1	90144427	90144427	T	C	intronic	Mroh2a	.	.
chr1	90145159	90145159	G	A	exonic	Mroh2a	synonymous SNV	Mroh2a:NM_001281466:exon27:c.G2874A:p.E958E
chr1	90145189	90145189	T	C	exonic	Mroh2a	synonymous SNV	Mroh2a:NM_001281466:exon27:c.T2904C:p.H968H
chr1	90145196	90145196	C	T	exonic	Mroh2a	nonsynonymous SNV	Mroh2a:NM_001281466:exon27:c.C2911T:p.L971F
chr1	90146275	90146275	T	C	intronic	Mroh2a	.	.
chr1	90146436	90146436	A	G	intronic	Mroh2a	.	.
chr1	90146444	90146444	A	C	intronic	Mroh2a	.	.
chr1	90146841	90146841	A	G	exonic	Mroh2a	synonymous SNV	Mroh2a:NM_001281466:exon29:c.A3072G:p.V1024V
chr1	90146968	90146968	G	A	intronic	Mroh2a	.	.
chr1	90147000	90147000	C	T	intronic	Mroh2a	.	.
chr1	90147011	90147011	T	C	intronic	Mroh2a	.	.
chr1	90147804	90147804	T	C	intronic	Mroh2a	.	.
chr1	90147842	90147842	G	T	exonic	Mroh2a	nonsynonymous SNV	Mroh2a:NM_001281466:exon30:c.G3212T:p.C1071F
chr1	90147921	90147921	C	T	exonic	Mroh2a	synonymous SNV	Mroh2a:NM_001281466:exon30:c.C3291T:p.V1097V
chr1	90147960	90147960	G	T	exonic	Mroh2a	nonsynonymous SNV	Mroh2a:NM_001281466:exon30:c.G3330T:p.E1110D
chr1	90148888	90148888	A	G	intronic	Mroh2a	.	.
chr1	90148958	90148958	T	C	exonic	Mroh2a	synonymous SNV	Mroh2a:NM_001281466:exon31:c.T3390C:p.D1130D
chr1	90149033	90149033	A	G	exonic	Mroh2a	synonymous SNV	Mroh2a:NM_001281466:exon31:c.A3465G:p.T1155T
chr1	90149052	90149052	C	T	exonic	Mroh2a	synonymous SNV	Mroh2a:NM_001281466:exon31:c.C3484T:p.L1162L
chr1	90151409	90151409	C	T	intronic	Mroh2a	.	.
chr1	90151420	90151420	T	C	intronic	Mroh2a	.	.
chr1	90151481	90151481	A	C	exonic	Mroh2a	synonymous SNV	Mroh2a:NM_001281466:exon32:c.A3546C:p.A1182A
chr1	90151523	90151523	G	A	exonic	Mroh2a	synonymous SNV	Mroh2a:NM_001281466:exon32:c.G3588A:p.R1196R
chr1	90151540	90151540	A	T	exonic	Mroh2a	nonsynonymous SNV	Mroh2a:NM_001281466:exon32:c.A3605T:p.N1202I
chr1	90151623	90151623	C	T	intronic	Mroh2a	.	.
chr1	90151625	90151625	G	C	intronic	Mroh2a	.	.
chr1	90151778	90151778	G	A	exonic	Mroh2a	synonymous SNV	Mroh2a:NM_001281466:exon33:c.G3771A:p.G1257G
chr1	90151820	90151820	T	C	exonic	Mroh2a	synonymous SNV	Mroh2a:NM_001281466:exon33:c.T3813C:p.V1271V
chr1	90151850	90151850	C	T	exonic	Mroh2a	synonymous SNV	Mroh2a:NM_001281466:exon33:c.C3843T:p.T1281T
chr1	90152114	90152114	C	A	intronic	Mroh2a	.	.
chr1	90152182	90152182	T	C	exonic	Mroh2a	synonymous SNV	Mroh2a:NM_001281466:exon34:c.T3916C:p.L1306L
chr1	90152604	90152604	T	A	intronic	Mroh2a	.	.
chr1	90152665	90152665	G	A	exonic	Mroh2a	synonymous SNV	Mroh2a:NM_001281466:exon35:c.G4023A:p.Q1341Q
chr1	90152702	90152702	G	A	exonic	Mroh2a	nonsynonymous SNV	Mroh2a:NM_001281466:exon35:c.G4060A:p.E1354K
chr1	90152730	90152730	C	T	exonic	Mroh2a	nonsynonymous SNV	Mroh2a:NM_001281466:exon35:c.C4088T:p.T1363M
chr1	90152967	90152967	T	C	intronic	Mroh2a	.	.
chr1	90153043	90153043	T	C	exonic	Mroh2a	synonymous SNV	Mroh2a:NM_001281466:exon36:c.T4173C:p.G1391G
chr1	90153120	90153120	G	A	exonic	Mroh2a	nonsynonymous SNV	Mroh2a:NM_001281466:exon36:c.G4250A:p.R1417Q
chr1	90153280	90153280	C	T	exonic	Mroh2a	stopgain	Mroh2a:NM_001281466:exon37:c.C4309T:p.Q1437X
chr1	90153302	90153302	C	T	exonic	Mroh2a	nonsynonymous SNV	Mroh2a:NM_001281466:exon37:c.C4331T:p.A1444V
chr1	90153373	90153373	G	A	exonic	Mroh2a	nonsynonymous SNV	Mroh2a:NM_001281466:exon37:c.G4402A:p.A1468T
chr1	90154258	90154258	C	T	intronic	Mroh2a	.	.
chr1	90154314	90154314	T	C	exonic	Mroh2a	synonymous SNV	Mroh2a:NM_001281466:exon38:c.T4467C:p.F1489F
chr1	90155208	90155208	C	T	exonic	Mroh2a	synonymous SNV	Mroh2a:NM_001281466:exon39:c.C4644T:p.S1548S
chr1	90155239	90155239	A	G	exonic	Mroh2a	nonsynonymous SNV	Mroh2a:NM_001281466:exon39:c.A4675G:p.S1559G
chr1	90155283	90155283	C	T	exonic	Mroh2a	synonymous SNV	Mroh2a:NM_001281466:exon39:c.C4719T:p.S1573S
chr1	90155298	90155298	A	G	intronic	Mroh2a	.	.
chr1	90155306	90155306	A	G	intronic	Mroh2a	.	.
chr1	90155318	90155318	T	A	intronic	Mroh2a	.	.
chr1	90155329	90155329	C	G	intronic	Mroh2a	.	.
chr1	90155334	90155334	T	C	intronic	Mroh2a	.	.
chr1	90156142	90156142	A	G	exonic	Mroh2a	synonymous SNV	Mroh2a:NM_001281466:exon41:c.A4866G:p.K1622K
chr1	90156548	90156548	C	T	exonic	Mroh2a	synonymous SNV	Mroh2a:NM_001281466:exon42:c.C4963T:p.L1655L
chr1	90156577	90156577	A	G	exonic	Mroh2a	synonymous SNV	Mroh2a:NM_001281466:exon42:c.A4992G:p.L1664L
chr1	90156579	90156579	C	T	exonic	Mroh2a	nonsynonymous SNV	Mroh2a:NM_001281466:exon42:c.C4994T:p.A1665V
chr1	90156580	90156580	G	A	exonic	Mroh2a	synonymous SNV	Mroh2a:NM_001281466:exon42:c.G4995A:p.A1665A
chr1	90161833	90161833	A	G	exonic	A730008H23Rik;Hjurp	nonsynonymous SNV	A730008H23Rik:NM_172505:exon5:c.T1699C:p.C567R,Hjurp:NM_198652:exon8:c.T1927C:p.C643R
chr1	90161884	90161884	C	G	exonic	A730008H23Rik;Hjurp	nonsynonymous SNV	A730008H23Rik:NM_172505:exon5:c.G1648C:p.A550P,Hjurp:NM_198652:exon8:c.G1876C:p.A626P
chr1	90162047	90162047	C	T	exonic	A730008H23Rik;Hjurp	synonymous SNV	A730008H23Rik:NM_172505:exon5:c.G1485A:p.A495A,Hjurp:NM_198652:exon8:c.G1713A:p.A571A
chr1	90162145	90162145	T	A	exonic	A730008H23Rik;Hjurp	nonsynonymous SNV	A730008H23Rik:NM_172505:exon5:c.A1387T:p.S463C,Hjurp:NM_198652:exon8:c.A1615T:p.S539C
chr1	90162421	90162421	A	C	exonic	A730008H23Rik;Hjurp	nonsynonymous SNV	A730008H23Rik:NM_172505:exon5:c.T1111G:p.S371A,Hjurp:NM_198652:exon8:c.T1339G:p.S447A
chr1	90162555	90162555	T	G	exonic	A730008H23Rik;Hjurp	nonsynonymous SNV	A730008H23Rik:NM_172505:exon5:c.A977C:p.Q326P,Hjurp:NM_198652:exon8:c.A1205C:p.Q402P
chr1	90162770	90162770	G	A	exonic	A730008H23Rik;Hjurp	synonymous SNV	A730008H23Rik:NM_172505:exon5:c.C762T:p.H254H,Hjurp:NM_198652:exon8:c.C990T:p.H330H
chr1	90162816	90162816	G	T	exonic	A730008H23Rik;Hjurp	nonsynonymous SNV	A730008H23Rik:NM_172505:exon5:c.C716A:p.P239H,Hjurp:NM_198652:exon8:c.C944A:p.P315H
chr1	90162830	90162830	C	T	exonic	A730008H23Rik;Hjurp	synonymous SNV	A730008H23Rik:NM_172505:exon5:c.G702A:p.A234A,Hjurp:NM_198652:exon8:c.G930A:p.A310A
chr1	90162975	90162975	G	A	exonic	A730008H23Rik;Hjurp	nonsynonymous SNV	A730008H23Rik:NM_172505:exon5:c.C557T:p.P186L,Hjurp:NM_198652:exon8:c.C785T:p.P262L
chr1	90163027	90163027	C	T	exonic	A730008H23Rik;Hjurp	nonsynonymous SNV	A730008H23Rik:NM_172505:exon5:c.G505A:p.D169N,Hjurp:NM_198652:exon8:c.G733A:p.D245N
chr1	90163136	90163136	A	G	exonic	A730008H23Rik;Hjurp	synonymous SNV	A730008H23Rik:NM_172505:exon5:c.T396C:p.D132D,Hjurp:NM_198652:exon8:c.T624C:p.D208D
chr1	90163167	90163167	C	A	exonic	A730008H23Rik;Hjurp	nonsynonymous SNV	A730008H23Rik:NM_172505:exon5:c.G365T:p.G122V,Hjurp:NM_198652:exon8:c.G593T:p.G198V
chr1	90163271	90163271	T	C	ncRNA_intronic	6430706D22Rik	.	.
chr1	90164612	90164612	A	G	ncRNA_intronic	6430706D22Rik	.	.
chr1	90165860	90165860	C	T	ncRNA_intronic	6430706D22Rik	.	.
chr1	90165906	90165906	T	C	exonic	Hjurp	nonsynonymous SNV	Hjurp:NM_198652:exon6:c.A437G:p.E146G
chr1	90166744	90166744	A	G	intronic	A730008H23Rik;Hjurp	.	.
chr1	90166745	90166745	A	G	intronic	A730008H23Rik;Hjurp	.	.
chr1	90166844	90166844	A	G	exonic	Hjurp	nonsynonymous SNV	Hjurp:NM_198652:exon5:c.T287C:p.L96S
chr1	90166849	90166849	C	T	exonic	Hjurp	synonymous SNV	Hjurp:NM_198652:exon5:c.G282A:p.T94T
chr1	90169250	90169250	T	C	intronic	A730008H23Rik;Hjurp	.	.
chr1	90169264	90169264	T	C	intronic	A730008H23Rik;Hjurp	.	.
chr1	90169305	90169305	A	G	exonic	Hjurp	synonymous SNV	Hjurp:NM_198652:exon4:c.T255C:p.G85G
chr1	90169377	90169377	A	C	intronic	A730008H23Rik;Hjurp	.	.
chr1	90169380	90169380	G	A	intronic	A730008H23Rik;Hjurp	.	.
chr1	90173742	90173742	T	C	intronic	A730008H23Rik;Hjurp	.	.
chr1	90173754	90173754	T	C	intronic	A730008H23Rik;Hjurp	.	.
chr1	90173763	90173763	C	G	intronic	A730008H23Rik;Hjurp	.	.
chr1	90173813	90173813	T	C	exonic	A730008H23Rik;Hjurp	synonymous SNV	A730008H23Rik:NM_172505:exon2:c.A144G:p.L48L,Hjurp:NM_198652:exon2:c.A144G:p.L48L
chr1	90173879	90173879	T	G	intronic	A730008H23Rik;Hjurp	.	.
chr1	90173988	90173988	A	T	exonic	A730008H23Rik;Hjurp	nonsynonymous SNV	A730008H23Rik:NM_172505:exon1:c.T57A:p.S19R,Hjurp:NM_198652:exon1:c.T57A:p.S19R
chr1	90173997	90173997	C	A	exonic	A730008H23Rik;Hjurp	nonsynonymous SNV	A730008H23Rik:NM_172505:exon1:c.G48T:p.K16N,Hjurp:NM_198652:exon1:c.G48T:p.K16N
chr1	90174017	90174017	T	A	exonic	A730008H23Rik;Hjurp	nonsynonymous SNV	A730008H23Rik:NM_172505:exon1:c.A28T:p.R10W,Hjurp:NM_198652:exon1:c.A28T:p.R10W
chr1	90174050	90174050	A	G	UTR5	A730008H23Rik;Hjurp	.	.
chr1	90257246	90257246	C	A	exonic	Trpm8	nonsynonymous SNV	Trpm8:NM_134252:exon20:c.C2534A:p.P845H
chr1	90257248	90257248	C	A	exonic	Trpm8	nonsynonymous SNV	Trpm8:NM_134252:exon20:c.C2536A:p.L846I
chr1	90257261	90257261	C	G	exonic	Trpm8	nonsynonymous SNV	Trpm8:NM_134252:exon20:c.C2549G:p.T850S
chr1	90257263	90257263	C	A	exonic	Trpm8	synonymous SNV	Trpm8:NM_134252:exon20:c.C2551A:p.R851R
chr1	93330099	93330099	C	A	splicing	Per2	.	.
chr1	95035930	95035930	T	G	splicing	Agxt	.	.
chr10	126983238	126983238	C	T	intronic	Lrp1	.	.
chr10	18251492	18251492	A	C	exonic	Nhsl1	nonsynonymous SNV	Nhsl1:NM_173390:exon7:c.A4477C:p.T1493P,Nhsl1:NM_001163592:exon8:c.A4465C:p.T1489P
chr10	18332962	18332962	C	T	exonic	Arfgef3	nonsynonymous SNV	Arfgef3:NM_001033258:exon23:c.G3940A:p.V1314I
chr10	22124629	22124629	C	T	ncRNA_exonic	Gm10825	.	.
chr10	22124809	22124809	G	A	ncRNA_exonic	Gm10825	.	.
chr10	22124818	22124818	A	T	ncRNA_exonic	Gm10825	.	.
chr10	22124844	22124844	C	T	ncRNA_exonic	Gm10825	.	.
chr10	5081494	5081494	C	G	intronic	Syne1	.	.
chr10	51201568	51201568	A	G	exonic	Lilr4b	nonsynonymous SNV	Lilr4b:NM_001291893:exon3:c.A266G:p.D89G,Lilr4b:NM_001291892:exon4:c.A290G:p.D97G,Lilr4b:NM_008147:exon4:c.A551G:p.D184G
chr10	52410988	52410988	T	G	intronic	Slc35f1	.	.
chr10	5489590	5489590	T	G	exonic	Esr1	nonsynonymous SNV	Esr1:NM_001302531:exon5:c.A866C:p.D289A,Esr1:NM_001302533:exon5:c.A866C:p.D289A,Esr1:NM_007956:exon5:c.A866C:p.D289A,Esr1:NM_001302532:exon6:c.A866C:p.D289A
chr10	57685755	57685755	G	A	intergenic	Smpdl3a;Dux	.	.
chr10	57685968	57685968	T	C	intergenic	Smpdl3a;Dux	.	.
chr10	57686057	57686057	C	A	intergenic	Smpdl3a;Dux	.	.
chr10	57686136	57686136	G	A	intergenic	Smpdl3a;Dux	.	.
chr10	57686195	57686195	A	G	intergenic	Smpdl3a;Dux	.	.
chr10	57686202	57686202	A	G	intergenic	Smpdl3a;Dux	.	.
chr10	57686204	57686204	G	C	intergenic	Smpdl3a;Dux	.	.
chr10	57690761	57690761	A	G	intergenic	Smpdl3a;Dux	.	.
chr10	57690783	57690783	G	A	intergenic	Smpdl3a;Dux	.	.
chr10	57691081	57691081	A	C	intergenic	Smpdl3a;Dux	.	.
chr10	57691108	57691108	T	G	intergenic	Smpdl3a;Dux	.	.
chr10	57691111	57691111	G	T	intergenic	Smpdl3a;Dux	.	.
chr10	57691122	57691122	C	A	intergenic	Smpdl3a;Dux	.	.
chr10	57693973	57693973	C	T	exonic	Dux	nonsynonymous SNV	Dux:NM_001081954:exon1:c.G1451A:p.R484K
chr10	57693974	57693974	T	C	exonic	Dux	nonsynonymous SNV	Dux:NM_001081954:exon1:c.A1450G:p.R484G
chr10	57694092	57694092	C	G	exonic	Dux	nonsynonymous SNV	Dux:NM_001081954:exon1:c.G1332C:p.L444F
chr10	57694237	57694237	G	A	exonic	Dux	nonsynonymous SNV	Dux:NM_001081954:exon1:c.C1187T:p.A396V
chr10	57694424	57694424	A	C	exonic	Dux	nonsynonymous SNV	Dux:NM_001081954:exon1:c.T1000G:p.S334A
chr10	57694491	57694491	T	A	exonic	Dux	synonymous SNV	Dux:NM_001081954:exon1:c.A933T:p.S311S
chr10	57694541	57694541	T	C	exonic	Dux	nonsynonymous SNV	Dux:NM_001081954:exon1:c.A883G:p.K295E
chr10	57694672	57694672	T	C	exonic	Dux	nonsynonymous SNV	Dux:NM_001081954:exon1:c.A752G:p.Q251R
chr10	57694736	57694736	T	C	exonic	Dux	nonsynonymous SNV	Dux:NM_001081954:exon1:c.A688G:p.R230G
chr10	57694810	57694810	C	T	exonic	Dux	nonsynonymous SNV	Dux:NM_001081954:exon1:c.G614A:p.S205N
chr10	57694850	57694850	T	C	exonic	Dux	nonsynonymous SNV	Dux:NM_001081954:exon1:c.A574G:p.T192A
chr10	57695053	57695053	C	A	exonic	Dux	nonsynonymous SNV	Dux:NM_001081954:exon1:c.G371T:p.R124L
chr10	57695309	57695309	C	T	exonic	Dux	nonsynonymous SNV	Dux:NM_001081954:exon1:c.G115A:p.E39K
chr10	57695313	57695313	A	G	exonic	Dux	synonymous SNV	Dux:NM_001081954:exon1:c.T111C:p.F37F
chr10	57695356	57695356	A	G	exonic	Dux	nonsynonymous SNV	Dux:NM_001081954:exon1:c.T68C:p.M23T
chr10	62480787	62480787	T	A	splicing	Hnrnph3	.	.
chr10	66700922	66700922	T	C	exonic	Jmjd1c	nonsynonymous SNV	Jmjd1c:NM_001242396:exon13:c.T5144C:p.L1715P,Jmjd1c:NM_207221:exon14:c.T5684C:p.L1895P
chr10	70390549	70390549	A	G	ncRNA_intronic	4930533K18Rik	.	.
chr10	75400213	75400213	T	C	intronic	Chchd10	.	.
chr10	76522670	76522670	G	T	exonic	Col18a1	synonymous SNV	Col18a1:NM_001109991:exon33:c.C3393A:p.P1131P,Col18a1:NM_009929:exon34:c.C2757A:p.P919P
chr10	77454832	77454832	G	C	splicing	Pfkl	.	.
chr10	78632222	78632222	A	G	exonic	Vmn2r80	nonsynonymous SNV	Vmn2r80:NM_001103368:exon3:c.A947G:p.N316S
chr10	79893680	79893680	A	C	splicing	Tcf3	.	.
chr10	79893683	79893683	A	C	exonic	Tcf3	nonsynonymous SNV	Tcf3:NM_001164147:exon2:c.T74G:p.M25R,Tcf3:NM_001164148:exon2:c.T74G:p.M25R,Tcf3:NM_001164149:exon2:c.T74G:p.M25R,Tcf3:NM_001164150:exon2:c.T74G:p.M25R,Tcf3:NM_001164151:exon2:c.T74G:p.M25R,Tcf3:NM_001164152:exon2:c.T74G:p.M25R,Tcf3:NM_001164153:exon2:c.T74G:p.M25R,Tcf3:NM_001378903:exon2:c.T74G:p.M25R,Tcf3:NM_001378904:exon2:c.T74G:p.M25R,Tcf3:NM_001378905:exon2:c.T74G:p.M25R,Tcf3:NM_001378908:e…
chr10	80258110	80258110	A	T	UTR3	Dot1l	.	.
chr10	80640842	80640842	T	G	exonic	Eef2	nonsynonymous SNV	Eef2:NM_007907:exon3:c.T263G:p.F88C
chr10	80640897	80640897	A	C	exonic	Eef2	synonymous SNV	Eef2:NM_007907:exon3:c.A318C:p.P106P
chr10	80641447	80641447	C	T	exonic	Eef2	nonsynonymous SNV	Eef2:NM_007907:exon4:c.C422T:p.T141I
chr10	80641472	80641472	A	G	exonic	Eef2	synonymous SNV	Eef2:NM_007907:exon4:c.A447G:p.E149E
chr10	80641535	80641535	G	A	exonic	Eef2	synonymous SNV	Eef2:NM_007907:exon4:c.G510A:p.E170E
chr10	80641574	80641574	G	A	exonic	Eef2	synonymous SNV	Eef2:NM_007907:exon4:c.G549A:p.E183E
chr10	80643133	80643133	G	C	exonic	Eef2	nonsynonymous SNV	Eef2:NM_007907:exon9:c.G1582C:p.A528P
chr10	80655415	80655415	G	A	exonic	Dapk3	nonsynonymous SNV	Dapk3:NM_007828:exon8:c.G1073A:p.R358Q,Dapk3:NM_001190473:exon9:c.G1073A:p.R358Q,Dapk3:NM_001190474:exon9:c.G1124A:p.R375Q
chr10	87554578	87554578	T	C	exonic	Pmch	nonsynonymous SNV	Pmch:NM_029971:exon2:c.T395C:p.I132T
chr10	93104236	93104236	G	A	exonic	Ntn4	nonsynonymous SNV	Ntn4:NM_021320:exon1:c.G38A:p.C13Y
chr11	100937788	100937788	C	G	exonic	Naglu	nonsynonymous SNV	Naglu:NM_013792:exon6:c.C1249G:p.P417A
chr11	101025672	101025672	C	T	exonic	Plekhh3	synonymous SNV	Plekhh3:NM_001346769:exon11:c.G1659A:p.L553L,Plekhh3:NM_146030:exon11:c.G1668A:p.L556L
chr11	102055054	102055054	G	A	exonic	G6pc3	synonymous SNV	G6pc3:NM_175935:exon6:c.G975A:p.L325L
chr11	115855531	115855531	G	A	intronic	Itgb4	.	.
chr11	115934686	115934686	C	A	intronic	Unc13d	.	.
chr11	116458399	116458399	C	T	exonic	Aanat	synonymous SNV	Aanat:NM_009591:exon4:c.C609T:p.S203S
chr11	116465873	116465873	G	T	intronic	Rhbdf2	.	.
chr11	119366380	119366380	G	C	intronic	Endov	.	.
chr11	120563768	120563768	C	A	intronic	Aspscr1	.	.
chr11	120575713	120575713	C	A	exonic	Lrrc45	nonsynonymous SNV	Lrrc45:NM_153545:exon2:c.C91A:p.P31T
chr11	120575718	120575718	G	T	exonic	Lrrc45	nonsynonymous SNV	Lrrc45:NM_153545:exon2:c.G96T:p.K32N
chr11	120575721	120575721	C	G	exonic	Lrrc45	synonymous SNV	Lrrc45:NM_153545:exon2:c.C99G:p.G33G
chr11	120575814	120575814	C	G	exonic	Lrrc45	synonymous SNV	Lrrc45:NM_153545:exon2:c.C192G:p.V64V
chr11	120576311	120576311	G	A	intronic	Lrrc45	.	.
chr11	120581377	120581377	C	A	exonic	Lrrc45	nonsynonymous SNV	Lrrc45:NM_153545:exon16:c.C1624A:p.L542M
chr11	120581687	120581687	T	G	intronic	Lrrc45	.	.
chr11	120584738	120584738	G	A	intronic	Rac3	.	.
chr11	120591554	120591554	C	T	intronic	Cbr2	.	.
chr11	121806556	121806556	A	G	intergenic	Ptchd3;NONE	.	.
chr11	121806621	121806621	A	G	intergenic	Ptchd3;NONE	.	.
chr11	121806664	121806664	T	G	intergenic	Ptchd3;NONE	.	.
chr11	121806888	121806888	C	T	intergenic	Ptchd3;NONE	.	.
chr11	121806932	121806932	G	A	intergenic	Ptchd3;NONE	.	.
chr11	121817982	121817982	A	C	intergenic	Ptchd3;NONE	.	.
chr11	23344164	23344164	G	A	exonic	Usp34	synonymous SNV	Usp34:NM_001190401:exon52:c.G6756A:p.S2252S
chr11	3031907	3031907	C	A	ncRNA_exonic	Pisd-ps1;Pisd-ps3	.	.
chr11	3031987	3031987	C	A	UTR3	Sfi1	.	.
chr11	3032252	3032252	G	A	exonic	Sfi1	synonymous SNV	Sfi1:NM_001363224:exon28:c.C2079T:p.H693H,Sfi1:NM_001363222:exon29:c.C2154T:p.H718H,Sfi1:NM_001363223:exon29:c.C2154T:p.H718H,Sfi1:NM_030207:exon32:c.C3513T:p.H1171H
chr11	3032831	3032831	A	G	intronic	Sfi1	.	.
chr11	3032881	3032881	A	G	intronic	Sfi1	.	.
chr11	3033101	3033101	T	C	exonic	Sfi1	nonsynonymous SNV	Sfi1:NM_001363224:exon26:c.A1895G:p.E632G,Sfi1:NM_001363222:exon27:c.A1970G:p.E657G,Sfi1:NM_001363223:exon27:c.A1970G:p.E657G,Sfi1:NM_030207:exon30:c.A3329G:p.E1110G
chr11	3033136	3033136	T	A	exonic	Sfi1	nonsynonymous SNV	Sfi1:NM_001363224:exon26:c.A1860T:p.Q620H,Sfi1:NM_001363222:exon27:c.A1935T:p.Q645H,Sfi1:NM_001363223:exon27:c.A1935T:p.Q645H,Sfi1:NM_030207:exon30:c.A3294T:p.Q1098H
chr11	3033208	3033208	C	T	exonic	Sfi1	synonymous SNV	Sfi1:NM_001363224:exon26:c.G1788A:p.V596V,Sfi1:NM_001363222:exon27:c.G1863A:p.V621V,Sfi1:NM_001363223:exon27:c.G1863A:p.V621V,Sfi1:NM_030207:exon30:c.G3222A:p.V1074V
chr11	3034310	3034310	G	C	intronic	Sfi1	.	.
chr11	3034340	3034340	G	A	exonic	Sfi1	nonsynonymous SNV	Sfi1:NM_001363224:exon25:c.C1766T:p.A589V,Sfi1:NM_001363222:exon26:c.C1841T:p.A614V,Sfi1:NM_001363223:exon26:c.C1841T:p.A614V,Sfi1:NM_030207:exon29:c.C3200T:p.A1067V
chr11	3034343	3034343	T	C	exonic	Sfi1	nonsynonymous SNV	Sfi1:NM_001363224:exon25:c.A1763G:p.H588R,Sfi1:NM_001363222:exon26:c.A1838G:p.H613R,Sfi1:NM_001363223:exon26:c.A1838G:p.H613R,Sfi1:NM_030207:exon29:c.A3197G:p.H1066R
chr11	3034475	3034475	G	A	exonic	Sfi1	nonsynonymous SNV	Sfi1:NM_001363224:exon25:c.C1631T:p.T544M,Sfi1:NM_001363222:exon26:c.C1706T:p.T569M,Sfi1:NM_001363223:exon26:c.C1706T:p.T569M,Sfi1:NM_030207:exon29:c.C3065T:p.T1022M
chr11	3034667	3034667	A	G	exonic	Sfi1	synonymous SNV	Sfi1:NM_001363224:exon24:c.T1563C:p.S521S,Sfi1:NM_001363222:exon25:c.T1638C:p.S546S,Sfi1:NM_001363223:exon25:c.T1638C:p.S546S,Sfi1:NM_030207:exon28:c.T2997C:p.S999S
chr11	3034703	3034703	G	A	exonic	Sfi1	synonymous SNV	Sfi1:NM_001363224:exon24:c.C1527T:p.P509P,Sfi1:NM_001363222:exon25:c.C1602T:p.P534P,Sfi1:NM_001363223:exon25:c.C1602T:p.P534P,Sfi1:NM_030207:exon28:c.C2961T:p.P987P
chr11	3035263	3035263	A	G	intronic	Sfi1	.	.
chr11	3035345	3035345	T	C	exonic	Sfi1	synonymous SNV	Sfi1:NM_001363224:exon23:c.A1437G:p.P479P,Sfi1:NM_001363222:exon24:c.A1512G:p.P504P,Sfi1:NM_001363223:exon24:c.A1512G:p.P504P,Sfi1:NM_030207:exon27:c.A2871G:p.P957P
chr11	3035842	3035842	A	T	intronic	Sfi1	.	.
chr11	3035857	3035857	T	A	intronic	Sfi1	.	.
chr11	3035972	3035972	G	A	exonic	Sfi1	nonsynonymous SNV	Sfi1:NM_001363224:exon21:c.C1033T:p.L345F,Sfi1:NM_001363222:exon22:c.C1108T:p.L370F,Sfi1:NM_001363223:exon22:c.C1108T:p.L370F,Sfi1:NM_030207:exon25:c.C2467T:p.L823F
chr11	3035988	3035988	T	C	exonic	Sfi1	synonymous SNV	Sfi1:NM_001363224:exon21:c.A1017G:p.T339T,Sfi1:NM_001363222:exon22:c.A1092G:p.T364T,Sfi1:NM_001363223:exon22:c.A1092G:p.T364T,Sfi1:NM_030207:exon25:c.A2451G:p.T817T
chr11	3036638	3036638	C	T	exonic	Sfi1	stopgain	Sfi1:NM_001363224:exon20:c.G974A:p.W325X,Sfi1:NM_001363222:exon21:c.G1049A:p.W350X,Sfi1:NM_001363223:exon21:c.G1049A:p.W350X,Sfi1:NM_030207:exon24:c.G2408A:p.W803X
chr11	3036660	3036660	T	C	exonic	Sfi1	nonsynonymous SNV	Sfi1:NM_001363224:exon20:c.A952G:p.S318G,Sfi1:NM_001363222:exon21:c.A1027G:p.S343G,Sfi1:NM_001363223:exon21:c.A1027G:p.S343G,Sfi1:NM_030207:exon24:c.A2386G:p.S796G
chr11	3037016	3037016	T	C	exonic	Sfi1	nonsynonymous SNV	Sfi1:NM_001363224:exon19:c.A842G:p.H281R,Sfi1:NM_001363222:exon20:c.A917G:p.H306R,Sfi1:NM_001363223:exon20:c.A917G:p.H306R,Sfi1:NM_030207:exon23:c.A2276G:p.H759R
chr11	3037043	3037043	T	C	exonic	Sfi1	nonsynonymous SNV	Sfi1:NM_001363224:exon19:c.A815G:p.Q272R,Sfi1:NM_001363222:exon20:c.A890G:p.Q297R,Sfi1:NM_001363223:exon20:c.A890G:p.Q297R,Sfi1:NM_030207:exon23:c.A2249G:p.Q750R
chr11	3040100	3040100	C	T	intronic	Sfi1	.	.
chr11	3040102	3040102	C	A	intronic	Sfi1	.	.
chr11	3040190	3040190	C	T	exonic	Sfi1	nonsynonymous SNV	Sfi1:NM_001363224:exon18:c.G698A:p.R233Q,Sfi1:NM_001363222:exon19:c.G773A:p.R258Q,Sfi1:NM_001363223:exon19:c.G773A:p.R258Q,Sfi1:NM_030207:exon22:c.G2132A:p.R711Q
chr11	3040230	3040230	C	T	exonic	Sfi1	nonsynonymous SNV	Sfi1:NM_001363224:exon18:c.G658A:p.V220I,Sfi1:NM_001363222:exon19:c.G733A:p.V245I,Sfi1:NM_001363223:exon19:c.G733A:p.V245I,Sfi1:NM_030207:exon22:c.G2092A:p.V698I
chr11	3040231	3040231	G	T	exonic	Sfi1	synonymous SNV	Sfi1:NM_001363224:exon18:c.C657A:p.L219L,Sfi1:NM_001363222:exon19:c.C732A:p.L244L,Sfi1:NM_001363223:exon19:c.C732A:p.L244L,Sfi1:NM_030207:exon22:c.C2091A:p.L697L
chr11	3042300	3042300	C	A	intronic	Sfi1	.	.
chr11	3043211	3043211	C	A	intronic	Sfi1	.	.
chr11	3043692	3043692	T	C	intronic	Sfi1	.	.
chr11	3043750	3043750	G	A	exonic	Sfi1	nonsynonymous SNV	Sfi1:NM_030207:exon19:c.C1853T:p.A618V
chr11	3044243	3044243	G	A	exonic	Sfi1	nonsynonymous SNV	Sfi1:NM_001363224:exon15:c.C448T:p.R150W,Sfi1:NM_001363222:exon16:c.C523T:p.R175W,Sfi1:NM_001363223:exon16:c.C523T:p.R175W,Sfi1:NM_030207:exon18:c.C1786T:p.R596W
chr11	3044283	3044283	C	T	exonic	Sfi1	synonymous SNV	Sfi1:NM_001363224:exon15:c.G408A:p.R136R,Sfi1:NM_001363222:exon16:c.G483A:p.R161R,Sfi1:NM_001363223:exon16:c.G483A:p.R161R,Sfi1:NM_030207:exon18:c.G1746A:p.R582R
chr11	3044305	3044305	G	A	intronic	Sfi1	.	.
chr11	3044815	3044815	G	A	exonic	Sfi1	synonymous SNV	Sfi1:NM_001363224:exon14:c.C375T:p.S125S,Sfi1:NM_001363222:exon15:c.C450T:p.S150S,Sfi1:NM_001363223:exon15:c.C450T:p.S150S,Sfi1:NM_030207:exon17:c.C1713T:p.S571S
chr11	3053475	3053475	C	T	exonic	Sfi1	nonsynonymous SNV	Sfi1:NM_001363222:exon12:c.G38A:p.R13K,Sfi1:NM_001363223:exon12:c.G38A:p.R13K,Sfi1:NM_030207:exon14:c.G1301A:p.R434K
chr11	3055391	3055391	C	A	intronic	Sfi1	.	.
chr11	3055406	3055406	A	G	exonic	Sfi1	nonsynonymous SNV	Sfi1:NM_030207:exon13:c.T1270C:p.Y424H
chr11	3055441	3055441	A	T	exonic	Sfi1	nonsynonymous SNV	Sfi1:NM_030207:exon13:c.T1235A:p.V412E
chr11	3055471	3055471	T	A	exonic	Sfi1	nonsynonymous SNV	Sfi1:NM_030207:exon13:c.A1205T:p.Q402L
chr11	3055481	3055481	T	G	exonic	Sfi1	nonsynonymous SNV	Sfi1:NM_030207:exon13:c.A1195C:p.N399H
chr11	3056742	3056742	C	T	intronic	Sfi1	.	.
chr11	3056812	3056812	G	A	exonic	Sfi1	nonsynonymous SNV	Sfi1:NM_030207:exon12:c.C1139T:p.T380I
chr11	3056857	3056857	A	G	exonic	Sfi1	nonsynonymous SNV	Sfi1:NM_030207:exon12:c.T1094C:p.F365S
chr11	3057841	3057841	C	T	intronic	Sfi1	.	.
chr11	3057905	3057905	G	A	exonic	Sfi1	synonymous SNV	Sfi1:NM_030207:exon11:c.C1047T:p.R349R
chr11	3057906	3057906	C	T	exonic	Sfi1	nonsynonymous SNV	Sfi1:NM_030207:exon11:c.G1046A:p.R349H
chr11	3060125	3060125	G	C	exonic	Sfi1	nonsynonymous SNV	Sfi1:NM_030207:exon10:c.C875G:p.A292G
chr11	3060128	3060128	C	T	exonic	Sfi1	nonsynonymous SNV	Sfi1:NM_030207:exon10:c.G872A:p.R291H
chr11	3060170	3060170	C	T	intronic	Sfi1	.	.
chr11	3070604	3070604	C	G	exonic	Sfi1	nonsynonymous SNV	Sfi1:NM_030207:exon7:c.G576C:p.R192S
chr11	3077381	3077381	G	A	intronic	Sfi1	.	.
chr11	3077392	3077392	C	T	intronic	Sfi1	.	.
chr11	3079433	3079433	C	T	exonic	Sfi1	stopgain	Sfi1:NM_030207:exon5:c.G344A:p.W115X
chr11	3079444	3079444	G	A	exonic	Sfi1	synonymous SNV	Sfi1:NM_030207:exon5:c.C333T:p.S111S
chr11	3079527	3079527	A	G	intronic	Sfi1	.	.
chr11	3086083	3086083	G	A	exonic	Sfi1	nonsynonymous SNV	Sfi1:NM_030207:exon4:c.C251T:p.T84I
chr11	3087212	3087212	C	A	intronic	Sfi1	.	.
chr11	3087224	3087224	G	A	intronic	Sfi1	.	.
chr11	3087269	3087269	C	T	exonic	Sfi1	synonymous SNV	Sfi1:NM_030207:exon3:c.G168A:p.R56R
chr11	3087370	3087370	T	C	exonic	Sfi1	nonsynonymous SNV	Sfi1:NM_030207:exon3:c.A67G:p.T23A
chr11	3088895	3088895	A	G	UTR5	Sfi1	.	.
chr11	3420838	3420838	C	T	exonic	Smtn	synonymous SNV	Smtn:NM_013870:exon20:c.G2703A:p.T901T,Smtn:NM_001159284:exon21:c.G2703A:p.T901T,Smtn:NM_001284428:exon21:c.G2703A:p.T901T,Smtn:NM_001284429:exon21:c.G1956A:p.T652T
chr11	43495664	43495664	G	A	exonic	Pwwp2a	nonsynonymous SNV	Pwwp2a:NM_001164231:exon1:c.G70A:p.E24K,Pwwp2a:NM_001363141:exon1:c.G70A:p.E24K,Pwwp2a:NM_001363142:exon1:c.G70A:p.E24K,Pwwp2a:NM_027557:exon1:c.G70A:p.E24K
chr11	46036117	46036117	G	A	exonic	Cyfip2	nonsynonymous SNV	Cyfip2:NM_001252459:exon25:c.C2903T:p.S968F,Cyfip2:NM_001252460:exon25:c.C2903T:p.S968F,Cyfip2:NM_133769:exon25:c.C2903T:p.S968F
chr11	46367759	46367759	G	A	intergenic	Gm12169;BC053393	.	.
chr11	53793075	53793075	T	C	exonic	Slc22a21	synonymous SNV	Slc22a21:NM_019723:exon1:c.A285G:p.L95L
chr11	5878456	5878456	C	T	intronic	Camk2b	.	.
chr11	58818794	58818794	G	A	intronic	Obscn	.	.
chr11	58818801	58818801	A	G	intronic	Obscn	.	.
chr11	60291809	60291809	A	C	exonic	Myo15	nonsynonymous SNV	Myo15:NM_001103171:exon2:c.A1892C:p.N631T,Myo15:NM_010862:exon2:c.A1892C:p.N631T
chr11	62886983	62886983	T	C	exonic	Tekt3	synonymous SNV	Tekt3:NM_027660:exon3:c.T636C:p.H212H
chr11	68578649	68578649	C	G	exonic	Myh10	nonsynonymous SNV	Myh10:NM_175260:exon12:c.C1355G:p.A452G
chr11	68606584	68606584	A	C	exonic	Myh10	nonsynonymous SNV	Myh10:NM_175260:exon26:c.A3320C:p.N1107T
chr11	68623638	68623638	C	A	intronic	Myh10	.	.
chr11	69403109	69403109	C	T	exonic	Trp53	nonsynonymous SNV	Trp53:NM_001127233:exon8:c.C808T:p.R270C,Trp53:NM_011640:exon8:c.C808T:p.R270C
chr11	69641934	69641934	G	A	exonic	Nlgn2	synonymous SNV	Nlgn2:NM_198862:exon3:c.C591T:p.D197D,Nlgn2:NM_001364137:exon4:c.C591T:p.D197D
chr11	79975682	79975682	C	G	exonic	Adap2	nonsynonymous SNV	Adap2:NM_172133:exon5:c.C430G:p.R144G
chr11	80489540	80489540	A	T	intronic	Myo1d	.	.
chr11	87881937	87881937	A	T	splicing	Vezf1	.	.
chr11	87881938	87881938	T	A	intronic	Vezf1	.	.
chr11	90341985	90341985	C	T	exonic	Stxbp4	nonsynonymous SNV	Stxbp4:NM_011505:exon18:c.G1603A:p.A535T
chr11	94225110	94225110	T	C	exonic	Abcc3	synonymous SNV	Abcc3:NM_001363187:exon16:c.A1962G:p.A654A,Abcc3:NM_001363189:exon16:c.A1962G:p.A654A,Abcc3:NM_029600:exon16:c.A1962G:p.A654A
chr11	96125486	96125486	A	C	ncRNA_splicing	Gm53	.	.
chr11	96125627	96125627	C	G	ncRNA_exonic	Gm53	.	.
chr11	97353892	97353892	C	G	intronic	4933428G20Rik;Arhgap23	.	.
chr11	97490109	97490109	C	T	exonic	Epop	nonsynonymous SNV	Epop:NM_175332:exon1:c.G487A:p.G163S
chr11	97854757	97854757	A	C	exonic	Arl5c	stopgain	Arl5c:NM_207231:exon4:c.T321G:p.Y107X
chr11	98294813	98294813	T	G	splicing	Erbb2	.	.
chr12	105583523	105583523	T	C	exonic	Serpina3k	synonymous SNV	Serpina3k:NM_011458:exon5:c.T1149C:p.R383R
chr12	106009984	106009984	A	C	UTR3	Clmn	.	.
chr12	115434733	115434733	C	T	intergenic	Adam6a;Mir7094-1	.	.
chr12	116861464	116861464	A	C	intergenic	Gm30948;Mir6388	.	.
chr12	119225903	119225903	T	C	exonic	Dnah11	nonsynonymous SNV	Dnah11:NM_010060:exon56:c.A9142G:p.K3048E
chr12	119538657	119538657	G	C	exonic	Sp4	nonsynonymous SNV	Sp4:NM_001166385:exon3:c.C126G:p.H42Q,Sp4:NM_009239:exon3:c.C126G:p.H42Q
chr12	120088021	120088021	G	C	exonic	Sp8	nonsynonymous SNV	Sp8:NM_001379379:exon2:c.G1191C:p.W397C,Sp8:NM_001379380:exon2:c.G1137C:p.W379C,Sp8:NM_177082:exon3:c.G1137C:p.W379C
chr12	25398060	25398060	C	T	exonic	Rrm2	nonsynonymous SNV	Rrm2:NM_009104:exon10:c.C1136T:p.S379L
chr12	25780726	25780726	C	A	exonic	Id2	synonymous SNV	Id2:NM_010496:exon1:c.G150T:p.V50V
chr12	31987488	31987488	C	G	exonic	Lamb1	nonsynonymous SNV	Lamb1:NM_008482:exon18:c.C2376G:p.C792W
chr12	3968550	3968550	T	G	exonic	Efr3b	nonsynonymous SNV	Efr3b:NM_001082483:exon21:c.A2275C:p.I759L
chr12	4781187	4781187	A	C	intronic	Pfn4	.	.
chr12	53040632	53040632	A	G	exonic	Heatr5a	nonsynonymous SNV	Heatr5a:NM_177171:exon12:c.T1784C:p.L595P
chr12	59314680	59314680	C	A	exonic	Sstr1	nonsynonymous SNV	Sstr1:NM_009216:exon2:c.C1101A:p.D367E
chr12	72411049	72411049	A	T	exonic	Dact1	nonsynonymous SNV	Dact1:NM_001190466:exon1:c.A79T:p.R27W,Dact1:NM_021532:exon1:c.A79T:p.R27W
chr12	74224816	74224816	A	G	UTR5	Mnat1	.	.
chr12	75009313	75009313	T	G	splicing	Hif1a	.	.
chr12	85989869	85989869	T	C	exonic	Vrtn	synonymous SNV	Vrtn:NM_001033776:exon2:c.T442C:p.L148L,Vrtn:NM_001168589:exon2:c.T442C:p.L148L,Vrtn:NM_001168588:exon3:c.T442C:p.L148L
chr12	89266473	89266473	C	A	intergenic	Gm6803;Gm46993	.	.
chr12	89266483	89266483	G	T	intergenic	Gm6803;Gm46993	.	.
chr12	89266682	89266682	A	C	intergenic	Gm6803;Gm46993	.	.
chr12	89266699	89266699	A	T	intergenic	Gm6803;Gm46993	.	.
chr12	89322469	89322469	C	A	exonic	Gm21319	nonsynonymous SNV	Gm21319:NM_001270722:exon2:c.C329A:p.P110Q
chr13	100931864	100931864	A	T	exonic	Naip2	nonsynonymous SNV	Naip2:NM_001126182:exon11:c.T1618A:p.Y540N,Naip2:NM_010872:exon11:c.T1618A:p.Y540N
chr13	120277155	120277155	C	G	ncRNA_exonic	3110070M22Rik	.	.
chr13	120277242	120277242	C	T	intronic	Tmem267	.	.
chr13	120281616	120281616	C	T	exonic	Tmem267	nonsynonymous SNV	Tmem267:NM_001039244:exon2:c.C106T:p.L36F,Tmem267:NM_001177666:exon2:c.C106T:p.L36F,Tmem267:NM_001370626:exon2:c.C106T:p.L36F,Tmem267:NM_001370627:exon2:c.C106T:p.L36F
chr13	120281735	120281735	G	T	exonic	Tmem267	synonymous SNV	Tmem267:NM_001039244:exon2:c.G225T:p.S75S,Tmem267:NM_001177666:exon2:c.G225T:p.S75S,Tmem267:NM_001370626:exon2:c.G225T:p.S75S,Tmem267:NM_001370627:exon2:c.G225T:p.S75S
chr13	120283986	120283986	T	C	exonic	Tmem267	synonymous SNV	Tmem267:NM_001039244:exon3:c.T357C:p.T119T,Tmem267:NM_001177666:exon3:c.T357C:p.T119T,Tmem267:NM_001370626:exon3:c.T357C:p.T119T,Tmem267:NM_001370627:exon3:c.T357C:p.T119T
chr13	120284285	120284285	T	A	UTR3	Tmem267	.	.
chr13	12889116	12889116	T	C	exonic	Prl2c3;Prl2c4	synonymous SNV	Prl2c3:NM_011118:exon2:c.A189G:p.S63S,Prl2c4:NM_011954:exon2:c.A189G:p.S63S
chr13	21560172	21560172	C	G	exonic	Nkapl	nonsynonymous SNV	Nkapl:NM_025719:exon1:c.G139C:p.G47R
chr13	22919448	22919448	A	C	exonic	Vmn1r210	nonsynonymous SNV	Vmn1r210:NM_134235:exon1:c.T536G:p.V179G
chr13	23831017	23831017	T	C	exonic	H1f2	synonymous SNV	H1f2:NM_015786:exon1:c.T300C:p.G100G
chr13	28048316	28048316	T	C	intergenic	Prl2c1;Prl4a1	.	.
chr13	28048319	28048319	C	T	intergenic	Prl2c1;Prl4a1	.	.
chr13	53212573	53212573	C	T	exonic	Ror2	nonsynonymous SNV	Ror2:NM_013846:exon7:c.G1114A:p.V372M
chr13	56397153	56397153	G	C	intronic	Cxcl14	.	.
chr13	58509808	58509808	G	A	exonic	Rmi1	nonsynonymous SNV	Rmi1:NM_028904:exon3:c.G509A:p.R170H,Rmi1:NM_001168248:exon4:c.G509A:p.R170H
chr13	58510530	58510530	A	G	exonic	Rmi1	nonsynonymous SNV	Rmi1:NM_028904:exon3:c.A1231G:p.K411E,Rmi1:NM_001168248:exon4:c.A1231G:p.K411E
chr13	58510562	58510562	G	A	exonic	Rmi1	synonymous SNV	Rmi1:NM_028904:exon3:c.G1263A:p.Q421Q,Rmi1:NM_001168248:exon4:c.G1263A:p.Q421Q
chr13	58510775	58510775	G	A	exonic	Rmi1	synonymous SNV	Rmi1:NM_028904:exon3:c.G1476A:p.K492K,Rmi1:NM_001168248:exon4:c.G1476A:p.K492K
chr13	58511015	58511015	T	G	exonic	Rmi1	nonsynonymous SNV	Rmi1:NM_028904:exon3:c.T1716G:p.C572W,Rmi1:NM_001168248:exon4:c.T1716G:p.C572W
chr13	65023280	65023280	C	T	exonic	Spata31	stopgain	Spata31:NM_030047:exon3:c.C1933T:p.R645X
chr13	65295869	65295869	A	C	exonic	Nlrp4f	nonsynonymous SNV	Nlrp4f:NM_175290:exon3:c.T1269G:p.F423L
chr13	65295898	65295898	T	C	exonic	Nlrp4f	nonsynonymous SNV	Nlrp4f:NM_175290:exon3:c.A1240G:p.K414E
chr13	65295899	65295899	G	A	exonic	Nlrp4f	synonymous SNV	Nlrp4f:NM_175290:exon3:c.C1239T:p.G413G
chr13	65296430	65296430	C	A	exonic	Nlrp4f	nonsynonymous SNV	Nlrp4f:NM_175290:exon3:c.G708T:p.W236C
chr13	65296475	65296475	G	A	exonic	Nlrp4f	synonymous SNV	Nlrp4f:NM_175290:exon3:c.C663T:p.P221P
chr13	65296572	65296572	T	C	exonic	Nlrp4f	nonsynonymous SNV	Nlrp4f:NM_175290:exon3:c.A566G:p.Q189R
chr13	65296591	65296591	C	T	exonic	Nlrp4f	nonsynonymous SNV	Nlrp4f:NM_175290:exon3:c.G547A:p.A183T
chr13	65296595	65296595	A	G	exonic	Nlrp4f	synonymous SNV	Nlrp4f:NM_175290:exon3:c.T543C:p.S181S
chr13	66534586	66534586	A	G	intronic	2410141K09Rik	.	.
chr13	66534841	66534841	C	G	intronic	2410141K09Rik	.	.
chr13	72768225	72768225	T	C	exonic	Irx2	synonymous SNV	Irx2:NM_010574:exon2:c.T459C:p.I153I
chr13	73465884	73465884	A	G	exonic	Ndufs6	nonsynonymous SNV	Ndufs6:NM_010888:exon1:c.T11C:p.V4A
chr13	83764759	83764759	A	G	splicing	Mef2c	.	.
chr13	93833534	93833534	C	G	exonic	Cmya5	nonsynonymous SNV	Cmya5:NM_023821:exon9:c.G10240C:p.A3414P
chr14	118364051	118364051	C	T	exonic	Gpc6	synonymous SNV	Gpc6:NM_011821:exon8:c.C1420T:p.L474L,Gpc6:NM_001079844:exon9:c.C1450T:p.L484L
chr14	121606451	121606451	T	C	intronic	Farp1	.	.
chr14	24969333	24969333	C	A	intronic	Dlg5	.	.
chr14	28280660	28280660	G	C	intronic	Tasor	.	.
chr14	3072210	3072210	T	C	intronic	Gm2897;Gm3411	.	.
chr14	31823219	31823219	T	G	intronic	Glt8d1	.	.
chr14	31963665	31963665	G	A	exonic	Stab1	synonymous SNV	Stab1:NM_138672:exon33:c.C3474T:p.I1158I
chr14	34984089	34984089	G	T	intergenic	Npy4r;Gprin2	.	.
chr14	4104507	4104507	G	A	intronic	Gm3752	.	.
chr14	43375564	43375564	G	A	intronic	Gm10377;Gm47189	.	.
chr14	44180661	44180661	G	A	intronic	Gm10375	.	.
chr14	44915296	44915296	A	C	exonic	Gm5930	nonsynonymous SNV	Gm5930:NM_001374091:exon3:c.T226G:p.Y76D
chr14	52032735	52032735	T	C	exonic	Vmn2r88	nonsynonymous SNV	Vmn2r88:NM_001368932:exon2:c.T229C:p.F77L,Vmn2r88:NM_001368934:exon2:c.T229C:p.F77L,Vmn2r88:NM_001385269:exon2:c.T229C:p.F77L,Vmn2r88:NM_001385270:exon2:c.T229C:p.F77L
chr14	52032935	52032935	T	C	exonic	Vmn2r88	synonymous SNV	Vmn2r88:NM_001368932:exon2:c.T429C:p.G143G,Vmn2r88:NM_001368934:exon2:c.T429C:p.G143G,Vmn2r88:NM_001385269:exon2:c.T429C:p.G143G,Vmn2r88:NM_001385270:exon2:c.T429C:p.G143G
chr14	52033037	52033037	G	A	intronic	Vmn2r88	.	.
chr14	52035046	52035046	T	G	exonic	Vmn2r88	synonymous SNV	Vmn2r88:NM_001368932:exon4:c.T1326G:p.T442T,Vmn2r88:NM_001385269:exon4:c.T1326G:p.T442T
chr14	52035106	52035106	C	T	exonic	Vmn2r88	synonymous SNV	Vmn2r88:NM_001368932:exon4:c.C1386T:p.D462D,Vmn2r88:NM_001385269:exon4:c.C1386T:p.D462D
chr14	52035124	52035124	C	T	exonic	Vmn2r88	synonymous SNV	Vmn2r88:NM_001368932:exon4:c.C1404T:p.N468N,Vmn2r88:NM_001385269:exon4:c.C1404T:p.N468N
chr14	52035191	52035191	G	A	exonic	Vmn2r88	nonsynonymous SNV	Vmn2r88:NM_001368932:exon4:c.G1471A:p.E491K,Vmn2r88:NM_001385269:exon4:c.G1471A:p.E491K
chr14	52035225	52035225	T	A	exonic	Vmn2r88	nonsynonymous SNV	Vmn2r88:NM_001368932:exon4:c.T1505A:p.M502K,Vmn2r88:NM_001385269:exon4:c.T1505A:p.M502K
chr14	52036323	52036323	G	A	intronic	Vmn2r88	.	.
chr14	52036347	52036347	T	C	intronic	Vmn2r88	.	.
chr14	52036352	52036352	G	A	intronic	Vmn2r88	.	.
chr14	52075445	52075445	A	G	exonic	Vmn2r89	synonymous SNV	Vmn2r89:NM_001378723:exon3:c.A576G:p.L192L,Vmn2r89:NM_001385186:exon3:c.A576G:p.L192L,Vmn2r89:NM_009486:exon3:c.A576G:p.L192L,Vmn2r89:NM_009487:exon3:c.A576G:p.L192L
chr14	52075475	52075475	T	C	exonic	Vmn2r89	synonymous SNV	Vmn2r89:NM_001378723:exon3:c.T606C:p.H202H,Vmn2r89:NM_001385186:exon3:c.T606C:p.H202H,Vmn2r89:NM_009486:exon3:c.T606C:p.H202H,Vmn2r89:NM_009487:exon3:c.T606C:p.H202H
chr14	52075481	52075481	A	G	exonic	Vmn2r89	synonymous SNV	Vmn2r89:NM_001378723:exon3:c.A612G:p.R204R,Vmn2r89:NM_001385186:exon3:c.A612G:p.R204R,Vmn2r89:NM_009486:exon3:c.A612G:p.R204R,Vmn2r89:NM_009487:exon3:c.A612G:p.R204R
chr14	52075497	52075497	C	A	exonic	Vmn2r89	nonsynonymous SNV	Vmn2r89:NM_001378723:exon3:c.C628A:p.L210M,Vmn2r89:NM_001385186:exon3:c.C628A:p.L210M,Vmn2r89:NM_009486:exon3:c.C628A:p.L210M,Vmn2r89:NM_009487:exon3:c.C628A:p.L210M
chr14	52075517	52075517	C	T	exonic	Vmn2r89	synonymous SNV	Vmn2r89:NM_001378723:exon3:c.C648T:p.D216D,Vmn2r89:NM_001385186:exon3:c.C648T:p.D216D,Vmn2r89:NM_009486:exon3:c.C648T:p.D216D,Vmn2r89:NM_009487:exon3:c.C648T:p.D216D
chr14	52075641	52075641	A	C	exonic	Vmn2r89	nonsynonymous SNV	Vmn2r89:NM_001378723:exon3:c.A772C:p.K258Q,Vmn2r89:NM_001385186:exon3:c.A772C:p.K258Q,Vmn2r89:NM_009486:exon3:c.A772C:p.K258Q,Vmn2r89:NM_009487:exon3:c.A772C:p.K258Q
chr14	52075646	52075646	A	C	exonic	Vmn2r89	nonsynonymous SNV	Vmn2r89:NM_001378723:exon3:c.A777C:p.Q259H,Vmn2r89:NM_001385186:exon3:c.A777C:p.Q259H,Vmn2r89:NM_009486:exon3:c.A777C:p.Q259H,Vmn2r89:NM_009487:exon3:c.A777C:p.Q259H
chr14	52075708	52075708	T	C	exonic	Vmn2r89	nonsynonymous SNV	Vmn2r89:NM_001378723:exon3:c.T839C:p.V280A,Vmn2r89:NM_001385186:exon3:c.T839C:p.V280A,Vmn2r89:NM_009486:exon3:c.T839C:p.V280A,Vmn2r89:NM_009487:exon3:c.T839C:p.V280A
chr14	52075715	52075715	C	T	exonic	Vmn2r89	synonymous SNV	Vmn2r89:NM_001378723:exon3:c.C846T:p.F282F,Vmn2r89:NM_001385186:exon3:c.C846T:p.F282F,Vmn2r89:NM_009486:exon3:c.C846T:p.F282F,Vmn2r89:NM_009487:exon3:c.C846T:p.F282F
chr14	52075730	52075730	T	G	exonic	Vmn2r89	nonsynonymous SNV	Vmn2r89:NM_001378723:exon3:c.T861G:p.D287E,Vmn2r89:NM_001385186:exon3:c.T861G:p.D287E,Vmn2r89:NM_009486:exon3:c.T861G:p.D287E,Vmn2r89:NM_009487:exon3:c.T861G:p.D287E
chr14	52077035	52077035	A	G	exonic	Vmn2r89	synonymous SNV	Vmn2r89:NM_001378723:exon4:c.A1296G:p.V432V,Vmn2r89:NM_001385186:exon4:c.A1296G:p.V432V,Vmn2r89:NM_009487:exon4:c.A1296G:p.V432V
chr14	52077071	52077071	G	T	exonic	Vmn2r89	synonymous SNV	Vmn2r89:NM_001378723:exon4:c.G1332T:p.P444P,Vmn2r89:NM_001385186:exon4:c.G1332T:p.P444P,Vmn2r89:NM_009487:exon4:c.G1332T:p.P444P
chr14	52077168	52077168	T	G	exonic	Vmn2r89	nonsynonymous SNV	Vmn2r89:NM_001378723:exon4:c.T1429G:p.L477V,Vmn2r89:NM_001385186:exon4:c.T1429G:p.L477V,Vmn2r89:NM_009487:exon4:c.T1429G:p.L477V
chr14	52077170	52077170	G	A	exonic	Vmn2r89	synonymous SNV	Vmn2r89:NM_001378723:exon4:c.G1431A:p.L477L,Vmn2r89:NM_001385186:exon4:c.G1431A:p.L477L,Vmn2r89:NM_009487:exon4:c.G1431A:p.L477L
chr14	52077251	52077251	A	T	exonic	Vmn2r89	synonymous SNV	Vmn2r89:NM_001378723:exon4:c.A1512T:p.G504G,Vmn2r89:NM_001385186:exon4:c.A1512T:p.G504G,Vmn2r89:NM_009487:exon4:c.A1512T:p.G504G
chr14	52832027	52832027	C	A	intronic	Chd8	.	.
chr14	56211792	56211792	A	C	intronic	Rnf31	.	.
chr14	56211802	56211802	G	T	intronic	Rnf31	.	.
chr14	56247608	56247608	G	A	intronic	Ipo4	.	.
chr14	70986011	70986011	G	T	exonic	Fam160b2	nonsynonymous SNV	Fam160b2:NM_194345:exon14:c.C1725A:p.S575R
chr14	73638785	73638785	T	A	exonic	Lpar6	synonymous SNV	Lpar6:NM_175116:exon1:c.T378A:p.T126T
chr14	76127534	76127534	G	A	exonic	Cog3	synonymous SNV	Cog3:NM_177381:exon14:c.C1575T:p.A525A
chr15	12819874	12819874	G	A	exonic	Drosha	nonsynonymous SNV	Drosha:NM_001130149:exon21:c.G2765A:p.R922Q,Drosha:NM_026799:exon21:c.G2765A:p.R922Q
chr15	44332968	44332968	C	T	intronic	Pkhd1l1	.	.
chr15	59200899	59200899	C	T	intronic	Washc5	.	.
chr15	65618751	65618751	C	T	UTR5	Efr3a	.	.
chr15	75935512	75935512	T	A	exonic	Eppk1	nonsynonymous SNV	Eppk1:NM_144848:exon2:c.A7598T:p.E2533V
chr15	75935666	75935666	A	G	exonic	Eppk1	nonsynonymous SNV	Eppk1:NM_144848:exon2:c.T7444C:p.C2482R
chr15	76427269	76427269	G	C	exonic	Cpsf1	nonsynonymous SNV	Cpsf1:NM_001164173:exon32:c.C3743G:p.A1248G,Cpsf1:NM_001361485:exon32:c.C3290G:p.A1097G,Cpsf1:NM_053193:exon32:c.C3743G:p.A1248G
chr15	76498761	76498761	C	G	exonic	Foxh1	nonsynonymous SNV	Foxh1:NM_007989:exon3:c.G1182C:p.W394C
chr15	77468408	77468408	C	A	exonic	Apol11b	nonsynonymous SNV	Apol11b:NM_001143686:exon3:c.G118T:p.D40Y
chr15	77565585	77565585	A	T	exonic	Apol9b	nonsynonymous SNV	Apol9b:NM_001168660:exon3:c.A150T:p.R50S,Apol9b:NM_173743:exon3:c.A150T:p.R50S
chr15	77949192	77949192	T	A	exonic	Cacng2	nonsynonymous SNV	Cacng2:NM_007583:exon1:c.A130T:p.S44C
chr15	79634907	79634907	A	T	exonic	Nptxr	nonsynonymous SNV	Nptxr:NM_030689:exon1:c.T107A:p.L36Q
chr15	81847522	81847522	A	C	intronic	Xrcc6	.	.
chr15	84123183	84123183	G	T	intronic	Parvb	.	.
chr15	91403227	91403227	T	C	exonic	Slc2a13	nonsynonymous SNV	Slc2a13:NM_001033633:exon1:c.A302G:p.Q101R
chr15	91739598	91739598	A	G	intergenic	Smgc;Cntn1	.	.
chr15	91739621	91739621	T	G	intergenic	Smgc;Cntn1	.	.
chr15	91739719	91739719	A	G	intergenic	Smgc;Cntn1	.	.
chr15	93338982	93338982	A	C	splicing	Prickle1	.	.
chr15	97954405	97954405	A	C	intronic	Pfkm	.	.
chr15	98311132	98311132	A	C	exonic	Lalba	nonsynonymous SNV	Lalba:NM_010679:exon4:c.T420G:p.C140W
chr16	11162771	11162771	G	A	splicing	Zc3h7a	.	.
chr16	11828251	11828251	C	A	intronic	Cpped1	.	.
chr16	17317019	17317019	G	A	intronic	Pi4ka	.	.
chr16	19947220	19947220	A	G	exonic	Klhl6	synonymous SNV	Klhl6:NM_183390:exon7:c.T1725C:p.L575L
chr16	22599974	22599974	A	G	intronic	Dgkg	.	.
chr16	32752532	32752532	A	G	exonic	Muc4	nonsynonymous SNV	Muc4:NM_080457:exon2:c.A2323G:p.R775G
chr16	32752535	32752535	C	T	exonic	Muc4	nonsynonymous SNV	Muc4:NM_080457:exon2:c.C2326T:p.H776Y
chr16	32752542	32752542	T	C	exonic	Muc4	nonsynonymous SNV	Muc4:NM_080457:exon2:c.T2333C:p.I778T
chr16	32754013	32754013	A	T	exonic	Muc4	nonsynonymous SNV	Muc4:NM_080457:exon3:c.A3802T:p.I1268F
chr16	32754041	32754041	C	A	exonic	Muc4	nonsynonymous SNV	Muc4:NM_080457:exon3:c.C3830A:p.T1277K
chr16	32754129	32754129	C	T	exonic	Muc4	synonymous SNV	Muc4:NM_080457:exon3:c.C3918T:p.S1306S
chr16	32754153	32754153	C	T	exonic	Muc4	synonymous SNV	Muc4:NM_080457:exon3:c.C3942T:p.D1314D
chr16	32754165	32754165	A	T	exonic	Muc4	synonymous SNV	Muc4:NM_080457:exon3:c.A3954T:p.T1318T
chr16	32754419	32754419	T	A	exonic	Muc4	synonymous SNV	Muc4:NM_080457:exon4:c.T4206A:p.A1402A
chr16	32754615	32754615	C	A	exonic	Muc4	nonsynonymous SNV	Muc4:NM_080457:exon4:c.C4402A:p.H1468N
chr16	32754621	32754621	C	T	exonic	Muc4	nonsynonymous SNV	Muc4:NM_080457:exon4:c.C4408T:p.P1470S
chr16	32755762	32755762	C	G	exonic	Muc4	nonsynonymous SNV	Muc4:NM_080457:exon4:c.C5549G:p.A1850G
chr16	32755763	32755763	T	A	exonic	Muc4	synonymous SNV	Muc4:NM_080457:exon4:c.T5550A:p.A1850A
chr16	32755770	32755770	T	A	exonic	Muc4	nonsynonymous SNV	Muc4:NM_080457:exon4:c.T5557A:p.S1853T
chr16	32755776	32755776	C	A	exonic	Muc4	nonsynonymous SNV	Muc4:NM_080457:exon4:c.C5563A:p.H1855N
chr16	32755785	32755785	T	A	exonic	Muc4	nonsynonymous SNV	Muc4:NM_080457:exon4:c.T5572A:p.S1858T
chr16	32755789	32755789	C	G	exonic	Muc4	nonsynonymous SNV	Muc4:NM_080457:exon4:c.C5576G:p.T1859R
chr16	32755791	32755791	G	A	exonic	Muc4	nonsynonymous SNV	Muc4:NM_080457:exon4:c.G5578A:p.A1860T
chr16	32755803	32755803	G	C	exonic	Muc4	nonsynonymous SNV	Muc4:NM_080457:exon4:c.G5590C:p.E1864Q
chr16	35279343	35279343	G	A	exonic	Adcy5	nonsynonymous SNV	Adcy5:NM_001012765:exon10:c.G2176A:p.D726N
chr16	35291630	35291630	G	A	exonic	Adcy5	nonsynonymous SNV	Adcy5:NM_001012765:exon15:c.G2770A:p.V924M
chr16	36772531	36772531	A	G	exonic	Slc15a2	nonsynonymous SNV	Slc15a2:NM_001145899:exon6:c.T629C:p.M210T,Slc15a2:NM_021301:exon6:c.T629C:p.M210T
chr16	4482780	4482780	A	T	exonic	Srl	nonsynonymous SNV	Srl:NM_001347162:exon6:c.T1112A:p.V371E,Srl:NM_001361474:exon6:c.T1115A:p.V372E,Srl:NM_175347:exon7:c.T2426A:p.V809E
chr16	89867914	89867914	G	A	exonic	Tiam1	synonymous SNV	Tiam1:NM_001145886:exon7:c.C1650T:p.V550V,Tiam1:NM_009384:exon7:c.C1650T:p.V550V
chr16	91019599	91019599	A	T	intronic	Paxbp1	.	.
chr16	94362944	94362944	T	C	intronic	Hlcs	.	.
chr16	94720692	94720692	G	A	intronic	Vps26c	.	.
chr17	13310622	13310622	C	G	exonic	Unc93a	nonsynonymous SNV	Unc93a:NM_199252:exon7:c.G707C:p.R236T
chr17	15098161	15098161	G	C	exonic	Phf10	synonymous SNV	Phf10:NM_001360983:exon1:c.C39G:p.G13G,Phf10:NM_024250:exon1:c.C39G:p.G13G
chr17	15098171	15098171	G	A	exonic	Phf10	nonsynonymous SNV	Phf10:NM_001360983:exon1:c.C29T:p.P10L,Phf10:NM_024250:exon1:c.C29T:p.P10L
chr17	20175293	20175293	C	T	exonic	Vmn2r104	nonsynonymous SNV	Vmn2r104:NM_001104566:exon5:c.G1552A:p.E518K
chr17	22826838	22826838	A	G	exonic	Gm9805	nonsynonymous SNV	Gm9805:NM_001362121:exon5:c.A1127G:p.Y376C,Gm9805:NM_001377043:exon5:c.A1127G:p.Y376C
chr17	23427883	23427883	C	T	downstream	Vmn2r114	.	.
chr17	23427917	23427917	C	T	exonic	Vmn2r114	nonsynonymous SNV	Vmn2r114:NM_001102584:exon6:c.G2555A:p.R852H
chr17	23427932	23427932	G	A	exonic	Vmn2r114	nonsynonymous SNV	Vmn2r114:NM_001102584:exon6:c.C2540T:p.A847V
chr17	23427950	23427950	G	T	exonic	Vmn2r114	nonsynonymous SNV	Vmn2r114:NM_001102584:exon6:c.C2522A:p.S841Y
chr17	23428456	23428456	C	T	exonic	Vmn2r114	synonymous SNV	Vmn2r114:NM_001102584:exon6:c.G2016A:p.T672T
chr17	23428497	23428497	C	T	exonic	Vmn2r114	nonsynonymous SNV	Vmn2r114:NM_001102584:exon6:c.G1975A:p.V659I
chr17	23428506	23428506	T	C	exonic	Vmn2r114	nonsynonymous SNV	Vmn2r114:NM_001102584:exon6:c.A1966G:p.T656A
chr17	23428576	23428576	A	G	exonic	Vmn2r114	synonymous SNV	Vmn2r114:NM_001102584:exon6:c.T1896C:p.I632I
chr17	23428612	23428612	G	C	exonic	Vmn2r114	nonsynonymous SNV	Vmn2r114:NM_001102584:exon6:c.C1860G:p.N620K
chr17	23428632	23428632	G	A	exonic	Vmn2r114	nonsynonymous SNV	Vmn2r114:NM_001102584:exon6:c.C1840T:p.P614S
chr17	23496417	23496417	A	C	exonic	Vmn2r115	synonymous SNV	Vmn2r115:NM_001104579:exon6:c.A1896C:p.L632L
chr17	23612314	23612314	C	T	exonic	Vmn2r117	nonsynonymous SNV	Vmn2r117:NM_001104581:exon4:c.G1525A:p.A509T
chr17	23612320	23612320	C	A	exonic	Vmn2r117	stopgain	Vmn2r117:NM_001104581:exon4:c.G1519T:p.G507X
chr17	23612375	23612375	G	A	exonic	Vmn2r117	synonymous SNV	Vmn2r117:NM_001104581:exon4:c.C1464T:p.Y488Y
chr17	23612396	23612396	T	G	exonic	Vmn2r117	nonsynonymous SNV	Vmn2r117:NM_001104581:exon4:c.A1443C:p.K481N
chr17	27061062	27061062	C	T	exonic	Kifc5b	nonsynonymous SNV	Kifc5b:NM_053173:exon7:c.C862T:p.R288W
chr17	28304530	28304530	C	G	exonic	Scube3	nonsynonymous SNV	Scube3:NM_001004366:exon19:c.C2477G:p.A826G
chr17	3077766	3077766	T	C	ncRNA_exonic	Pisd-ps2	.	.
chr17	3077770	3077770	T	A	ncRNA_exonic	Pisd-ps2	.	.
chr17	3077795	3077795	C	T	ncRNA_exonic	Pisd-ps2	.	.
chr17	3079350	3079350	C	A	ncRNA_intronic	Pisd-ps2	.	.
chr17	3079363	3079363	G	A	ncRNA_exonic	Pisd-ps2	.	.
chr17	3079370	3079370	G	T	ncRNA_exonic	Pisd-ps2	.	.
chr17	3079454	3079454	C	T	ncRNA_exonic	Pisd-ps2	.	.
chr17	3079499	3079499	T	A	ncRNA_exonic	Pisd-ps2	.	.
chr17	3079507	3079507	G	A	ncRNA_exonic	Pisd-ps2	.	.
chr17	3079587	3079587	A	G	ncRNA_exonic	Pisd-ps2	.	.
chr17	3079598	3079598	A	G	ncRNA_intronic	Pisd-ps2	.	.
chr17	3080839	3080839	A	G	ncRNA_intronic	Pisd-ps2	.	.
chr17	3080907	3080907	T	C	ncRNA_exonic	Pisd-ps2	.	.
chr17	35562139	35562139	A	G	exonic	H2-Q6;H2-Q8	nonsynonymous SNV	H2-Q6:NM_001368741:exon2:c.A151G:p.N51D,H2-Q6:NM_001368742:exon2:c.A151G:p.N51D,H2-Q8:NM_023124:exon2:c.A151G:p.N51D,H2-Q6:NM_207648:exon2:c.A151G:p.N51D
chr17	35562143	35562143	A	C	exonic	H2-Q6;H2-Q8	nonsynonymous SNV	H2-Q6:NM_001368741:exon2:c.A155C:p.K52T,H2-Q6:NM_001368742:exon2:c.A155C:p.K52T,H2-Q8:NM_023124:exon2:c.A155C:p.K52T,H2-Q6:NM_207648:exon2:c.A155C:p.K52T
chr17	35577099	35577099	C	G	exonic	H2-Q7;H2-Q9	nonsynonymous SNV	H2-Q7:NM_001198560:exon3:c.C580G:p.Q194E,H2-Q7:NM_001198561:exon3:c.C580G:p.Q194E,H2-Q9:NM_001201460:exon3:c.C580G:p.Q194E,H2-Q7:NM_010394:exon3:c.C580G:p.Q194E
chr17	36302047	36302047	T	G	intronic	Gm8909	.	.
chr17	39981172	39981172	A	G	ncRNA_exonic	Rn45s	.	.
chr17	39981210	39981210	C	A	ncRNA_exonic	Rn45s	.	.
chr17	44874227	44874227	A	C	intronic	Runx2	.	.
chr17	46785261	46785261	C	T	exonic	Mrpl2	nonsynonymous SNV	Mrpl2:NM_001316742:exon3:c.C251T:p.P84L,Mrpl2:NM_001379057:exon3:c.C341T:p.P114L,Mrpl2:NM_025302:exon3:c.C341T:p.P114L
chr17	47537359	47537359	T	C	exonic	Guca1a	nonsynonymous SNV	Guca1a:NM_008189:exon1:c.A10G:p.I4V
chr17	48602703	48602703	T	G	exonic	Unc5cl	nonsynonymous SNV	Unc5cl:NM_152823:exon5:c.T966G:p.D322E
chr17	59142891	59142891	C	T	exonic	Nudt12	nonsynonymous SNV	Nudt12:NM_001368393:exon6:c.G650A:p.G217D,Nudt12:NM_026497:exon6:c.G1139A:p.G380D
chr17	5975805	5975805	G	A	exonic	Synj2	synonymous SNV	Synj2:NM_001113352:exon2:c.G138A:p.E46E,Synj2:NM_001113353:exon2:c.G138A:p.E46E
chr17	6010709	6010709	C	A	exonic	Synj2	nonsynonymous SNV	Synj2:NM_001290698:exon5:c.C461A:p.S154Y,Synj2:NM_001113351:exon10:c.C1154A:p.S385Y,Synj2:NM_001357665:exon10:c.C284A:p.S95Y,Synj2:NM_001357667:exon10:c.C1154A:p.S385Y,Synj2:NM_011523:exon10:c.C1154A:p.S385Y,Synj2:NM_001113352:exon11:c.C1409A:p.S470Y,Synj2:NM_001113353:exon11:c.C1409A:p.S470Y
chr17	6466071	6466071	A	G	intergenic	Tmem181b-ps;Dynlt1f	.	.
chr17	68102223	68102223	G	A	exonic	Lama1	nonsynonymous SNV	Lama1:NM_008480:exon14:c.G1966A:p.D656N
chr17	87393861	87393861	T	G	intronic	Rhoq	.	.
chr17	95234475	95234475	G	C	upstream	2610044O15Rik8;Gm1976	.	.
chr17	95234580	95234580	A	G	upstream	2610044O15Rik8;Gm1976	.	.
chr17	95235042	95235042	C	T	upstream	2610044O15Rik8;Gm1976	.	.
chr18	12566032	12566032	C	T	exonic	Lama3	nonsynonymous SNV	Lama3:NM_010680:exon6:c.C883T:p.R295W
chr18	14957626	14957626	G	A	exonic	Taf4b	synonymous SNV	Taf4b:NM_001100449:exon3:c.G525A:p.A175A,Taf4b:NM_001369357:exon3:c.G525A:p.A175A,Taf4b:NM_001369358:exon3:c.G525A:p.A175A
chr18	22288575	22288575	C	T	intronic	Ccdc178	.	.
chr18	24176598	24176598	G	A	UTR5	Zfp24	.	.
chr18	36955641	36955641	G	A	intronic	Zmat2	.	.
chr18	37133574	37133574	T	C	exonic	Gm38667;Pcdha7	synonymous SNV	Gm38667:NM_001301259:exon1:c.T24C:p.F8F,Pcdha7:NM_009957:exon1:c.T24C:p.F8F
chr18	39281435	39281435	A	C	exonic	Arhgap26	nonsynonymous SNV	Arhgap26:NM_001361073:exon8:c.A710C:p.N237T,Arhgap26:NM_001374831:exon8:c.A710C:p.N237T,Arhgap26:NM_175164:exon8:c.A710C:p.N237T
chr18	48207761	48207761	G	A	ncRNA_intronic	G630055G22Rik	.	.
chr18	50094411	50094411	G	C	intronic	Dmxl1	.	.
chr18	53542742	53542742	G	T	exonic	Snx24	stopgain	Snx24:NM_001370761:exon4:c.G268T:p.E90X,Snx24:NM_029394:exon4:c.G268T:p.E90X
chr18	53842951	53842951	T	C	exonic	Cep120	nonsynonymous SNV	Cep120:NM_178686:exon21:c.A2903G:p.D968G
chr18	57447565	57447565	G	C	exonic	Megf10	nonsynonymous SNV	Megf10:NM_001001979:exon20:c.G2620C:p.A874P
chr18	6028214	6028214	C	T	exonic	Arhgap12	synonymous SNV	Arhgap12:NM_029277:exon15:c.G2007A:p.K669K,Arhgap12:NM_001039692:exon16:c.G2082A:p.K694K
chr18	61314965	61314965	C	T	exonic	Hmgxb3	nonsynonymous SNV	Hmgxb3:NM_178277:exon8:c.G1579A:p.G527R,Hmgxb3:NM_134134:exon9:c.G1483A:p.G495R
chr18	7868624	7868624	G	A	upstream	Wac	.	.
chr18	7926059	7926059	A	C	intronic	Wac	.	.
chr19	10102874	10102874	C	A	exonic	Rab3il1	nonsynonymous SNV	Rab3il1:NM_001378858:exon5:c.C334A:p.P112T,Rab3il1:NM_001378859:exon5:c.C541A:p.P181T,Rab3il1:NM_144538:exon5:c.C541A:p.P181T,Rab3il1:NM_001347429:exon8:c.C334A:p.P112T,Rab3il1:NM_001378857:exon9:c.C334A:p.P112T
chr19	11375982	11375982	T	C	UTR3	Ms4a14	.	.
chr19	11376823	11376823	C	T	exonic	Ms4a14	nonsynonymous SNV	Ms4a14:NM_001377045:exon6:c.G2860A:p.E954K
chr19	11594795	11594795	G	T	intronic	Ms4a6b	.	.
chr19	21672764	21672764	T	C	exonic	1110059E24Rik	synonymous SNV	1110059E24Rik:NM_025423:exon4:c.A384G:p.R128R
chr19	37646165	37646165	T	G	intronic	Exoc6	.	.
chr19	37974182	37974182	T	C	UTR3	Myof	.	.
chr19	38864769	38864769	A	C	intronic	Noc3l	.	.
chr19	39718190	39718190	C	G	exonic	Cyp2c67	nonsynonymous SNV	Cyp2c67:NM_001024719:exon2:c.G223C:p.V75L
chr19	41450526	41450526	C	G	exonic	Pik3ap1	nonsynonymous SNV	Pik3ap1:NM_031376:exon2:c.G243C:p.Q81H
chr19	46320571	46320571	A	C	intronic	Gbf1	.	.
chr19	47971232	47971232	T	C	exonic	Itprip	nonsynonymous SNV	Itprip:NM_001001738:exon2:c.A1433G:p.Y478C,Itprip:NM_001362458:exon2:c.A1433G:p.Y478C,Itprip:NM_001362459:exon3:c.A1433G:p.Y478C
chr19	59374271	59374271	T	C	exonic	Pdzd8	synonymous SNV	Pdzd8:NM_001033222:exon5:c.A3186G:p.K1062K
chr19	9004398	9004398	G	A	UTR5	Eml3	.	.
chr19	9090157	9090157	A	G	exonic	Ahnak	nonsynonymous SNV	Ahnak:NM_009643:exon5:c.A14314G:p.K4772E
chr2	102187097	102187097	C	G	intronic	Trim44	.	.
chr2	103868080	103868080	C	A	exonic	Fbxo3	nonsynonymous SNV	Fbxo3:NM_001355504:exon1:c.C61A:p.L21M,Fbxo3:NM_001355505:exon1:c.C61A:p.L21M,Fbxo3:NM_001355506:exon1:c.C61A:p.L21M,Fbxo3:NM_001355507:exon1:c.C61A:p.L21M,Fbxo3:NM_020593:exon1:c.C61A:p.L21M,Fbxo3:NM_212433:exon1:c.C61A:p.L21M
chr2	118998301	118998301	G	C	UTR3	Dnajc17	.	.
chr2	120276538	120276538	C	G	intronic	Ganc	.	.
chr2	125597306	125597306	G	A	intronic	Secisbp2l	.	.
chr2	130461885	130461885	G	A	exonic	Lzts3	nonsynonymous SNV	Lzts3:NM_001291027:exon4:c.C1028T:p.S343L,Lzts3:NM_001291028:exon4:c.C686T:p.S229L,Lzts3:NM_197945:exon4:c.C1028T:p.S343L
chr2	151298549	151298549	T	G	exonic	4921509C19Rik	nonsynonymous SNV	4921509C19Rik:NM_198655:exon2:c.A944C:p.K315T
chr2	151368463	151368463	C	A	exonic	Fkbp1a	nonsynonymous SNV	Fkbp1a:NM_001302077:exon1:c.C20A:p.T7N,Fkbp1a:NM_008019:exon1:c.C20A:p.T7N
chr2	153715211	153715211	C	G	exonic	Bpifb2	nonsynonymous SNV	Bpifb2:NM_025631:exon9:c.C770G:p.A257G
chr2	154889965	154889965	C	T	exonic	Ahcy	nonsynonymous SNV	Ahcy:NM_016661:exon6:c.G691A:p.A231T
chr2	155829712	155829712	G	A	UTR5	6430550D23Rik	.	.
chr2	155894111	155894111	A	G	exonic	Spag4	nonsynonymous SNV	Spag4:NM_139151:exon10:c.A920G:p.D307G
chr2	163429185	163429185	A	C	intronic	Ttpal	.	.
chr2	166769892	166769892	A	G	exonic	Cse1l	synonymous SNV	Cse1l:NM_023565:exon24:c.A2610G:p.Q870Q
chr2	168057626	168057626	T	G	UTR3	Mocs3	.	.
chr2	174529681	174529681	G	A	exonic	Zfp831	synonymous SNV	Zfp831:NM_001099328:exon4:c.G4077A:p.K1359K
chr2	176859001	176859001	C	T	intergenic	Gm14405;Gm14410	.	.
chr2	176859117	176859117	C	T	intergenic	Gm14405;Gm14410	.	.
chr2	176864972	176864972	G	C	intergenic	Gm14405;Gm14410	.	.
chr2	176865001	176865001	A	C	intergenic	Gm14405;Gm14410	.	.
chr2	176865043	176865043	C	G	intergenic	Gm14405;Gm14410	.	.
chr2	177100617	177100617	A	G	intergenic	Gm14410;Zfp970	.	.
chr2	178017836	178017836	C	T	exonic	Phactr3	synonymous SNV	Phactr3:NM_001007154:exon6:c.C750T:p.S250S,Phactr3:NM_001177789:exon6:c.C858T:p.S286S,Phactr3:NM_001177790:exon6:c.C858T:p.S286S,Phactr3:NM_001177791:exon6:c.C873T:p.S291S,Phactr3:NM_028806:exon6:c.C870T:p.S290S
chr2	178155584	178155584	C	G	exonic	Fam217b	nonsynonymous SNV	Fam217b:NM_001081289:exon4:c.C635G:p.A212G
chr2	18023063	18023063	A	C	intronic	Mllt10	.	.
chr2	18045358	18045358	C	T	exonic	Mllt10	synonymous SNV	Mllt10:NM_001252560:exon7:c.C522T:p.A174A,Mllt10:NM_010804:exon7:c.C522T:p.A174A,Mllt10:NM_001252561:exon8:c.C288T:p.A96A
chr2	180826888	180826888	A	C	intronic	Kcnq2	.	.
chr2	25300947	25300947	T	G	splicing	Abca2	.	.
chr2	25487153	25487153	T	A	intergenic	Fcna;Lcn8	.	.
chr2	3036225	3036225	T	G	intronic	Fam171a1	.	.
chr2	32624899	32624899	G	C	intronic	Ttc16	.	.
chr2	37396635	37396635	T	G	exonic	Rabgap1	nonsynonymous SNV	Rabgap1:NM_001033960:exon17:c.T2177G:p.L726R,Rabgap1:NM_001362956:exon17:c.T2177G:p.L726R,Rabgap1:NM_001362957:exon17:c.T2177G:p.L726R,Rabgap1:NM_001362958:exon17:c.T1973G:p.L658R,Rabgap1:NM_146121:exon17:c.T2177G:p.L726R
chr2	4507436	4507436	G	C	exonic	Frmd4a	nonsynonymous SNV	Frmd4a:NM_001177844:exon4:c.G220C:p.A74P,Frmd4a:NM_001177843:exon15:c.G1102C:p.A368P,Frmd4a:NM_172475:exon15:c.G1135C:p.A379P,Frmd4a:NM_001347086:exon16:c.G1147C:p.A383P
chr2	5842870	5842870	C	T	exonic	Dhtkd1	nonsynonymous SNV	Dhtkd1:NM_001081131:exon6:c.G1003A:p.A335T
chr2	6481705	6481705	T	G	exonic	Celf2	nonsynonymous SNV	Celf2:NM_001310447:exon9:c.A1015C:p.S339R,Celf2:NM_001347094:exon10:c.A1015C:p.S339R,Celf2:NM_001110229:exon11:c.A1123C:p.S375R
chr2	75515278	75515278	A	C	intronic	Nfe2l2	.	.
chr2	76574240	76574240	C	T	exonic	Ttn	nonsynonymous SNV	Ttn:NM_028004:exon154:c.G59384A:p.R19795H,Ttn:NM_011652:exon275:c.G79127A:p.R26376H,Ttn:NM_001385708:exon312:c.G84959A:p.R28320H
chr2	76579317	76579317	T	G	exonic	Ttn	nonsynonymous SNV	Ttn:NM_028004:exon154:c.A54307C:p.K18103Q,Ttn:NM_011652:exon275:c.A74050C:p.K24684Q,Ttn:NM_001385708:exon312:c.A79882C:p.K26628Q
chr2	76649443	76649443	G	A	exonic	Ttn	synonymous SNV	Ttn:NM_028004:exon60:c.C15384T:p.T5128T,Ttn:NM_011652:exon181:c.C35127T:p.T11709T,Ttn:NM_001385708:exon218:c.C40959T:p.T13653T
chr2	76735729	76735729	T	C	exonic	Ttn	synonymous SNV	Ttn:NM_011652:exon58:c.A14157G:p.Q4719Q,Ttn:NM_001385708:exon60:c.A17178G:p.Q5726Q
chr2	80388002	80388002	A	G	intronic	Nckap1	.	.
chr2	84518748	84518748	C	T	exonic	Med19	synonymous SNV	Med19:NM_025885:exon1:c.C147T:p.T49T
chr2	87349728	87349728	T	G	exonic	Pramel6	synonymous SNV	Pramel6:NM_001356546:exon3:c.T678G:p.P226P,Pramel6:NM_178249:exon3:c.T678G:p.P226P,Pramel6:NM_001356544:exon4:c.T678G:p.P226P,Pramel6:NM_001356545:exon4:c.T678G:p.P226P
chr2	88400435	88400435	T	A	exonic	Olfr1188	nonsynonymous SNV	Olfr1188:NM_146919:exon1:c.T808A:p.F270I
chr2	91425969	91425969	A	G	exonic	Ckap5	nonsynonymous SNV	Ckap5:NM_029437:exon24:c.A3082G:p.K1028E,Ckap5:NM_001165989:exon25:c.A3082G:p.K1028E
chr3	103618959	103618959	G	T	exonic	Ap4b1	nonsynonymous SNV	Ap4b1:NM_001163553:exon5:c.G829T:p.V277F,Ap4b1:NM_026193:exon5:c.G829T:p.V277F,Ap4b1:NM_001163552:exon6:c.G829T:p.V277F
chr3	103889196	103889196	A	G	exonic	Magi3	synonymous SNV	Magi3:NM_001159354:exon5:c.T882C:p.N294N,Magi3:NM_133853:exon5:c.T882C:p.N294N
chr3	103889202	103889202	A	G	exonic	Magi3	synonymous SNV	Magi3:NM_001159354:exon5:c.T876C:p.D292D,Magi3:NM_133853:exon5:c.T876C:p.D292D
chr3	106907246	106907246	A	T	exonic	Kcna2	nonsynonymous SNV	Kcna2:NM_008417:exon3:c.A224T:p.E75V
chr3	116249175	116249175	G	A	intronic	Dbt	.	.
chr3	144360321	144360321	G	T	intronic	Sh3glb1	.	.
chr3	152112632	152112632	C	T	exonic	Zzz3	synonymous SNV	Zzz3:NM_001346655:exon7:c.C450T:p.D150D,Zzz3:NM_001355673:exon7:c.C1953T:p.D651D,Zzz3:NM_001080755:exon8:c.C1953T:p.D651D,Zzz3:NM_001287139:exon8:c.C1950T:p.D650D
chr3	15332139	15332139	A	G	intronic	Gm9733	.	.
chr3	15332145	15332145	C	T	intronic	Gm9733	.	.
chr3	15411198	15411198	A	T	exonic	Sirpb1a	nonsynonymous SNV	Sirpb1a:NM_001002898:exon3:c.T739A:p.F247I
chr3	15411378	15411378	C	T	exonic	Sirpb1a	nonsynonymous SNV	Sirpb1a:NM_001002898:exon3:c.G559A:p.D187N
chr3	15411385	15411385	C	T	exonic	Sirpb1a	synonymous SNV	Sirpb1a:NM_001002898:exon3:c.G552A:p.K184K
chr3	15411410	15411410	C	T	exonic	Sirpb1a	nonsynonymous SNV	Sirpb1a:NM_001002898:exon3:c.G527A:p.R176Q
chr3	15417242	15417242	C	T	intronic	Sirpb1a	.	.
chr3	154428390	154428390	T	G	intergenic	Erich3;Tnni3k	.	.
chr3	15542282	15542282	A	C	exonic	Sirpb1b	nonsynonymous SNV	Sirpb1b:NM_001173460:exon4:c.T939G:p.C313W
chr3	15695251	15695251	G	A	UTR3	Sirpb1c	.	.
chr3	15695343	15695343	C	T	UTR3	Sirpb1c	.	.
chr3	15702596	15702596	C	T	exonic	Sirpb1c	synonymous SNV	Sirpb1c:NM_001173459:exon5:c.G1071A:p.K357K
chr3	15738649	15738649	C	A	exonic	Sirpb1c	nonsynonymous SNV	Sirpb1c:NM_001173459:exon2:c.G390T:p.M130I
chr3	15738666	15738666	G	A	exonic	Sirpb1c	nonsynonymous SNV	Sirpb1c:NM_001173459:exon2:c.C373T:p.P125S
chr3	15748328	15748328	G	A	intronic	Sirpb1c	.	.
chr3	20054940	20054940	T	C	intronic	Gyg	.	.
chr3	30549805	30549805	C	G	exonic	Lrriq4	nonsynonymous SNV	Lrriq4:NM_001290510:exon2:c.C1014G:p.H338Q,Lrriq4:NM_026668:exon4:c.C1059G:p.H353Q
chr3	40837836	40837836	A	C	intergenic	Larp1b;Pgrmc2	.	.
chr3	58595656	58595656	G	T	intergenic	4930593A02Rik;Clrn1	.	.
chr3	59555698	59555698	T	G	exonic	Aadacl2fm2	nonsynonymous SNV	Aadacl2fm2:NM_001101531:exon5:c.T649G:p.L217V
chr3	66028806	66028806	T	G	exonic	Ptx3	nonsynonymous SNV	Ptx3:NM_008987:exon3:c.T825G:p.S275R
chr3	68674922	68674922	A	G	UTR3	1110032F04Rik	.	.
chr3	76424327	76424327	G	A	intronic	Fstl5	.	.
chr3	79402832	79402832	A	C	exonic	Ppid	nonsynonymous SNV	Ppid:NM_026352:exon5:c.A641C:p.K214T,Ppid:NM_001356326:exon6:c.A359C:p.K120T
chr3	81779624	81779624	A	C	UTR5	Tdo2	.	.
chr3	87531241	87531241	A	C	intronic	Arhgef11	.	.
chr3	88354691	88354691	A	T	exonic	Lamtor2	nonsynonymous SNV	Lamtor2:NM_031248:exon3:c.T248A:p.I83N
chr3	88624712	88624712	C	G	ncRNA_exonic	5830417I10Rik	.	.
chr3	89202073	89202073	A	G	ncRNA_exonic	Gm15417	.	.
chr3	92059318	92059318	T	A	UTR3	Sprr2a1;Sprr2a2	.	.
chr3	93853816	93853816	A	G	exonic	Tdpoz9	synonymous SNV	Tdpoz9:NM_001163730:exon2:c.T226C:p.L76L
chr3	95349480	95349480	G	A	exonic	Ctss	nonsynonymous SNV	Ctss:NM_001267695:exon5:c.G652A:p.A218T,Ctss:NM_021281:exon5:c.G649A:p.A217T
chr3	95538799	95538799	T	C	exonic	Ecm1	nonsynonymous SNV	Ecm1:NM_001252653:exon10:c.A1393G:p.I465V,Ecm1:NM_001355070:exon10:c.A1393G:p.I465V,Ecm1:NM_007899:exon10:c.A1396G:p.I466V
chr3	95541903	95541903	C	G	intronic	Ecm1	.	.
chr3	95541906	95541906	G	T	intronic	Ecm1	.	.
chr3	95550432	95550432	G	A	intronic	Tars2	.	.
chr3	95550437	95550437	A	T	intronic	Tars2	.	.
chr3	95550447	95550447	G	C	intronic	Tars2	.	.
chr3	95567621	95567621	A	G	exonic	Rprd2	synonymous SNV	Rprd2:NM_001368179:exon10:c.T4260C:p.F1420F,Rprd2:NM_001081293:exon11:c.T4392C:p.F1464F,Rprd2:NM_001368178:exon11:c.T4338C:p.F1446F
chr3	96658480	96658480	A	G	exonic	Pdzk1	nonsynonymous SNV	Pdzk1:NM_001146001:exon4:c.A484G:p.N162D,Pdzk1:NM_001355710:exon4:c.A484G:p.N162D,Pdzk1:NM_021517:exon4:c.A484G:p.N162D
chr4	106327059	106327059	G	A	exonic	Pars2	nonsynonymous SNV	Pars2:NM_001083887:exon2:c.G1432A:p.E478K,Pars2:NM_001285783:exon2:c.G1432A:p.E478K,Pars2:NM_001285784:exon2:c.G1324A:p.E442K,Pars2:NM_172272:exon2:c.G1324A:p.E442K
chr4	109962722	109962722	A	C	intronic	Elavl4	.	.
chr4	115162482	115162482	G	T	intronic	Cyp4a14	.	.
chr4	118152809	118152809	T	C	exonic	Tie1	nonsynonymous SNV	Tie1:NM_011587:exon11:c.A1522G:p.K508E
chr4	118272421	118272421	C	T	intronic	Cfap57	.	.
chr4	122793843	122793843	C	T	exonic	Oxct2b	synonymous SNV	Oxct2b:NM_181859:exon1:c.C312T:p.A104A
chr4	122794214	122794214	G	A	exonic	Oxct2b	nonsynonymous SNV	Oxct2b:NM_181859:exon1:c.G683A:p.R228H
chr4	123088502	123088502	C	G	UTR5	D830031N03Rik	.	.
chr4	123133716	123133716	C	T	exonic	Macf1	nonsynonymous SNV	Macf1:NM_001199137:exon39:c.G5515A:p.D1839N,Macf1:NM_001199136:exon44:c.G11596A:p.D3866N
chr4	124528156	124528156	C	T	exonic	Yrdc	synonymous SNV	Yrdc:NM_153566:exon1:c.C138T:p.A46A
chr4	125181757	125181757	C	T	intronic	Grik3	.	.
chr4	127628596	127628596	A	G	exonic	CK137956	synonymous SNV	CK137956:NM_001134733:exon2:c.T597C:p.D199D
chr4	129784928	129784928	G	C	intronic	Pef1	.	.
chr4	133101706	133101706	G	C	intronic	Nudc	.	.
chr4	133242692	133242692	A	G	exonic	Arid1a	synonymous SNV	Arid1a:NM_001080819:exon15:c.T3732C:p.D1244D,Arid1a:NM_001363070:exon15:c.T2574C:p.D858D
chr4	137104386	137104386	C	G	exonic	Hspg2	synonymous SNV	Hspg2:NM_008305:exon64:c.C8436G:p.A2812A
chr4	137777588	137777588	C	T	exonic	Hp1bp3	nonsynonymous SNV	Hp1bp3:NM_001122897:exon2:c.C46T:p.L16F,Hp1bp3:NM_001285478:exon2:c.C46T:p.L16F,Hp1bp3:NM_001285479:exon2:c.C46T:p.L16F,Hp1bp3:NM_001285481:exon2:c.C46T:p.L16F,Hp1bp3:NM_010470:exon2:c.C46T:p.L16F
chr4	140354038	140354038	A	G	exonic	Padi3	nonsynonymous SNV	Padi3:NM_011060:exon6:c.T578C:p.L193P
chr4	143401586	143401586	A	G	exonic	Pramel26	synonymous SNV	Pramel26:NM_001005371:exon3:c.T717C:p.N239N,Pramel26:NM_001347257:exon3:c.T717C:p.N239N
chr4	145057922	145057922	G	T	downstream	Smarca5-ps	.	.
chr4	145124780	145124780	A	G	exonic	Zfp990	nonsynonymous SNV	Zfp990:NM_001324553:exon3:c.A92G:p.N31S
chr4	145124795	145124795	G	C	exonic	Zfp990	nonsynonymous SNV	Zfp990:NM_001324553:exon3:c.G107C:p.R36T
chr4	145124841	145124841	C	T	exonic	Zfp990	synonymous SNV	Zfp990:NM_001324553:exon3:c.C153T:p.F51F
chr4	145488821	145488821	C	T	intergenic	Gm13238;1700095A21Rik	.	.
chr4	145489068	145489068	G	C	intergenic	Gm13238;1700095A21Rik	.	.
chr4	145489072	145489072	C	T	intergenic	Gm13238;1700095A21Rik	.	.
chr4	145662465	145662465	T	C	ncRNA_intronic	1700095A21Rik	.	.
chr4	145731792	145731792	T	A	exonic	Zfp992	nonsynonymous SNV	Zfp992:NM_001085522:exon4:c.A424T:p.T142S
chr4	145731840	145731840	C	T	exonic	Zfp992	nonsynonymous SNV	Zfp992:NM_001085522:exon4:c.G376A:p.E126K
chr4	145731845	145731845	G	T	exonic	Zfp992	nonsynonymous SNV	Zfp992:NM_001085522:exon4:c.C371A:p.T124N
chr4	145731927	145731927	G	A	exonic	Zfp992	nonsynonymous SNV	Zfp992:NM_001085522:exon4:c.C289T:p.P97S
chr4	145734562	145734562	T	A	intronic	Zfp992	.	.
chr4	145734573	145734573	G	C	intronic	Zfp992	.	.
chr4	146035886	146035886	A	C	ncRNA_exonic	Gm13034	.	.
chr4	146549915	146549915	G	A	ncRNA_intronic	Znf41-ps	.	.
chr4	146705322	146705322	A	C	intronic	Zfp978;Zfp988	.	.
chr4	146705382	146705382	C	T	exonic	Zfp988	nonsynonymous SNV	Zfp988:NM_001384232:exon4:c.C163T:p.H55Y
chr4	146764295	146764295	C	T	intronic	Zfp978	.	.
chr4	146764296	146764296	C	T	intronic	Zfp978	.	.
chr4	146764431	146764431	A	G	exonic	Zfp978	nonsynonymous SNV	Zfp978:NM_001378742:exon5:c.A325G:p.I109V
chr4	146764513	146764513	A	T	exonic	Zfp978	nonsynonymous SNV	Zfp978:NM_001378742:exon5:c.A407T:p.H136L
chr4	146881656	146881656	A	G	intronic	Zfp982	.	.
chr4	146881700	146881700	C	T	UTR5	Zfp982	.	.
chr4	146881730	146881730	T	C	exonic	Zfp982	nonsynonymous SNV	Zfp982:NM_001039209:exon1:c.T11C:p.F4S,Zfp982:NM_001365422:exon2:c.T11C:p.F4S,Zfp982:NM_001371349:exon2:c.T11C:p.F4S,Zfp982:NM_001371348:exon3:c.T11C:p.F4S
chr4	146884882	146884882	T	C	exonic	Zfp982	synonymous SNV	Zfp982:NM_001039209:exon2:c.T51C:p.D17D,Zfp982:NM_001365422:exon3:c.T51C:p.D17D,Zfp982:NM_001371349:exon3:c.T51C:p.D17D,Zfp982:NM_001371348:exon4:c.T51C:p.D17D
chr4	146886431	146886431	T	C	intronic	Zfp982	.	.
chr4	146955437	146955437	T	G	exonic	Zfp985	nonsynonymous SNV	Zfp985:NM_001014397:exon5:c.T117G:p.I39M
chr4	146987884	146987884	G	A	exonic	Zfp979	nonsynonymous SNV	Zfp979:NM_145078:exon5:c.C476T:p.T159I
chr4	146987922	146987922	T	C	exonic	Zfp979	synonymous SNV	Zfp979:NM_145078:exon5:c.A438G:p.T146T
chr4	146987923	146987923	G	C	exonic	Zfp979	nonsynonymous SNV	Zfp979:NM_145078:exon5:c.C437G:p.T146R
chr4	146987945	146987945	G	C	exonic	Zfp979	nonsynonymous SNV	Zfp979:NM_145078:exon5:c.C415G:p.R139G
chr4	146989474	146989474	T	C	exonic	Zfp979	synonymous SNV	Zfp979:NM_145078:exon4:c.A117G:p.S39S
chr4	146989546	146989546	G	A	intronic	Zfp979	.	.
chr4	147050055	147050055	G	A	exonic	Zfp534	nonsynonymous SNV	Zfp534:NM_001127188:exon4:c.C265T:p.L89F
chr4	147052422	147052422	C	A	exonic	Zfp534	nonsynonymous SNV	Zfp534:NM_001127188:exon3:c.G61T:p.D21Y
chr4	147052432	147052432	G	A	exonic	Zfp534	synonymous SNV	Zfp534:NM_001127188:exon3:c.C51T:p.D17D
chr4	147052441	147052441	A	G	exonic	Zfp534	synonymous SNV	Zfp534:NM_001127188:exon3:c.T42C:p.T14T
chr4	147135257	147135257	G	T	intronic	Zfp984	.	.
chr4	148318468	148318468	T	C	exonic	Casz1	nonsynonymous SNV	Casz1:NM_001159344:exon16:c.T3260C:p.L1087P,Casz1:NM_027195:exon16:c.T3260C:p.L1087P
chr4	151482342	151482342	C	T	exonic	Plekhg5	nonsynonymous SNV	Plekhg5:NM_001285999:exon14:c.C1655T:p.A552V,Plekhg5:NM_001374783:exon15:c.C1616T:p.A539V
chr4	151751234	151751234	G	T	exonic	Chd5	nonsynonymous SNV	Chd5:NM_029216:exon24:c.G3782T:p.R1261L,Chd5:NM_001081376:exon25:c.G3893T:p.R1298L,Chd5:NM_001369243:exon25:c.G3893T:p.R1298L
chr4	153385959	153385959	G	A	exonic	Lrrc47	stopgain	Lrrc47:NM_201226:exon1:c.G35A:p.W12X
chr4	155608773	155608773	T	C	exonic	Klhl17	synonymous SNV	Klhl17:NM_198305:exon1:c.A93G:p.Q31Q
chr4	155608827	155608827	T	C	exonic	Klhl17	synonymous SNV	Klhl17:NM_198305:exon1:c.A39G:p.Q13Q
chr4	21800831	21800831	C	G	exonic	Pnisr	nonsynonymous SNV	Pnisr:NM_001369189:exon11:c.C1426G:p.R476G,Pnisr:NM_001369190:exon11:c.C700G:p.R234G,Pnisr:NM_001369191:exon11:c.C700G:p.R234G,Pnisr:NM_025669:exon11:c.C1426G:p.R476G
chr4	3111570	3111570	T	A	exonic	Vmn1r3	nonsynonymous SNV	Vmn1r3:NM_001167535:exon1:c.A883T:p.S295C
chr4	3111629	3111629	G	A	exonic	Vmn1r3	nonsynonymous SNV	Vmn1r3:NM_001167535:exon1:c.C824T:p.S275F
chr4	3111838	3111838	C	T	exonic	Vmn1r3	nonsynonymous SNV	Vmn1r3:NM_001167535:exon1:c.G615A:p.M205I
chr4	3111921	3111921	C	T	exonic	Vmn1r3	nonsynonymous SNV	Vmn1r3:NM_001167535:exon1:c.G532A:p.V178I
chr4	3112048	3112048	T	C	exonic	Vmn1r3	synonymous SNV	Vmn1r3:NM_001167535:exon1:c.A405G:p.S135S
chr4	3112118	3112118	G	A	exonic	Vmn1r3	nonsynonymous SNV	Vmn1r3:NM_001167535:exon1:c.C335T:p.T112I
chr4	47299867	47299867	A	C	intronic	Col15a1	.	.
chr4	49667057	49667057	A	G	intronic	Rnf20	.	.
chr4	60691684	60691684	C	T	intergenic	Mup22;Mup12	.	.
chr4	60691881	60691881	C	T	intergenic	Mup22;Mup12	.	.
chr4	60691933	60691933	C	T	intergenic	Mup22;Mup12	.	.
chr4	60691990	60691990	G	A	intergenic	Mup22;Mup12	.	.
chr4	61115278	61115278	A	C	intergenic	Mup15;Mup16	.	.
chr4	61332270	61332270	T	A	UTR3	Mup18	.	.
chr4	61332281	61332281	C	A	exonic	Mup18	nonsynonymous SNV	Mup18:NM_001199333:exon6:c.G539T:p.R180L
chr4	61333768	61333768	T	A	intronic	Mup18	.	.
chr4	64850474	64850474	G	C	exonic	Pappa	nonsynonymous SNV	Pappa:NM_021362:exon5:c.G2087C:p.G696A
chr4	73387013	73387013	C	G	exonic	Rasef	nonsynonymous SNV	Rasef:NM_001017427:exon11:c.G922C:p.D308H
chr4	75628458	75628458	A	G	intronic	Ptprd	.	.
chr4	96167814	96167814	C	G	exonic	Cyp2j8	nonsynonymous SNV	Cyp2j8:NM_001370972:exon2:c.G30C:p.K10N,Cyp2j8:NM_001104927:exon3:c.G462C:p.K154N
chr4	99548808	99548808	C	T	intronic	Efcab7	.	.
chr4	99548829	99548829	T	C	intronic	Efcab7	.	.
chr4	99548833	99548833	C	T	intronic	Efcab7	.	.
chr4	99564843	99564843	G	T	intronic	Efcab7	.	.
chr5	109226357	109226357	G	A	exonic	Vmn2r8	nonsynonymous SNV	Vmn2r8:NM_001104620:exon6:c.C2402T:p.T801M
chr5	109226425	109226425	T	A	exonic	Vmn2r8	synonymous SNV	Vmn2r8:NM_001104620:exon6:c.A2334T:p.T778T
chr5	109722231	109722231	T	C	exonic	Vmn2r15	nonsynonymous SNV	Vmn2r15:NM_001104626:exon3:c.A779G:p.K260R
chr5	111079082	111079082	G	A	intronic	Noc4l	.	.
chr5	111715152	111715152	T	C	exonic	Ttc28	nonsynonymous SNV	Ttc28:NM_001267622:exon24:c.T6938C:p.F2313S
chr5	113191741	113191741	C	T	exonic	Myo18b	nonsynonymous SNV	Myo18b:NM_028901:exon36:c.G5804A:p.R1935H
chr5	121056638	121056638	G	A	intronic	Iqcd	.	.
chr5	122816310	122816310	A	C	intronic	Fam216a	.	.
chr5	125867492	125867492	C	G	exonic	Ubc	synonymous SNV	Ubc:NM_019639:exon2:c.G1140C:p.G380G
chr5	130277430	130277430	C	A	exonic	Psph	nonsynonymous SNV	Psph:NM_133900:exon4:c.G62T:p.G21V
chr5	131915997	131915997	C	G	exonic	Auts2	unknown	UNKNOWN
chr5	135656445	135656445	C	G	exonic	Bcl7b	nonsynonymous SNV	Bcl7b:NM_009745:exon5:c.C496G:p.P166A
chr5	13570208	13570208	A	G	exonic	Sema3a	nonsynonymous SNV	Sema3a:NM_009152:exon12:c.A1423G:p.I475V,Sema3a:NM_001243072:exon13:c.A1423G:p.I475V,Sema3a:NM_001243073:exon13:c.A1423G:p.I475V
chr5	135726916	135726916	C	A	UTR5	Fzd9	.	.
chr5	141217469	141217469	G	C	exonic	Amz1	nonsynonymous SNV	Amz1:NM_173405:exon3:c.G232C:p.E78Q
chr5	146138126	146138126	A	C	exonic	Cyp3a57	nonsynonymous SNV	Cyp3a57:NM_001100180:exon10:c.A882C:p.E294D
chr5	146225907	146225907	C	T	exonic	Cyp3a16	synonymous SNV	Cyp3a16:NM_007820:exon3:c.G213A:p.T71T
chr5	146225952	146225952	A	G	exonic	Cyp3a16	synonymous SNV	Cyp3a16:NM_007820:exon3:c.T168C:p.G56G
chr5	146343344	146343344	T	C	intronic	Cyp3a41a;Cyp3a41b	.	.
chr5	146916450	146916450	A	G	exonic	Cyp3a59	synonymous SNV	Cyp3a59:NM_001105160:exon11:c.A1227G:p.P409P
chr5	14910420	14910420	T	A	UTR3	Gm9758	.	.
chr5	14910585	14910585	C	T	exonic	Gm9758	nonsynonymous SNV	Gm9758:NM_198666:exon5:c.G634A:p.A212T
chr5	14911315	14911315	G	A	intronic	Gm9758	.	.
chr5	14911460	14911460	T	C	exonic	Gm9758	synonymous SNV	Gm9758:NM_198666:exon4:c.A504G:p.L168L
chr5	14912314	14912314	C	T	intronic	Gm9758	.	.
chr5	14912325	14912325	T	G	intronic	Gm9758	.	.
chr5	14913508	14913508	G	A	intronic	Gm9758	.	.
chr5	14913539	14913539	C	G	exonic	Gm9758	nonsynonymous SNV	Gm9758:NM_198666:exon2:c.G274C:p.V92L
chr5	14914768	14914768	T	G	exonic	Gm9758	nonsynonymous SNV	Gm9758:NM_198666:exon1:c.A62C:p.N21T
chr5	14914799	14914799	A	T	exonic	Gm9758	nonsynonymous SNV	Gm9758:NM_198666:exon1:c.T31A:p.F11I
chr5	14974518	14974518	C	T	exonic	Gm10354	synonymous SNV	Gm10354:NM_001281514:exon5:c.G750A:p.S250S
chr5	14975588	14975588	T	G	ncRNA_exonic	Speer8-ps1	.	.
chr5	14976199	14976199	T	C	exonic	Gm10354	nonsynonymous SNV	Gm10354:NM_001281514:exon3:c.A443G:p.H148R
chr5	14977588	14977588	G	A	exonic	Gm10354	synonymous SNV	Gm10354:NM_001281514:exon2:c.C273T:p.Y91Y
chr5	14978738	14978738	G	C	exonic	Gm10354	nonsynonymous SNV	Gm10354:NM_001281514:exon1:c.C138G:p.C46W
chr5	15029471	15029471	C	G	intronic	Gm17019;Gm21083;Gm21149;Gm21190	.	.
chr5	15030219	15030219	A	C	exonic	Gm17019	nonsynonymous SNV	Gm17019:NM_182957:exon4:c.T578G:p.V193G
chr5	15031651	15031651	G	A	exonic	Gm17019	synonymous SNV	Gm17019:NM_182957:exon2:c.C273T:p.Y91Y
chr5	15032762	15032762	T	C	intronic	Gm17019;Gm21083;Gm21149;Gm21190	.	.
chr5	15126120	15126120	A	G	exonic	Speer4d	synonymous SNV	Speer4d:NM_025759:exon2:c.A24G:p.T8T
chr5	15126248	15126248	A	G	exonic	Speer4d	nonsynonymous SNV	Speer4d:NM_025759:exon2:c.A152G:p.E51G
chr5	15127591	15127591	A	C	exonic	Speer4d	nonsynonymous SNV	Speer4d:NM_025759:exon3:c.A275C:p.N92T
chr5	15159476	15159476	A	C	exonic	Gm21149;Gm21190	synonymous SNV	Gm21149:NM_001374725:exon4:c.T495G:p.S165S
chr5	15161533	15161533	G	A	exonic	Gm21149;Gm21190	synonymous SNV	Gm21149:NM_001374725:exon2:c.C288T:p.S96S
chr5	15219739	15219739	T	C	ncRNA_exonic	Speer4cos	.	.
chr5	15219900	15219900	A	C	exonic	Gm21083;Gm21149;Speer4c	nonsynonymous SNV	Speer4c:NM_001281511:exon1:c.T121G:p.W41G,Gm21083:NM_001310450:exon1:c.T121G:p.W41G,Gm21149:NM_001374725:exon1:c.T121G:p.W41G
chr5	15219906	15219906	T	G	exonic	Gm21083;Gm21149;Speer4c	synonymous SNV	Speer4c:NM_001281511:exon1:c.A115C:p.R39R,Gm21083:NM_001310450:exon1:c.A115C:p.R39R,Gm21149:NM_001374725:exon1:c.A115C:p.R39R
chr5	15220004	15220004	T	C	exonic	Gm21083;Gm21149;Speer4c	nonsynonymous SNV	Speer4c:NM_001281511:exon1:c.A17G:p.Q6R,Gm21083:NM_001310450:exon1:c.A17G:p.Q6R,Gm21149:NM_001374725:exon1:c.A17G:p.Q6R
chr5	15220034	15220034	A	C	ncRNA_exonic	Speer4cos	.	.
chr5	25023049	25023049	G	C	exonic	Cct8l1	nonsynonymous SNV	Cct8l1:NM_198621:exon1:c.G943C:p.A315P
chr5	26345083	26345083	A	G	exonic	Gm21671;Gm21680;Gm5862	synonymous SNV	Gm21671:NM_001281516:exon5:c.T682C:p.L228L,Gm5862:NM_001281525:exon5:c.T682C:p.L228L,Gm21680:NM_001378644:exon5:c.T682C:p.L228L
chr5	26345112	26345112	C	A	exonic	Gm21671;Gm21680;Gm5862	nonsynonymous SNV	Gm21671:NM_001281516:exon5:c.G653T:p.G218V,Gm5862:NM_001281525:exon5:c.G653T:p.G218V,Gm21680:NM_001378644:exon5:c.G653T:p.G218V
chr5	26345854	26345854	C	T	intronic	Gm21671;Gm21680;Gm5862	.	.
chr5	26345925	26345925	G	A	exonic	Gm21680;Gm5862	synonymous SNV	Gm5862:NM_001281525:exon4:c.C585T:p.D195D,Gm21680:NM_001378644:exon4:c.C585T:p.D195D
chr5	26346002	26346002	G	A	exonic	Gm21680;Gm5862	stopgain	Gm5862:NM_001281525:exon4:c.C508T:p.Q170X,Gm21680:NM_001378644:exon4:c.C508T:p.Q170X
chr5	26346053	26346053	G	T	exonic	Gm21680;Gm5862	synonymous SNV	Gm5862:NM_001281525:exon4:c.C457A:p.R153R,Gm21680:NM_001378644:exon4:c.C457A:p.R153R
chr5	26348278	26348278	A	C	exonic	Gm21680;Gm5862	synonymous SNV	Gm5862:NM_001281525:exon2:c.T165G:p.P55P,Gm21680:NM_001378644:exon2:c.T165G:p.P55P
chr5	26361564	26361564	T	G	exonic	Speer4a	nonsynonymous SNV	Speer4a:NM_029376:exon5:c.A727C:p.T243P
chr5	26362389	26362389	A	G	intronic	Gm21671;Speer4a	.	.
chr5	26362456	26362456	A	C	exonic	Speer4a	nonsynonymous SNV	Speer4a:NM_029376:exon4:c.T577G:p.C193G
chr5	26362483	26362483	C	G	exonic	Speer4a	nonsynonymous SNV	Speer4a:NM_029376:exon4:c.G550C:p.E184Q
chr5	26363249	26363249	A	G	exonic	Speer4a	nonsynonymous SNV	Speer4a:NM_029376:exon3:c.T418C:p.F140L
chr5	26363293	26363293	T	A	exonic	Speer4a	nonsynonymous SNV	Speer4a:NM_029376:exon3:c.A374T:p.N125I
chr5	26363401	26363401	G	T	intronic	Gm21671;Speer4a	.	.
chr5	26384873	26384873	C	T	intronic	Gm21671;Gm7347	.	.
chr5	26384886	26384886	C	A	intronic	Gm21671;Gm7347	.	.
chr5	26384962	26384962	A	G	exonic	Gm7347	nonsynonymous SNV	Gm7347:NM_001378635:exon1:c.T89C:p.L30P,Gm7347:NM_001378636:exon1:c.T89C:p.L30P
chr5	26412907	26412907	A	T	intronic	Gm10471;Gm21671	.	.
chr5	26412910	26412910	G	T	intronic	Gm10471;Gm21671	.	.
chr5	26413018	26413018	T	A	exonic	Gm10471;Gm21671	nonsynonymous SNV	Gm10471:NM_001177579:exon3:c.A329T:p.N110I,Gm21671:NM_001281516:exon3:c.A374T:p.N125I
chr5	26415635	26415635	C	G	exonic	Gm10471	nonsynonymous SNV	Gm10471:NM_001177579:exon1:c.G84C:p.W28C
chr5	26415662	26415662	A	C	exonic	Gm10471	nonsynonymous SNV	Gm10471:NM_001177579:exon1:c.T57G:p.S19R
chr5	26415667	26415667	T	C	exonic	Gm10471	nonsynonymous SNV	Gm10471:NM_001177579:exon1:c.A52G:p.K18E
chr5	26588664	26588664	C	A	exonic	Gm7361	nonsynonymous SNV	Gm7361:NM_001281527:exon5:c.C740A:p.P247Q
chr5	27827814	27827814	G	A	exonic	Speer4b	nonsynonymous SNV	Speer4b:NM_028561:exon1:c.C94T:p.P32S
chr5	27827886	27827886	C	A	exonic	Speer4b	nonsynonymous SNV	Speer4b:NM_028561:exon1:c.G22T:p.G8C
chr5	27827887	27827887	A	G	exonic	Speer4b	synonymous SNV	Speer4b:NM_028561:exon1:c.T21C:p.L7L
chr5	3000218	3000218	A	G	intergenic	NONE;Gm36470	.	.
chr5	3000771	3000771	T	C	intergenic	NONE;Gm36470	.	.
chr5	3000775	3000775	C	T	intergenic	NONE;Gm36470	.	.
chr5	31502852	31502852	G	A	exonic	Zfp513	synonymous SNV	Zfp513:NM_001177901:exon2:c.C549T:p.Y183Y,Zfp513:NM_175311:exon3:c.C555T:p.Y185Y
chr5	33080636	33080636	G	A	exonic	Pisd	stopgain	Pisd:NM_177298:exon7:c.C994T:p.R332X,Pisd:NM_001347332:exon8:c.C901T:p.R301X
chr5	33080691	33080691	G	T	exonic	Pisd	nonsynonymous SNV	Pisd:NM_177298:exon7:c.C939A:p.F313L,Pisd:NM_001347332:exon8:c.C846A:p.F282L
chr5	33080831	33080831	A	C	intronic	Pisd	.	.
chr5	33080832	33080832	G	C	intronic	Pisd	.	.
chr5	33081937	33081937	G	A	exonic	Pisd	nonsynonymous SNV	Pisd:NM_177298:exon4:c.C397T:p.R133W,Pisd:NM_001347332:exon5:c.C304T:p.R102W
chr5	33081995	33081995	C	A	exonic	Pisd	synonymous SNV	Pisd:NM_177298:exon4:c.G339T:p.T113T,Pisd:NM_001347332:exon5:c.G246T:p.T82T
chr5	33082006	33082006	A	T	exonic	Pisd	nonsynonymous SNV	Pisd:NM_177298:exon4:c.T328A:p.S110T,Pisd:NM_001347332:exon5:c.T235A:p.S79T
chr5	33082052	33082052	G	A	intronic	Pisd	.	.
chr5	33136186	33136186	G	A	exonic	Prr14l	nonsynonymous SNV	Prr14l:NM_194340:exon11:c.C5911T:p.L1971F
chr5	33136233	33136233	C	T	exonic	Prr14l	nonsynonymous SNV	Prr14l:NM_194340:exon11:c.G5864A:p.G1955E
chr5	33136294	33136294	C	G	exonic	Prr14l	nonsynonymous SNV	Prr14l:NM_194340:exon11:c.G5803C:p.E1935Q
chr5	33136337	33136337	G	A	exonic	Prr14l	synonymous SNV	Prr14l:NM_194340:exon11:c.C5760T:p.A1920A
chr5	33170240	33170240	A	G	exonic	Prr14l	nonsynonymous SNV	Prr14l:NM_194340:exon6:c.T4559C:p.F1520S
chr5	33170291	33170291	G	A	exonic	Prr14l	nonsynonymous SNV	Prr14l:NM_194340:exon6:c.C4508T:p.S1503F
chr5	33170376	33170376	T	C	exonic	Prr14l	nonsynonymous SNV	Prr14l:NM_194340:exon6:c.A4423G:p.R1475G
chr5	33171461	33171461	A	G	exonic	Prr14l	nonsynonymous SNV	Prr14l:NM_194340:exon6:c.T3338C:p.I1113T
chr5	33171637	33171637	A	G	exonic	Prr14l	synonymous SNV	Prr14l:NM_194340:exon6:c.T3162C:p.P1054P
chr5	33171677	33171677	C	T	exonic	Prr14l	nonsynonymous SNV	Prr14l:NM_194340:exon6:c.G3122A:p.R1041K
chr5	33172044	33172044	A	C	exonic	Prr14l	nonsynonymous SNV	Prr14l:NM_194340:exon6:c.T2755G:p.C919G
chr5	33172152	33172152	C	T	exonic	Prr14l	nonsynonymous SNV	Prr14l:NM_194340:exon6:c.G2647A:p.G883S
chr5	33172163	33172163	A	G	exonic	Prr14l	nonsynonymous SNV	Prr14l:NM_194340:exon6:c.T2636C:p.I879T
chr5	33172188	33172188	T	G	exonic	Prr14l	nonsynonymous SNV	Prr14l:NM_194340:exon6:c.A2611C:p.I871L
chr5	33172613	33172613	G	C	exonic	Prr14l	nonsynonymous SNV	Prr14l:NM_194340:exon6:c.C2186G:p.T729S
chr5	33172957	33172957	G	T	exonic	Prr14l	nonsynonymous SNV	Prr14l:NM_194340:exon6:c.C1842A:p.F614L
chr5	33172989	33172989	G	A	exonic	Prr14l	stopgain	Prr14l:NM_194340:exon6:c.C1810T:p.Q604X
chr5	33173072	33173072	G	A	exonic	Prr14l	nonsynonymous SNV	Prr14l:NM_194340:exon6:c.C1727T:p.A576V
chr5	33173112	33173112	G	T	exonic	Prr14l	nonsynonymous SNV	Prr14l:NM_194340:exon6:c.C1687A:p.P563T
chr5	33173143	33173143	G	A	exonic	Prr14l	synonymous SNV	Prr14l:NM_194340:exon6:c.C1656T:p.H552H
chr5	33173204	33173204	C	T	exonic	Prr14l	nonsynonymous SNV	Prr14l:NM_194340:exon6:c.G1595A:p.G532D
chr5	33173233	33173233	G	A	exonic	Prr14l	synonymous SNV	Prr14l:NM_194340:exon6:c.C1566T:p.S522S
chr5	33173473	33173473	C	A	exonic	Prr14l	nonsynonymous SNV	Prr14l:NM_194340:exon6:c.G1326T:p.K442N
chr5	33173493	33173493	T	C	exonic	Prr14l	nonsynonymous SNV	Prr14l:NM_194340:exon6:c.A1306G:p.N436D
chr5	33173494	33173494	G	A	exonic	Prr14l	synonymous SNV	Prr14l:NM_194340:exon6:c.C1305T:p.N435N
chr5	33173620	33173620	T	C	exonic	Prr14l	synonymous SNV	Prr14l:NM_194340:exon6:c.A1179G:p.E393E
chr5	33173624	33173624	T	C	exonic	Prr14l	nonsynonymous SNV	Prr14l:NM_194340:exon6:c.A1175G:p.E392G
chr5	33173648	33173648	C	T	exonic	Prr14l	nonsynonymous SNV	Prr14l:NM_194340:exon6:c.G1151A:p.S384N
chr5	33186782	33186782	C	T	exonic	Prr14l	nonsynonymous SNV	Prr14l:NM_194340:exon3:c.G382A:p.A128T
chr5	33186802	33186802	A	G	exonic	Prr14l	nonsynonymous SNV	Prr14l:NM_194340:exon3:c.T362C:p.F121S
chr5	33187050	33187050	A	C	exonic	Prr14l	synonymous SNV	Prr14l:NM_194340:exon3:c.T114G:p.A38A
chr5	33187073	33187073	T	A	exonic	Prr14l	nonsynonymous SNV	Prr14l:NM_194340:exon3:c.A91T:p.S31C
chr5	33187095	33187095	T	A	exonic	Prr14l	nonsynonymous SNV	Prr14l:NM_194340:exon3:c.A69T:p.E23D
chr5	38691324	38691324	G	C	exonic	Otop1	nonsynonymous SNV	Otop1:NM_172709:exon5:c.G1187C:p.G396A
chr5	4064639	4064639	G	C	exonic	Akap9	nonsynonymous SNV	Akap9:NM_194462:exon39:c.G9917C:p.G3306A
chr5	44059873	44059873	A	G	UTR5	Cc2d2a	.	.
chr5	44094617	44094617	G	A	intronic	Cc2d2a	.	.
chr5	54280548	54280548	A	G	intronic	Tbc1d19	.	.
chr5	63140226	63140226	C	A	exonic	Arap2	nonsynonymous SNV	Arap2:NM_178407:exon2:c.G688T:p.G230W
chr5	65597775	65597775	G	A	splicing	Wdr19	.	.
chr5	67818825	67818825	T	A	UTR5	Bend4	.	.
chr5	87556911	87556911	T	G	exonic	Ugt2b5	nonsynonymous SNV	Ugt2b5:NM_009467:exon5:c.A1105C:p.T369P
chr5	88007690	88007690	G	C	intronic	Sult1e1	.	.
chr5	90204376	90204376	C	T	exonic	Adamts3	nonsynonymous SNV	Adamts3:NM_001081401:exon4:c.G595A:p.V199I,Adamts3:NM_177872:exon4:c.G595A:p.V199I
chr5	94065190	94065190	C	T	UTR3	Pramel34	.	.
chr5	94065427	94065427	G	C	exonic	Pramel34	nonsynonymous SNV	Pramel34:NM_001164284:exon6:c.C1203G:p.N401K
chr5	94065503	94065503	T	A	exonic	Pramel34	nonsynonymous SNV	Pramel34:NM_001164284:exon6:c.A1127T:p.Q376L
chr5	94066644	94066644	G	A	exonic	Pramel34	stopgain	Pramel34:NM_001164284:exon5:c.C802T:p.Q268X
chr5	94066681	94066681	A	G	exonic	Pramel34	synonymous SNV	Pramel34:NM_001164284:exon5:c.T765C:p.H255H
chr5	94066791	94066791	A	G	exonic	Pramel34	nonsynonymous SNV	Pramel34:NM_001164284:exon5:c.T655C:p.S219P
chr5	94067927	94067927	C	T	exonic	Pramel34	nonsynonymous SNV	Pramel34:NM_001164284:exon4:c.G8A:p.G3D
chr5	94067928	94067928	C	G	exonic	Pramel34	nonsynonymous SNV	Pramel34:NM_001164284:exon4:c.G7C:p.G3R
chr5	94067936	94067936	C	A	UTR5	Pramel34	.	.
chr5	95053060	95053060	T	C	exonic	Pramel44	nonsynonymous SNV	Pramel44:NM_001378724:exon4:c.T98C:p.I33T
chr5	95392068	95392068	T	C	intergenic	Pramel39;Gm6367	.	.
chr5	97187161	97187161	T	C	exonic	Fras1	nonsynonymous SNV	Fras1:NM_175473:exon62:c.T9404C:p.L3135P
chr6	100815931	100815931	C	T	exonic	Ppp4r2	nonsynonymous SNV	Ppp4r2:NM_182939:exon8:c.C788T:p.T263M
chr6	100816561	100816561	G	A	exonic	Ppp4r2	synonymous SNV	Ppp4r2:NM_182939:exon9:c.G1245A:p.E415E
chr6	100816565	100816565	G	C	exonic	Ppp4r2	nonsynonymous SNV	Ppp4r2:NM_182939:exon9:c.G1249C:p.D417H
chr6	115757863	115757863	T	C	exonic	Rpl32	nonsynonymous SNV	Rpl32:NM_172086:exon2:c.A53G:p.K18R
chr6	118334227	118334227	C	T	intronic	Bms1	.	.
chr6	121306936	121306936	G	A	exonic	Slc6a12	nonsynonymous SNV	Slc6a12:NM_001347433:exon7:c.G712A:p.V238I,Slc6a12:NM_001381905:exon7:c.G712A:p.V238I,Slc6a12:NM_001381906:exon7:c.G754A:p.V252I,Slc6a12:NM_133661:exon7:c.G754A:p.V252I,Slc6a12:NM_001381903:exon8:c.G712A:p.V238I,Slc6a12:NM_001381904:exon8:c.G712A:p.V238I
chr6	124261712	124261712	T	C	exonic	Cd163	synonymous SNV	Cd163:NM_001170395:exon5:c.T1083C:p.G361G,Cd163:NM_053094:exon5:c.T1083C:p.G361G
chr6	124816565	124816565	G	T	intronic	Cd4	.	.
chr6	126847210	126847210	T	C	exonic	Dyrk4	nonsynonymous SNV	Dyrk4:NM_207210:exon5:c.A434G:p.K145R
chr6	131580701	131580701	T	C	exonic	Tas2r130	nonsynonymous SNV	Tas2r130:NM_199156:exon1:c.A148G:p.S50G
chr6	132687751	132687751	T	C	exonic	Tas2r115	nonsynonymous SNV	Tas2r115:NM_207020:exon1:c.A254G:p.Q85R
chr6	135102981	135102981	G	C	exonic	Hebp1	nonsynonymous SNV	Hebp1:NM_013546:exon3:c.C256G:p.L86V
chr6	136508548	136508548	C	T	exonic	Atf7ip	nonsynonymous SNV	Atf7ip:NM_019426:exon2:c.C257T:p.T86M
chr6	145195230	145195230	A	G	exonic	Kras	synonymous SNV	Kras:NM_021284:exon2:c.T96C:p.Y32Y
chr6	22950307	22950307	G	T	exonic	Ptprz1	nonsynonymous SNV	Ptprz1:NM_001081306:exon12:c.G2395T:p.D799Y,Ptprz1:NM_011219:exon12:c.G2395T:p.D799Y
chr6	23446792	23446792	G	A	exonic	Cadps2	nonsynonymous SNV	Cadps2:NM_001252105:exon8:c.C1453T:p.R485C,Cadps2:NM_001252106:exon8:c.C1453T:p.R485C,Cadps2:NM_001252107:exon8:c.C1453T:p.R485C,Cadps2:NM_001252108:exon8:c.C1453T:p.R485C,Cadps2:NM_001252110:exon8:c.C1453T:p.R485C,Cadps2:NM_153163:exon8:c.C1453T:p.R485C
chr6	29236130	29236130	T	G	splicing	Fam71f2	.	.
chr6	31376693	31376693	T	C	intronic	Mkln1	.	.
chr6	34369378	34369378	G	T	intronic	Akr1b7	.	.
chr6	39350455	39350455	T	A	exonic	Mkrn1	nonsynonymous SNV	Mkrn1:NM_001311109:exon6:c.A844T:p.N282Y,Mkrn1:NM_018810:exon6:c.A1036T:p.N346Y
chr6	41485122	41485122	C	T	intergenic	Prss2;Ephb6	.	.
chr6	41905822	41905822	A	G	exonic	Sval1	nonsynonymous SNV	Sval1:NM_027832:exon4:c.A314G:p.N105S
chr6	41922876	41922876	G	C	exonic	Sval3	nonsynonymous SNV	Sval3:NM_001003952:exon4:c.G337C:p.V113L
chr6	45604006	45604006	G	T	exonic	Cntnap2	nonsynonymous SNV	Cntnap2:NM_001004357:exon2:c.G111T:p.E37D
chr6	47780458	47780458	C	T	UTR5	Zfp786	.	.
chr6	52210641	52210641	C	G	exonic	Hoxa13	unknown	UNKNOWN
chr6	52210642	52210642	G	C	exonic	Hoxa13	unknown	UNKNOWN
chr6	5437039	5437039	A	C	intronic	Pdk4	.	.
chr6	67863538	67863538	C	T	intergenic	4930515G16Rik;Rprl1	.	.
chr6	71250362	71250362	A	G	exonic	Gm1070	nonsynonymous SNV	Gm1070:NM_001357905:exon2:c.A244G:p.R82G
chr6	72255975	72255975	G	C	intronic	Sftpb	.	.
chr6	72289939	72289939	A	C	intronic	Usp39	.	.
chr6	85090507	85090507	C	T	intergenic	Spr;Emx1	.	.
chr6	87853459	87853459	C	T	intronic	Copg1	.	.
chr7	104565567	104565567	A	G	exonic	Thrsp	synonymous SNV	Thrsp:NM_009381:exon1:c.T447C:p.V149V
chr7	109385648	109385648	T	C	exonic	Pgap2	nonsynonymous SNV	Pgap2:NM_001382593:exon5:c.T538C:p.Y180H,Pgap2:NM_001382594:exon5:c.T526C:p.Y176H,Pgap2:NM_001382597:exon5:c.T544C:p.Y182H,Pgap2:NM_001382598:exon5:c.T556C:p.Y186H,Pgap2:NM_001382603:exon5:c.T574C:p.Y192H,Pgap2:NM_001291358:exon6:c.T526C:p.Y176H,Pgap2:NM_001382592:exon6:c.T538C:p.Y180H,Pgap2:NM_001382595:exon6:c.T538C:p.Y180H,Pgap2:NM_001382596:exon6:c.T538C:p.Y180H,Pgap2:NM_001382599:exon6:c.T42…
chr7	110121823	110121823	C	T	exonic	Olfr577	nonsynonymous SNV	Olfr577:NM_147109:exon1:c.G682A:p.V228I
chr7	111506167	111506167	T	C	UTR5	Trim30b	.	.
chr7	114088484	114088484	C	T	exonic	Olfr710	synonymous SNV	Olfr710:NM_146601:exon2:c.G30A:p.T10T
chr7	114900497	114900497	G	T	exonic	Cyb5r2	nonsynonymous SNV	Cyb5r2:NM_001205227:exon3:c.C79A:p.Q27K,Cyb5r2:NM_177216:exon3:c.C79A:p.Q27K
chr7	115608885	115608885	T	A	exonic	Olfr498	nonsynonymous SNV	Olfr498:NM_146307:exon1:c.T46A:p.F16I
chr7	121651753	121651753	G	C	exonic	Pde3b	nonsynonymous SNV	Pde3b:NM_011055:exon6:c.G1604C:p.G535A
chr7	127278693	127278693	G	A	exonic	Zp2	nonsynonymous SNV	Zp2:NM_001374631:exon14:c.C1646T:p.A549V,Zp2:NM_011775:exon14:c.C1646T:p.A549V
chr7	128811303	128811303	A	C	exonic	Usp31	nonsynonymous SNV	Usp31:NM_001033173:exon10:c.T1678G:p.F560V
chr7	129311164	129311164	C	T	exonic	Plk1	nonsynonymous SNV	Plk1:NM_011121:exon6:c.C1090T:p.R364W
chr7	134168796	134168796	G	A	intronic	Maz	.	.
chr7	135532631	135532631	G	A	intronic	Rgs10	.	.
chr7	138208586	138208586	C	A	exonic	Dmbt1	nonsynonymous SNV	Dmbt1:NM_007769:exon15:c.C1342A:p.P448T,Dmbt1:NM_001347632:exon16:c.C1375A:p.P459T
chr7	141416520	141416520	G	A	exonic	Adam12	nonsynonymous SNV	Adam12:NM_007400:exon1:c.C41T:p.A14V
chr7	14386763	14386763	T	C	exonic	Sult2a1	nonsynonymous SNV	Sult2a1:NM_001111296:exon5:c.A713G:p.Q238R
chr7	14386784	14386784	A	T	exonic	Sult2a1	nonsynonymous SNV	Sult2a1:NM_001111296:exon5:c.T692A:p.F231Y
chr7	14386819	14386819	A	G	exonic	Sult2a1	synonymous SNV	Sult2a1:NM_001111296:exon5:c.T657C:p.S219S
chr7	146180971	146180971	G	A	UTR5	Jakmip3	.	.
chr7	148824299	148824299	G	A	exonic	Muc6	nonsynonymous SNV	Muc6:NM_001368953:exon31:c.C6044T:p.S2015F
chr7	148824375	148824375	T	G	exonic	Muc6	nonsynonymous SNV	Muc6:NM_001368953:exon31:c.A5968C:p.K1990Q
chr7	148824465	148824465	C	T	exonic	Muc6	nonsynonymous SNV	Muc6:NM_001368953:exon31:c.G5878A:p.E1960K
chr7	148824483	148824483	A	C	exonic	Muc6	nonsynonymous SNV	Muc6:NM_001368953:exon31:c.T5860G:p.S1954A
chr7	148824596	148824596	G	T	exonic	Muc6	nonsynonymous SNV	Muc6:NM_001368953:exon31:c.C5747A:p.T1916K
chr7	148824685	148824685	A	T	exonic	Muc6	synonymous SNV	Muc6:NM_001368953:exon31:c.T5658A:p.P1886P
chr7	148824688	148824688	A	C	exonic	Muc6	synonymous SNV	Muc6:NM_001368953:exon31:c.T5655G:p.T1885T
chr7	148824771	148824771	G	A	exonic	Muc6	nonsynonymous SNV	Muc6:NM_001368953:exon31:c.C5572T:p.P1858S
chr7	148824789	148824789	C	T	exonic	Muc6	nonsynonymous SNV	Muc6:NM_001368953:exon31:c.G5554A:p.A1852T
chr7	148824848	148824848	G	A	exonic	Muc6	nonsynonymous SNV	Muc6:NM_001368953:exon31:c.C5495T:p.T1832M
chr7	148825066	148825066	G	C	exonic	Muc6	nonsynonymous SNV	Muc6:NM_001368953:exon31:c.C5277G:p.H1759Q
chr7	148825267	148825267	C	G	exonic	Muc6	synonymous SNV	Muc6:NM_001368953:exon31:c.G5076C:p.V1692V
chr7	148825430	148825430	G	A	exonic	Muc6	nonsynonymous SNV	Muc6:NM_001368953:exon31:c.C4913T:p.T1638M
chr7	148825458	148825458	G	A	exonic	Muc6	nonsynonymous SNV	Muc6:NM_001368953:exon31:c.C4885T:p.L1629F
chr7	148825509	148825509	A	C	exonic	Muc6	nonsynonymous SNV	Muc6:NM_001368953:exon31:c.T4834G:p.S1612A
chr7	148887239	148887239	A	C	intronic	Muc2	.	.
chr7	149044350	149044350	T	A	exonic	Muc5b	synonymous SNV	Muc5b:NM_028801:exon31:c.T5127A:p.S1709S
chr7	149044528	149044528	T	C	exonic	Muc5b	nonsynonymous SNV	Muc5b:NM_028801:exon31:c.T5305C:p.Y1769H
chr7	149044692	149044692	C	T	exonic	Muc5b	synonymous SNV	Muc5b:NM_028801:exon31:c.C5469T:p.S1823S
chr7	149044805	149044805	T	C	exonic	Muc5b	nonsynonymous SNV	Muc5b:NM_028801:exon31:c.T5582C:p.F1861S
chr7	150080397	150080397	C	G	intronic	Th	.	.
chr7	15983310	15983310	C	A	UTR3	Obox2	.	.
chr7	16017429	16017429	A	G	intergenic	Obox2;Obox1	.	.
chr7	17740151	17740151	T	C	exonic	Ceacam3	synonymous SNV	Ceacam3:NM_054059:exon3:c.T495C:p.S165S
chr7	24889794	24889794	T	C	exonic	Zfp180	synonymous SNV	Zfp180:NM_172483:exon3:c.T93C:p.S31S,Zfp180:NM_001289637:exon4:c.T546C:p.S182S,Zfp180:NM_001045486:exon5:c.T618C:p.S206S,Zfp180:NM_001289640:exon5:c.T516C:p.S172S,Zfp180:NM_001289641:exon5:c.T438C:p.S146S,Zfp180:NM_001289634:exon6:c.T546C:p.S182S
chr7	24889849	24889849	C	T	exonic	Zfp180	nonsynonymous SNV	Zfp180:NM_172483:exon3:c.C148T:p.R50C,Zfp180:NM_001289637:exon4:c.C601T:p.R201C,Zfp180:NM_001045486:exon5:c.C673T:p.R225C,Zfp180:NM_001289640:exon5:c.C571T:p.R191C,Zfp180:NM_001289641:exon5:c.C493T:p.R165C,Zfp180:NM_001289634:exon6:c.C601T:p.R201C
chr7	24889991	24889991	G	A	exonic	Zfp180	nonsynonymous SNV	Zfp180:NM_172483:exon3:c.G290A:p.R97H,Zfp180:NM_001289637:exon4:c.G743A:p.R248H,Zfp180:NM_001045486:exon5:c.G815A:p.R272H,Zfp180:NM_001289640:exon5:c.G713A:p.R238H,Zfp180:NM_001289641:exon5:c.G635A:p.R212H,Zfp180:NM_001289634:exon6:c.G743A:p.R248H
chr7	24890014	24890014	G	A	exonic	Zfp180	nonsynonymous SNV	Zfp180:NM_172483:exon3:c.G313A:p.V105M,Zfp180:NM_001289637:exon4:c.G766A:p.V256M,Zfp180:NM_001045486:exon5:c.G838A:p.V280M,Zfp180:NM_001289640:exon5:c.G736A:p.V246M,Zfp180:NM_001289641:exon5:c.G658A:p.V220M,Zfp180:NM_001289634:exon6:c.G766A:p.V256M
chr7	25674780	25674780	G	C	exonic	Rps19	nonsynonymous SNV	Rps19:NM_001360115:exon6:c.G468C:p.K156N,Rps19:NM_001360116:exon6:c.G465C:p.K155N,Rps19:NM_001360118:exon6:c.G432C:p.K144N,Rps19:NM_001360119:exon6:c.G432C:p.K144N,Rps19:NM_001360125:exon6:c.G402C:p.K134N,Rps19:NM_001360128:exon6:c.G289C:p.A97P,Rps19:NM_023133:exon6:c.G432C:p.K144N
chr7	29329434	29329434	A	C	intronic	Nccrp1	.	.
chr7	29928173	29928173	G	A	intronic	Rasgrp4	.	.
chr7	30728489	30728489	G	A	intronic	Zfp74	.	.
chr7	3222538	3222538	T	C	exonic	Nlrp12	nonsynonymous SNV	Nlrp12:NM_001033431:exon10:c.A3101G:p.K1034R
chr7	3314343	3314343	G	T	intronic	Prkcg	.	.
chr7	34932707	34932707	G	A	intronic	Uba2	.	.
chr7	39006407	39006407	T	C	exonic	Plekhf1	nonsynonymous SNV	Plekhf1:NM_024413:exon2:c.A755G:p.D252G
chr7	39304629	39304629	A	T	exonic	Gm5591	nonsynonymous SNV	Gm5591:NM_001013810:exon3:c.T1838A:p.L613Q
chr7	39304644	39304644	G	A	exonic	Gm5591	nonsynonymous SNV	Gm5591:NM_001013810:exon3:c.C1823T:p.A608V
chr7	39304693	39304693	C	T	exonic	Gm5591	nonsynonymous SNV	Gm5591:NM_001013810:exon3:c.G1774A:p.G592R
chr7	39304753	39304753	C	T	exonic	Gm5591	nonsynonymous SNV	Gm5591:NM_001013810:exon3:c.G1714A:p.V572M
chr7	39305026	39305026	C	A	exonic	Gm5591	nonsynonymous SNV	Gm5591:NM_001013810:exon3:c.G1441T:p.A481S
chr7	39305433	39305433	T	G	exonic	Gm5591	nonsynonymous SNV	Gm5591:NM_001013810:exon3:c.A1034C:p.K345T
chr7	39305454	39305454	C	T	exonic	Gm5591	nonsynonymous SNV	Gm5591:NM_001013810:exon3:c.G1013A:p.R338Q
chr7	39305509	39305509	C	T	exonic	Gm5591	nonsynonymous SNV	Gm5591:NM_001013810:exon3:c.G958A:p.E320K
chr7	39305536	39305536	T	G	exonic	Gm5591	nonsynonymous SNV	Gm5591:NM_001013810:exon3:c.A931C:p.M311L
chr7	39307662	39307662	G	A	intronic	Gm5591	.	.
chr7	39307687	39307687	G	C	intronic	Gm5591	.	.
chr7	39313119	39313119	G	C	UTR5	Gm5591	.	.
chr7	39313123	39313123	C	A	UTR5	Gm5591	.	.
chr7	46514322	46514322	G	T	ncRNA_exonic	Gm21276	.	.
chr7	46514362	46514362	C	G	ncRNA_exonic	Gm21276	.	.
chr7	46514384	46514384	C	G	ncRNA_exonic	Gm21276	.	.
chr7	46517620	46517620	G	T	ncRNA_exonic	Gm21276	.	.
chr7	46517695	46517695	C	T	ncRNA_exonic	Gm21276	.	.
chr7	46517696	46517696	G	A	ncRNA_exonic	Gm21276	.	.
chr7	46517766	46517766	T	C	ncRNA_exonic	Gm21276	.	.
chr7	46519706	46519706	A	G	ncRNA_intronic	Gm21276	.	.
chr7	48684169	48684169	A	T	exonic	Vmn2r57	nonsynonymous SNV	Vmn2r57:NM_177764:exon2:c.T234A:p.F78L
chr7	50611337	50611337	G	C	exonic	Siglecf	nonsynonymous SNV	Siglecf:NM_145581:exon8:c.G1350C:p.L450F
chr7	52624669	52624669	C	G	exonic	Lin7b	nonsynonymous SNV	Lin7b:NM_011698:exon4:c.G280C:p.V94L
chr7	5312039	5312039	A	G	ncRNA_exonic	Gm5065	.	.
chr7	63386662	63386662	G	A	exonic	Herc2	nonsynonymous SNV	Herc2:NM_001360080:exon24:c.G3704A:p.G1235D,Herc2:NM_010418:exon24:c.G3704A:p.G1235D
chr7	6394161	6394161	G	A	downstream	Olfr1344	.	.
chr7	66931497	66931497	T	G	ncRNA_intronic	Ipw;Snhg14	.	.
chr7	67024484	67024484	G	T	ncRNA_intronic	Snhg14	.	.
chr7	67044717	67044717	T	C	ncRNA_intronic	Snhg14	.	.
chr7	67047132	67047132	G	A	ncRNA_intronic	Snhg14	.	.
chr7	67047197	67047197	T	A	ncRNA_intronic	Snhg14	.	.
chr7	67047247	67047247	C	T	ncRNA_intronic	Snhg14	.	.
chr7	7230941	7230941	A	G	intergenic	Vmn2r29;Clcn4	.	.
chr7	7230942	7230942	C	G	intergenic	Vmn2r29;Clcn4	.	.
chr7	7230948	7230948	C	T	intergenic	Vmn2r29;Clcn4	.	.
chr7	7230985	7230985	G	A	intergenic	Vmn2r29;Clcn4	.	.
chr7	7230996	7230996	G	A	intergenic	Vmn2r29;Clcn4	.	.
chr7	72474525	72474525	C	T	exonic	Tjp1	synonymous SNV	Tjp1:NM_001163574:exon9:c.G1137A:p.T379T,Tjp1:NM_009386:exon9:c.G1137A:p.T379T
chr7	86256208	86256208	T	C	exonic	Acan	synonymous SNV	Acan:NM_007424:exon13:c.T5781C:p.T1927T,Acan:NM_001361500:exon14:c.T5895C:p.T1965T
chr7	86256240	86256240	A	C	exonic	Acan	nonsynonymous SNV	Acan:NM_007424:exon13:c.A5813C:p.H1938P,Acan:NM_001361500:exon14:c.A5927C:p.H1976P
chr7	86986016	86986016	A	T	exonic	Anpep	nonsynonymous SNV	Anpep:NM_008486:exon3:c.T713A:p.I238N
chr7	90734929	90734929	C	T	exonic	Tmc3	synonymous SNV	Tmc3:NM_177695:exon2:c.C223T:p.L75L
chr8	105188500	105188500	C	T	intronic	Cdh11	.	.
chr8	105188549	105188549	A	G	exonic	Cdh11	synonymous SNV	Cdh11:NM_009866:exon7:c.T954C:p.I318I
chr8	105188626	105188626	T	C	exonic	Cdh11	nonsynonymous SNV	Cdh11:NM_009866:exon7:c.A877G:p.K293E
chr8	105197937	105197937	T	A	exonic	Cdh11	nonsynonymous SNV	Cdh11:NM_009866:exon4:c.A298T:p.I100F
chr8	105197953	105197953	A	T	exonic	Cdh11	synonymous SNV	Cdh11:NM_009866:exon4:c.T282A:p.G94G
chr8	106919407	106919407	G	A	exonic	Cmtm4	nonsynonymous SNV	Cmtm4:NM_153582:exon1:c.C130T:p.R44C
chr8	109397934	109397934	C	T	exonic	Has3	synonymous SNV	Has3:NM_001331048:exon2:c.C127T:p.L43L,Has3:NM_008217:exon2:c.C127T:p.L43L
chr8	109963193	109963193	T	C	ncRNA_intronic	Mir5098	.	.
chr8	113111630	113111630	T	C	exonic	Hydin	nonsynonymous SNV	Hydin:NM_172916:exon76:c.T12845C:p.L4282P
chr8	119637332	119637332	T	C	exonic	Bco1	synonymous SNV	Bco1:NM_001163028:exon6:c.T688C:p.L230L,Bco1:NM_021486:exon6:c.T688C:p.L230L
chr8	124065594	124065594	A	C	intronic	1700018B08Rik	.	.
chr8	13003549	13003549	A	C	intronic	Mcf2l	.	.
chr8	19729775	19729775	G	C	exonic	4930467E23Rik;Gm21119	nonsynonymous SNV	4930467E23Rik:NM_001039553:exon1:c.G30C:p.Q10H,Gm21119:NM_001270553:exon1:c.G30C:p.Q10H
chr8	19729802	19729802	C	A	exonic	4930467E23Rik;Gm21119	synonymous SNV	4930467E23Rik:NM_001039553:exon1:c.C57A:p.R19R,Gm21119:NM_001270553:exon1:c.C57A:p.R19R
chr8	19749360	19749360	G	T	intronic	4930467E23Rik;Gm21119	.	.
chr8	19749431	19749431	C	A	exonic	4930467E23Rik;Gm21119	synonymous SNV	4930467E23Rik:NM_001039553:exon8:c.C894A:p.P298P,Gm21119:NM_001270553:exon8:c.C894A:p.P298P
chr8	19752211	19752211	T	A	exonic	4930467E23Rik;Gm21119	nonsynonymous SNV	4930467E23Rik:NM_001039553:exon10:c.T1028A:p.F343Y,Gm21119:NM_001270553:exon10:c.T1028A:p.F343Y
chr8	19873495	19873495	T	C	ncRNA_exonic	6820431F20Rik	.	.
chr8	19878703	19878703	T	C	ncRNA_intronic	6820431F20Rik	.	.
chr8	19892957	19892957	T	C	ncRNA_exonic	6820431F20Rik	.	.
chr8	19958545	19958545	A	G	exonic	Gm15319;Gm21119	synonymous SNV	Gm15319:NM_001177408:exon1:c.T66C:p.T22T,Gm21119:NM_001270553:exon1:c.T66C:p.T22T
chr8	20019744	20019744	A	G	ncRNA_intronic	2610005L07Rik;6820431F20Rik	.	.
chr8	20019918	20019918	G	C	ncRNA_intronic	2610005L07Rik;6820431F20Rik	.	.
chr8	20019949	20019949	A	G	ncRNA_intronic	2610005L07Rik;6820431F20Rik	.	.
chr8	20019956	20019956	T	G	ncRNA_intronic	2610005L07Rik;6820431F20Rik	.	.
chr8	20019998	20019998	C	G	ncRNA_intronic	2610005L07Rik;6820431F20Rik	.	.
chr8	20020041	20020041	C	A	ncRNA_intronic	2610005L07Rik;6820431F20Rik	.	.
chr8	20020097	20020097	G	C	ncRNA_intronic	2610005L07Rik;6820431F20Rik	.	.
chr8	20020134	20020134	C	G	ncRNA_intronic	2610005L07Rik;6820431F20Rik	.	.
chr8	20020140	20020140	C	T	ncRNA_intronic	2610005L07Rik;6820431F20Rik	.	.
chr8	20020150	20020150	T	G	ncRNA_intronic	2610005L07Rik;6820431F20Rik	.	.
chr8	20020184	20020184	C	T	ncRNA_exonic	2610005L07Rik;6820431F20Rik	.	.
chr8	20020228	20020228	A	G	ncRNA_exonic	2610005L07Rik;6820431F20Rik	.	.
chr8	20020304	20020304	G	C	ncRNA_exonic	2610005L07Rik	.	.
chr8	20020368	20020368	G	A	ncRNA_exonic	2610005L07Rik	.	.
chr8	20020423	20020423	C	A	upstream	2610005L07Rik;6820431F20Rik	.	.
chr8	20020438	20020438	T	G	upstream	2610005L07Rik;6820431F20Rik	.	.
chr8	22666712	22666712	G	A	intergenic	Defa33;Defa37	.	.
chr8	23199357	23199357	G	A	exonic	Nek5	nonsynonymous SNV	Nek5:NM_001347318:exon15:c.C1265T:p.T422M,Nek5:NM_177898:exon15:c.C1265T:p.T422M
chr8	27178320	27178320	A	C	splicing	Hook3	.	.
chr8	27271354	27271354	C	T	exonic	Thap1	nonsynonymous SNV	Thap1:NM_199042:exon2:c.C179T:p.P60L
chr8	27271418	27271418	T	C	exonic	Thap1	synonymous SNV	Thap1:NM_199042:exon2:c.T243C:p.F81F
chr8	27273203	27273203	G	A	exonic	Thap1	nonsynonymous SNV	Thap1:NM_199042:exon3:c.G565A:p.D189N
chr8	27273229	27273229	C	T	exonic	Thap1	synonymous SNV	Thap1:NM_199042:exon3:c.C591T:p.I197I
chr8	27273305	27273305	C	T	UTR3	Thap1	.	.
chr8	28285020	28285020	G	T	exonic	Rab11fip1	nonsynonymous SNV	Rab11fip1:NM_001080813:exon1:c.C38A:p.T13N,Rab11fip1:NM_029423:exon1:c.C38A:p.T13N
chr8	4087673	4087673	T	C	intergenic	Cd209c;Cd209f	.	.
chr8	4088569	4088569	A	G	intergenic	Cd209c;Cd209f	.	.
chr8	46885069	46885069	G	A	exonic	Sorbs2	nonsynonymous SNV	Sorbs2:NM_001310708:exon13:c.G1165A:p.E389K,Sorbs2:NM_172752:exon16:c.G2794A:p.E932K,Sorbs2:NM_001205219:exon17:c.G2851A:p.E951K,Sorbs2:NM_001310707:exon17:c.G1360A:p.E454K
chr8	46885070	46885070	A	T	exonic	Sorbs2	nonsynonymous SNV	Sorbs2:NM_001310708:exon13:c.A1166T:p.E389V,Sorbs2:NM_172752:exon16:c.A2795T:p.E932V,Sorbs2:NM_001205219:exon17:c.A2852T:p.E951V,Sorbs2:NM_001310707:exon17:c.A1361T:p.E454V
chr8	49428721	49428721	C	G	exonic	Tenm3	nonsynonymous SNV	Tenm3:NM_001145937:exon7:c.G1402C:p.A468P,Tenm3:NM_011857:exon7:c.G1402C:p.A468P
chr8	56208203	56208203	T	A	intergenic	Gm51573;Gm51598	.	.
chr8	56208485	56208485	G	A	intergenic	Gm51573;Gm51598	.	.
chr8	69384257	69384257	G	A	UTR5	Naf1	.	.
chr8	73123734	73123734	A	C	intronic	Ssbp4	.	.
chr8	73667130	73667130	G	A	exonic	Gm7827	synonymous SNV	Gm7827:NM_001324526:exon3:c.G159A:p.K53K
chr8	74436987	74436987	C	A	intronic	Zfp882	.	.
chr8	74436989	74436989	C	A	intronic	Zfp882	.	.
chr8	86519309	86519309	A	G	exonic	Prkaca	nonsynonymous SNV	Prkaca:NM_001277898:exon10:c.A1025G:p.E342G,Prkaca:NM_008854:exon10:c.A1049G:p.E350G
chr8	87889078	87889078	A	T	UTR5	Mylk3	.	.
chr8	96865205	96865205	G	C	exonic	Slc12a3	nonsynonymous SNV	Slc12a3:NM_001205311:exon12:c.G1528C:p.A510P,Slc12a3:NM_019415:exon12:c.G1525C:p.A509P
chr9	103257546	103257546	T	G	exonic	Cdv3	nonsynonymous SNV	Cdv3:NM_175833:exon5:c.A793C:p.N265H
chr9	103257555	103257555	G	A	exonic	Cdv3	stopgain	Cdv3:NM_175833:exon5:c.C784T:p.Q262X
chr9	103267651	103267651	C	T	exonic	Cdv3	synonymous SNV	Cdv3:NM_001134426:exon1:c.G48A:p.R16R,Cdv3:NM_175565:exon1:c.G48A:p.R16R,Cdv3:NM_175833:exon1:c.G48A:p.R16R
chr9	103267687	103267687	G	T	exonic	Cdv3	synonymous SNV	Cdv3:NM_001134426:exon1:c.C12A:p.T4T,Cdv3:NM_175565:exon1:c.C12A:p.T4T,Cdv3:NM_175833:exon1:c.C12A:p.T4T
chr9	106556271	106556271	A	G	exonic	Grm2	nonsynonymous SNV	Grm2:NM_001160353:exon2:c.T349C:p.S117P
chr9	109048051	109048051	T	C	exonic	Fbxw21	nonsynonymous SNV	Fbxw21:NM_001382229:exon7:c.A914G:p.H305R,Fbxw21:NM_177069:exon7:c.A914G:p.H305R
chr9	109635012	109635012	A	C	intronic	Fbxw26	.	.
chr9	109635016	109635016	A	C	splicing	Fbxw26	.	.
chr9	110420041	110420041	T	C	exonic	Kif9	nonsynonymous SNV	Kif9:NM_001163569:exon17:c.T1742C:p.F581S,Kif9:NM_010628:exon17:c.T1742C:p.F581S
chr9	111293615	111293615	T	G	exonic	Trank1	nonsynonymous SNV	Trank1:NM_001164659:exon20:c.T6915G:p.H2305Q
chr9	114005868	114005868	C	G	exonic	Susd5	nonsynonymous SNV	Susd5:NM_001101510:exon5:c.C1700G:p.A567G
chr9	119056189	119056189	C	A	exonic	Dlec1	nonsynonymous SNV	Dlec1:NM_177117:exon35:c.C4917A:p.H1639Q
chr9	119926025	119926025	T	G	exonic	Xirp1	nonsynonymous SNV	Xirp1:NM_011724:exon2:c.A2909C:p.Q970P
chr9	120326232	120326232	C	T	intronic	Myrip	.	.
chr9	120381882	120381882	T	C	intronic	Myrip	.	.
chr9	120464834	120464834	T	G	exonic	Entpd3	nonsynonymous SNV	Entpd3:NM_178676:exon5:c.T358G:p.F120V
chr9	120864705	120864705	C	T	exonic	Ctnnb1	stopgain	Ctnnb1:NM_001165902:exon9:c.C1444T:p.Q482X,Ctnnb1:NM_007614:exon9:c.C1444T:p.Q482X
chr9	123370996	123370996	G	C	UTR3	Lars2	.	.
chr9	123371058	123371058	T	G	UTR3	Lars2	.	.
chr9	123521244	123521244	T	C	exonic	Slc6a20b	nonsynonymous SNV	Slc6a20b:NM_011731:exon2:c.A254G:p.N85S
chr9	123521246	123521246	T	C	exonic	Slc6a20b	synonymous SNV	Slc6a20b:NM_011731:exon2:c.A252G:p.G84G
chr9	123521253	123521253	A	G	intronic	Slc6a20b	.	.
chr9	123573856	123573856	C	A	intronic	Slc6a20a	.	.
chr9	15835718	15835718	G	A	exonic	Fat3	synonymous SNV	Fat3:NM_001080814:exon5:c.C3813T:p.G1271G
chr9	20627812	20627812	C	T	exonic	Rdh8	synonymous SNV	Rdh8:NM_001030290:exon3:c.C330T:p.S110S
chr9	21574239	21574239	T	A	exonic	Kank2	nonsynonymous SNV	Kank2:NM_145611:exon11:c.A2437T:p.I813F
chr9	22180661	22180661	C	T	exonic	Anln	nonsynonymous SNV	Anln:NM_028390:exon4:c.G787A:p.G263S
chr9	24935069	24935069	C	G	exonic	Herpud2	nonsynonymous SNV	Herpud2:NM_020586:exon3:c.G253C:p.V85L
chr9	25060312	25060312	A	C	intronic	Septin7	.	.
chr9	37041274	37041274	C	G	exonic	Slc37a2	synonymous SNV	Slc37a2:NM_001145960:exon16:c.G1356C:p.G452G,Slc37a2:NM_020258:exon16:c.G1356C:p.G452G
chr9	37441323	37441323	C	A	exonic	Siae	nonsynonymous SNV	Siae:NM_011734:exon7:c.C1028A:p.P343Q
chr9	42160133	42160133	G	A	exonic	Tecta	synonymous SNV	Tecta:NM_001324548:exon13:c.C4239T:p.V1413V,Tecta:NM_009347:exon13:c.C4239T:p.V1413V,Tecta:NM_001378602:exon14:c.C4239T:p.V1413V
chr9	44057974	44057974	A	G	exonic	Pdzd3	nonsynonymous SNV	Pdzd3:NM_133226:exon5:c.T472C:p.C158R
chr9	48258534	48258534	C	T	intergenic	Nxpe4;Gm8884	.	.
chr9	48258596	48258596	C	T	intergenic	Nxpe4;Gm8884	.	.
chr9	50448288	50448288	A	G	intronic	Dlat	.	.
chr9	51656815	51656815	C	T	exonic	Arhgap20	synonymous SNV	Arhgap20:NM_175535:exon15:c.C1860T:p.S620S
chr9	59139658	59139658	G	A	exonic	Adpgk	nonsynonymous SNV	Adpgk:NM_001359282:exon1:c.G218A:p.R73H,Adpgk:NM_028121:exon1:c.G218A:p.R73H
chr9	59523515	59523515	C	A	exonic	Pkm	synonymous SNV	Pkm:NM_001378869:exon9:c.C1281A:p.A427A,Pkm:NM_001378870:exon9:c.C1281A:p.A427A,Pkm:NM_011099:exon9:c.C1281A:p.A427A,Pkm:NM_001378868:exon10:c.C1281A:p.A427A
chr9	61773356	61773356	T	C	exonic	Kif23	nonsynonymous SNV	Kif23:NM_024245:exon15:c.A1697G:p.N566S
chr9	67747768	67747768	C	T	intronic	Vps13c	.	.
chr9	67798182	67798182	C	A	exonic	Vps13c	nonsynonymous SNV	Vps13c:NM_177184:exon60:c.C7888A:p.L2630I
chr9	98408299	98408299	A	C	exonic	Rbp2	nonsynonymous SNV	Rbp2:NM_009034:exon3:c.A344C:p.K115T
chrm	6673	6673	C	T	intergenic	NONE;NONE	.	.
chrx	105003551	105003551	A	T	intergenic	NONE;NONE	.	.
chrx	108774362	108774362	T	G	intergenic	NONE;NONE	.	.
chrx	121241366	121241366	A	C	intergenic	NONE;NONE	.	.
chrx	121241392	121241392	T	A	intergenic	NONE;NONE	.	.
chrx	121241411	121241411	T	G	intergenic	NONE;NONE	.	.
chrx	121241486	121241486	C	T	intergenic	NONE;NONE	.	.
chrx	121241516	121241516	T	C	intergenic	NONE;NONE	.	.
chrx	121241552	121241552	C	G	intergenic	NONE;NONE	.	.
chrx	121241647	121241647	A	G	intergenic	NONE;NONE	.	.
chrx	121241681	121241681	A	G	intergenic	NONE;NONE	.	.
chrx	121241699	121241699	A	G	intergenic	NONE;NONE	.	.
chrx	121241717	121241717	A	T	intergenic	NONE;NONE	.	.
chrx	121241742	121241742	G	A	intergenic	NONE;NONE	.	.
chrx	121241756	121241756	T	A	intergenic	NONE;NONE	.	.
chrx	121241825	121241825	T	C	intergenic	NONE;NONE	.	.
chrx	121241879	121241879	T	C	intergenic	NONE;NONE	.	.
chrx	121241882	121241882	T	C	intergenic	NONE;NONE	.	.
chrx	121241998	121241998	A	T	intergenic	NONE;NONE	.	.
chrx	121242007	121242007	T	C	intergenic	NONE;NONE	.	.
chrx	121242032	121242032	G	A	intergenic	NONE;NONE	.	.
chrx	121242110	121242110	C	G	intergenic	NONE;NONE	.	.
chrx	121242131	121242131	C	G	intergenic	NONE;NONE	.	.
chrx	121242148	121242148	T	C	intergenic	NONE;NONE	.	.
chrx	121242152	121242152	C	T	intergenic	NONE;NONE	.	.
chrx	121242301	121242301	A	T	intergenic	NONE;NONE	.	.
chrx	121242306	121242306	A	T	intergenic	NONE;NONE	.	.
chrx	121244883	121244883	T	C	intergenic	NONE;NONE	.	.
chrx	121244916	121244916	A	G	intergenic	NONE;NONE	.	.
chrx	121244921	121244921	A	T	intergenic	NONE;NONE	.	.
chrx	121245869	121245869	G	A	intergenic	NONE;NONE	.	.
chrx	121245877	121245877	A	C	intergenic	NONE;NONE	.	.
chrx	121245883	121245883	A	G	intergenic	NONE;NONE	.	.
chrx	121246200	121246200	A	G	intergenic	NONE;NONE	.	.
chrx	121246273	121246273	A	C	intergenic	NONE;NONE	.	.
chrx	121246299	121246299	T	G	intergenic	NONE;NONE	.	.
chrx	121246315	121246315	T	C	intergenic	NONE;NONE	.	.
chrx	121246512	121246512	T	G	intergenic	NONE;NONE	.	.
chrx	121246519	121246519	T	C	intergenic	NONE;NONE	.	.
chrx	121246588	121246588	A	G	intergenic	NONE;NONE	.	.
chrx	136371002	136371002	C	A	intergenic	NONE;NONE	.	.
chrx	148705562	148705562	C	T	intergenic	NONE;NONE	.	.
chrx	148705761	148705761	A	T	intergenic	NONE;NONE	.	.
chrx	148705917	148705917	A	T	intergenic	NONE;NONE	.	.
chrx	157026834	157026834	A	C	intergenic	NONE;NONE	.	.
chrx	166414822	166414822	T	C	intergenic	NONE;NONE	.	.
chrx	166414825	166414825	A	C	intergenic	NONE;NONE	.	.
chrx	166416634	166416634	A	G	intergenic	NONE;NONE	.	.
chrx	166416676	166416676	A	G	intergenic	NONE;NONE	.	.
chrx	166416767	166416767	G	A	intergenic	NONE;NONE	.	.
chrx	166416829	166416829	G	T	intergenic	NONE;NONE	.	.
chrx	166416859	166416859	G	A	intergenic	NONE;NONE	.	.
chrx	166421845	166421845	G	C	intergenic	NONE;NONE	.	.
chrx	166421883	166421883	T	G	intergenic	NONE;NONE	.	.
chrx	166421996	166421996	A	G	intergenic	NONE;NONE	.	.
chrx	166422021	166422021	A	G	intergenic	NONE;NONE	.	.
chrx	166422939	166422939	C	G	intergenic	NONE;NONE	.	.
chrx	166422945	166422945	G	A	intergenic	NONE;NONE	.	.
chrx	166422977	166422977	C	T	intergenic	NONE;NONE	.	.
chrx	166424004	166424004	C	T	intergenic	NONE;NONE	.	.
chrx	166426979	166426979	T	G	intergenic	NONE;NONE	.	.
chrx	30374194	30374194	T	A	intergenic	NONE;NONE	.	.
chrx	30374632	30374632	A	T	intergenic	NONE;NONE	.	.
chrx	30374701	30374701	T	C	intergenic	NONE;NONE	.	.
chrx	30479547	30479547	C	G	intergenic	NONE;NONE	.	.
chrx	31060747	31060747	T	C	intergenic	NONE;NONE	.	.
chrx	31060772	31060772	A	G	intergenic	NONE;NONE	.	.
chrx	31060893	31060893	G	A	intergenic	NONE;NONE	.	.
chrx	31953036	31953036	A	T	intergenic	NONE;NONE	.	.
chrx	31953193	31953193	C	G	intergenic	NONE;NONE	.	.
chrx	31953271	31953271	C	T	intergenic	NONE;NONE	.	.
chrx	31953567	31953567	C	T	intergenic	NONE;NONE	.	.
chrx	31953678	31953678	T	C	intergenic	NONE;NONE	.	.
chrx	3907401	3907401	T	C	intergenic	NONE;NONE	.	.
chrx	3907546	3907546	T	C	intergenic	NONE;NONE	.	.
chrx	3907879	3907879	C	T	intergenic	NONE;NONE	.	.
chrx	3908067	3908067	T	G	intergenic	NONE;NONE	.	.
chrx	3908523	3908523	A	G	intergenic	NONE;NONE	.	.
chrx	3908735	3908735	C	A	intergenic	NONE;NONE	.	.
chrx	3908780	3908780	T	A	intergenic	NONE;NONE	.	.
chrx	3908895	3908895	G	A	intergenic	NONE;NONE	.	.
chrx	4220705	4220705	T	C	intergenic	NONE;NONE	.	.
chrx	4220866	4220866	T	A	intergenic	NONE;NONE	.	.
chrx	4221940	4221940	G	T	intergenic	NONE;NONE	.	.
chrx	43809380	43809380	A	C	intergenic	NONE;NONE	.	.
chrx	45237206	45237206	C	A	intergenic	NONE;NONE	.	.
chrx	4599830	4599830	A	G	intergenic	NONE;NONE	.	.
chrx	4917499	4917499	C	T	intergenic	NONE;NONE	.	.
chrx	50993936	50993936	T	G	intergenic	NONE;NONE	.	.
chrx	50994001	50994001	A	G	intergenic	NONE;NONE	.	.
chrx	50994107	50994107	T	C	intergenic	NONE;NONE	.	.
chrx	50994264	50994264	A	G	intergenic	NONE;NONE	.	.
chrx	66076239	66076239	C	G	intergenic	NONE;NONE	.	.
chrx	70420807	70420807	C	G	intergenic	NONE;NONE	.	.
chrx	70420814	70420814	A	T	intergenic	NONE;NONE	.	.
chrx	70420817	70420817	T	G	intergenic	NONE;NONE	.	.
chrx	7330279	7330279	C	T	intergenic	NONE;NONE	.	.
chrx	7330280	7330280	C	T	intergenic	NONE;NONE	.	.
chrx	8469858	8469858	G	T	intergenic	NONE;NONE	.	.
chrx	8471346	8471346	G	A	intergenic	NONE;NONE	.	.
chry	2166087	2166087	A	G	intergenic	NONE;NONE	.	.
chry	277904	277904	A	G	intergenic	NONE;NONE	.	.

## Sheet: Hep53.4
Chr	Start	End	Ref	Alt	Func.refGene	Gene.refGene	ExonicFunc.refGene	AAChange.refGene
chr1	109266020	109266020	C	T	exonic	Serpinb11	synonymous SNV	Serpinb11:NM_025867:exon2:c.C48T:p.F16F
chr1	11079811	11079811	G	A	exonic	Prex2	nonsynonymous SNV	Prex2:NM_029525:exon6:c.G533A:p.R178Q
chr1	129565333	129565333	T	A	exonic	Tmem163	nonsynonymous SNV	Tmem163:NM_028135:exon2:c.A214T:p.S72C
chr1	134836089	134836089	A	C	UTR3	Lrrn2	.	.
chr1	136302593	136302593	G	C	UTR5	Cyb5r1	.	.
chr1	136499225	136499225	T	A	intronic	Kdm5b	.	.
chr1	137010783	137010783	A	T	intronic	Ptprv	.	.
chr1	151949823	151949823	A	T	exonic	Ptgs2	synonymous SNV	Ptgs2:NM_011198:exon5:c.A555T:p.A185A
chr1	157156255	157156255	G	T	intronic	Xpr1	.	.
chr1	158604305	158604305	A	G	exonic	Tor3a	synonymous SNV	Tor3a:NM_023141:exon1:c.T132C:p.G44G
chr1	164636538	164636538	G	A	exonic	Prrc2c	nonsynonymous SNV	Prrc2c:NM_001081290:exon16:c.C2638T:p.P880S
chr1	165727547	165727547	A	T	intronic	Kifap3	.	.
chr1	171918727	171918727	C	A	exonic	Ddr2	nonsynonymous SNV	Ddr2:NM_022563:exon12:c.G1541T:p.G514V
chr1	172988659	172988659	A	T	intronic	Fcgr3	.	.
chr1	173274710	173274710	A	C	intronic	Nit1	.	.
chr1	173288094	173288094	A	G	exonic	Pfdn2	synonymous SNV	Pfdn2:NM_001360825:exon4:c.A258G:p.A86A,Pfdn2:NM_011070:exon4:c.A402G:p.A134A
chr1	177539782	177539782	A	G	exonic	Fh1	nonsynonymous SNV	Fh1:NM_010209:exon6:c.T881C:p.V294A
chr1	196992403	196992403	A	C	intronic	Cr2	.	.
chr1	26744245	26744245	A	T	exonic	4931408C20Rik	nonsynonymous SNV	4931408C20Rik:NM_001033764:exon1:c.T27A:p.N9K
chr1	57434723	57434723	T	A	exonic	1700066M21Rik	nonsynonymous SNV	1700066M21Rik:NM_028546:exon1:c.T209A:p.L70Q
chr1	74442191	74442191	T	C	UTR3	Ctdsp1	.	.
chr1	75126010	75126010	A	T	exonic	Slc23a3	nonsynonymous SNV	Slc23a3:NM_194333:exon8:c.T1138A:p.S380T
chr1	75199443	75199443	C	T	exonic	Glb1l	synonymous SNV	Glb1l:NM_029010:exon6:c.G513A:p.G171G
chr1	75483331	75483331	G	A	exonic	Obsl1	nonsynonymous SNV	Obsl1:NM_178884:exon19:c.C5291T:p.T1764M
chr1	82732048	82732048	C	T	exonic	Mff	nonsynonymous SNV	Mff:NM_001310695:exon5:c.C409T:p.R137C,Mff:NM_001310697:exon5:c.C406T:p.R136C,Mff:NM_001310699:exon5:c.C406T:p.R136C,Mff:NM_001372406:exon5:c.C409T:p.R137C,Mff:NM_001372407:exon5:c.C406T:p.R136C,Mff:NM_001372408:exon5:c.C409T:p.R137C,Mff:NM_001372409:exon5:c.C409T:p.R137C,Mff:NM_001372411:exon5:c.C406T:p.R136C,Mff:NM_001372412:exon5:c.C409T:p.R137C,Mff:NM_001372413:exon5:c.C406T:p.R136C,Mff:NM_00…
chr1	85038442	85038442	G	A	intergenic	Slc16a14;A530032D15Rik	.	.
chr1	85086150	85086150	C	G	exonic	A530032D15Rik	synonymous SNV	A530032D15Rik:NM_213615:exon6:c.G549C:p.V183V
chr1	85086159	85086159	A	G	intronic	A530032D15Rik	.	.
chr1	85087765	85087765	C	T	splicing	A530032D15Rik	.	.
chr1	85096195	85096195	G	A	exonic	A530032D15Rik	nonsynonymous SNV	A530032D15Rik:NM_213615:exon3:c.C224T:p.A75V
chr1	85097142	85097142	G	A	exonic	A530032D15Rik	stopgain	A530032D15Rik:NM_213615:exon2:c.C160T:p.R54X
chr1	85105840	85105840	C	T	ncRNA_intronic	A530040E14Rik	.	.
chr1	85105878	85105878	T	G	ncRNA_intronic	A530040E14Rik	.	.
chr1	85243706	85243706	G	C	exonic	C130026I21Rik	nonsynonymous SNV	C130026I21Rik:NM_001037909:exon7:c.C598G:p.P200A,C130026I21Rik:NM_175219:exon8:c.C682G:p.P228A
chr1	85243722	85243722	A	G	intronic	C130026I21Rik;Gm38510	.	.
chr1	85244828	85244828	A	C	intronic	C130026I21Rik;Gm38510	.	.
chr1	85244962	85244962	C	G	intronic	C130026I21Rik;Gm38510	.	.
chr1	85250761	85250761	A	G	intronic	C130026I21Rik;Gm38510	.	.
chr1	85251141	85251141	C	A	exonic	C130026I21Rik	synonymous SNV	C130026I21Rik:NM_001037909:exon4:c.G378T:p.T126T,C130026I21Rik:NM_175219:exon5:c.G462T:p.T154T
chr1	85256929	85256929	G	A	intronic	C130026I21Rik;Gm38510	.	.
chr1	85256996	85256996	C	T	intronic	C130026I21Rik;Gm38510	.	.
chr1	85266537	85266537	C	T	intronic	C130026I21Rik;Gm38510	.	.
chr1	85266627	85266627	T	C	exonic	C130026I21Rik	nonsynonymous SNV	C130026I21Rik:NM_001037909:exon1:c.A13G:p.N5D,C130026I21Rik:NM_175219:exon1:c.A13G:p.N5D
chr1	85266654	85266654	G	C	UTR5	C130026I21Rik	.	.
chr1	85278094	85278094	G	T	intronic	Gm38510	.	.
chr1	85279366	85279366	C	T	intronic	Gm38510	.	.
chr1	85279402	85279402	G	A	intronic	Gm38510	.	.
chr1	85279432	85279432	A	C	intronic	Gm38510	.	.
chr1	85280543	85280543	C	G	intronic	Gm38510	.	.
chr1	85280589	85280589	C	T	intronic	Gm38510	.	.
chr1	85280601	85280601	A	G	intronic	Gm38510	.	.
chr1	85280673	85280673	T	G	intronic	Gm38510	.	.
chr1	85285810	85285810	A	G	intronic	Gm38510	.	.
chr1	87446998	87446998	G	A	exonic	Gm7592	nonsynonymous SNV	Gm7592:NM_001378663:exon2:c.G737A:p.R246Q
chr1	87447132	87447132	C	A	exonic	Gm7592	synonymous SNV	Gm7592:NM_001378663:exon2:c.C871A:p.R291R
chr1	87473824	87473824	C	T	UTR3	Sp110	.	.
chr1	87473844	87473844	A	G	UTR3	Sp110	.	.
chr1	87473904	87473904	A	C	exonic	Sp110	nonsynonymous SNV	Sp110:NM_030194:exon12:c.T1301G:p.F434C,Sp110:NM_175397:exon13:c.T1301G:p.F434C
chr1	87475704	87475704	C	T	exonic	Sp110	synonymous SNV	Sp110:NM_030194:exon11:c.G1212A:p.G404G,Sp110:NM_175397:exon12:c.G1212A:p.G404G
chr1	87475728	87475728	A	T	exonic	Sp110	synonymous SNV	Sp110:NM_030194:exon11:c.T1188A:p.T396T,Sp110:NM_175397:exon12:c.T1188A:p.T396T
chr1	87475766	87475766	T	C	exonic	Sp110	nonsynonymous SNV	Sp110:NM_030194:exon11:c.A1150G:p.K384E,Sp110:NM_175397:exon12:c.A1150G:p.K384E
chr1	87475772	87475772	C	T	exonic	Sp110	nonsynonymous SNV	Sp110:NM_030194:exon11:c.G1144A:p.A382T,Sp110:NM_175397:exon12:c.G1144A:p.A382T
chr1	87481501	87481501	C	T	exonic	Sp110	nonsynonymous SNV	Sp110:NM_030194:exon8:c.G947A:p.R316H,Sp110:NM_175397:exon9:c.G947A:p.R316H
chr1	87481514	87481514	T	C	exonic	Sp110	nonsynonymous SNV	Sp110:NM_030194:exon8:c.A934G:p.T312A,Sp110:NM_175397:exon9:c.A934G:p.T312A
chr1	87481584	87481584	T	C	exonic	Sp110	synonymous SNV	Sp110:NM_030194:exon8:c.A864G:p.A288A,Sp110:NM_175397:exon9:c.A864G:p.A288A
chr1	87482772	87482772	C	T	intronic	Sp110	.	.
chr1	87482825	87482825	C	T	exonic	Sp110	nonsynonymous SNV	Sp110:NM_030194:exon7:c.G785A:p.R262Q,Sp110:NM_175397:exon8:c.G785A:p.R262Q
chr1	87482829	87482829	T	C	exonic	Sp110	nonsynonymous SNV	Sp110:NM_030194:exon7:c.A781G:p.R261G,Sp110:NM_175397:exon8:c.A781G:p.R261G
chr1	87482855	87482855	C	T	exonic	Sp110	nonsynonymous SNV	Sp110:NM_030194:exon7:c.G755A:p.R252H,Sp110:NM_175397:exon8:c.G755A:p.R252H
chr1	87482856	87482856	G	A	exonic	Sp110	nonsynonymous SNV	Sp110:NM_030194:exon7:c.C754T:p.R252C,Sp110:NM_175397:exon8:c.C754T:p.R252C
chr1	87484069	87484069	C	T	exonic	Sp110	nonsynonymous SNV	Sp110:NM_030194:exon6:c.G707A:p.R236K,Sp110:NM_175397:exon7:c.G707A:p.R236K
chr1	87484070	87484070	T	G	exonic	Sp110	synonymous SNV	Sp110:NM_030194:exon6:c.A706C:p.R236R,Sp110:NM_175397:exon7:c.A706C:p.R236R
chr1	87485778	87485778	G	A	intronic	Sp110	.	.
chr1	87488130	87488130	A	G	exonic	Sp110	nonsynonymous SNV	Sp110:NM_030194:exon4:c.T551C:p.L184P,Sp110:NM_175397:exon5:c.T551C:p.L184P
chr1	87488194	87488194	C	T	exonic	Sp110	nonsynonymous SNV	Sp110:NM_030194:exon4:c.G487A:p.A163T,Sp110:NM_175397:exon5:c.G487A:p.A163T
chr1	87488260	87488260	G	T	exonic	Sp110	synonymous SNV	Sp110:NM_030194:exon4:c.C421A:p.R141R,Sp110:NM_175397:exon5:c.C421A:p.R141R
chr1	87490989	87490989	T	A	exonic	Sp110	nonsynonymous SNV	Sp110:NM_030194:exon3:c.A167T:p.Q56L,Sp110:NM_175397:exon4:c.A167T:p.Q56L
chr1	87491029	87491029	G	A	intronic	Sp110	.	.
chr1	87492260	87492260	A	G	intronic	Sp110	.	.
chr1	87492564	87492564	A	T	exonic	Sp110	nonsynonymous SNV	Sp110:NM_030194:exon2:c.T120A:p.N40K,Sp110:NM_175397:exon3:c.T120A:p.N40K
chr1	87492689	87492689	A	G	intronic	Sp110	.	.
chr1	87497747	87497747	T	A	exonic	Sp140	nonsynonymous SNV	Sp140:NM_001013817:exon1:c.T13A:p.Y5N
chr1	87497785	87497785	T	A	intronic	Sp110;Sp140	.	.
chr1	87506353	87506353	C	T	exonic	Sp140	synonymous SNV	Sp140:NM_001013817:exon2:c.C117T:p.I39I
chr1	87506814	87506814	C	T	intronic	Sp140	.	.
chr1	87506815	87506815	A	G	intronic	Sp140	.	.
chr1	87506903	87506903	A	G	intronic	Sp140	.	.
chr1	87507333	87507333	A	G	exonic	Sp140	nonsynonymous SNV	Sp140:NM_001013817:exon3:c.A215G:p.K72R
chr1	87507341	87507341	G	C	exonic	Sp140	nonsynonymous SNV	Sp140:NM_001013817:exon3:c.G223C:p.V75L
chr1	87507457	87507457	G	C	exonic	Sp140	nonsynonymous SNV	Sp140:NM_001013817:exon3:c.G339C:p.K113N
chr1	87507515	87507515	A	T	intronic	Sp140	.	.
chr1	87511324	87511324	A	C	intronic	Sp140	.	.
chr1	87511331	87511331	G	A	intronic	Sp140	.	.
chr1	87511449	87511449	T	G	intronic	Sp140	.	.
chr1	87511779	87511779	T	C	exonic	Sp140	synonymous SNV	Sp140:NM_001013817:exon5:c.T435C:p.C145C
chr1	87511787	87511787	C	G	exonic	Sp140	nonsynonymous SNV	Sp140:NM_001013817:exon5:c.C443G:p.T148R
chr1	87518219	87518219	C	T	intronic	Sp140	.	.
chr1	87518231	87518231	T	G	exonic	Sp140	nonsynonymous SNV	Sp140:NM_001013817:exon7:c.T607G:p.C203G
chr1	87522706	87522706	A	G	exonic	Sp140	synonymous SNV	Sp140:NM_001013817:exon8:c.A690G:p.P230P
chr1	87522708	87522708	G	A	exonic	Sp140	nonsynonymous SNV	Sp140:NM_001013817:exon8:c.G692A:p.R231K
chr1	87522740	87522740	C	T	exonic	Sp140	nonsynonymous SNV	Sp140:NM_001013817:exon8:c.C724T:p.R242C
chr1	87532199	87532199	C	G	intronic	Sp140	.	.
chr1	87532203	87532203	T	G	intronic	Sp140	.	.
chr1	87539795	87539795	G	A	exonic	Sp140	synonymous SNV	Sp140:NM_001013817:exon16:c.G1380A:p.V460V
chr1	87539796	87539796	A	G	exonic	Sp140	nonsynonymous SNV	Sp140:NM_001013817:exon16:c.A1381G:p.S461G
chr1	87541260	87541260	A	G	UTR3	Sp140	.	.
chr1	87556471	87556471	G	C	intronic	Sp100	.	.
chr1	88485918	88485918	T	A	splicing	Cops7b	.	.
chr1	88985051	88985051	A	T	exonic	Alppl2	synonymous SNV	Alppl2:NM_007433:exon6:c.T660A:p.G220G
chr1	88985055	88985055	C	A	exonic	Alppl2	nonsynonymous SNV	Alppl2:NM_007433:exon6:c.G656T:p.G219V
chr1	89023883	89023883	G	T	intronic	Akp3	.	.
chr1	90108596	90108596	G	A	exonic	Ugt1a1	nonsynonymous SNV	Ugt1a1:NM_201645:exon1:c.G20A:p.S7N
chr1	90108659	90108659	A	T	exonic	Ugt1a1	nonsynonymous SNV	Ugt1a1:NM_201645:exon1:c.A83T:p.H28L
chr1	90108668	90108668	G	A	exonic	Ugt1a1	nonsynonymous SNV	Ugt1a1:NM_201645:exon1:c.G92A:p.R31K
chr1	90108716	90108716	G	T	exonic	Ugt1a1	nonsynonymous SNV	Ugt1a1:NM_201645:exon1:c.G140T:p.G47V
chr1	90108819	90108819	C	T	exonic	Ugt1a1	synonymous SNV	Ugt1a1:NM_201645:exon1:c.C243T:p.F81F
chr1	90108892	90108892	T	C	exonic	Ugt1a1	nonsynonymous SNV	Ugt1a1:NM_201645:exon1:c.T316C:p.S106P
chr1	90108906	90108906	C	T	exonic	Ugt1a1	synonymous SNV	Ugt1a1:NM_201645:exon1:c.C330T:p.R110R
chr1	90108957	90108957	T	A	exonic	Ugt1a1	synonymous SNV	Ugt1a1:NM_201645:exon1:c.T381A:p.A127A
chr1	90108967	90108967	C	T	exonic	Ugt1a1	nonsynonymous SNV	Ugt1a1:NM_201645:exon1:c.C391T:p.H131Y
chr1	90108984	90108984	C	T	exonic	Ugt1a1	synonymous SNV	Ugt1a1:NM_201645:exon1:c.C408T:p.A136A
chr1	90109027	90109027	C	A	exonic	Ugt1a1	nonsynonymous SNV	Ugt1a1:NM_201645:exon1:c.C451A:p.L151M
chr1	90109103	90109103	A	C	exonic	Ugt1a1	nonsynonymous SNV	Ugt1a1:NM_201645:exon1:c.A527C:p.K176T
chr1	90109124	90109124	C	T	exonic	Ugt1a1	nonsynonymous SNV	Ugt1a1:NM_201645:exon1:c.C548T:p.S183L
chr1	90109125	90109125	A	G	exonic	Ugt1a1	synonymous SNV	Ugt1a1:NM_201645:exon1:c.A549G:p.S183S
chr1	90109212	90109212	G	A	exonic	Ugt1a1	synonymous SNV	Ugt1a1:NM_201645:exon1:c.G636A:p.V212V
chr1	90109230	90109230	C	T	exonic	Ugt1a1	synonymous SNV	Ugt1a1:NM_201645:exon1:c.C654T:p.A218A
chr1	90109271	90109271	A	T	exonic	Ugt1a1	nonsynonymous SNV	Ugt1a1:NM_201645:exon1:c.A695T:p.Y232F
chr1	90109305	90109305	A	G	exonic	Ugt1a1	synonymous SNV	Ugt1a1:NM_201645:exon1:c.A729G:p.E243E
chr1	90109315	90109315	C	A	exonic	Ugt1a1	nonsynonymous SNV	Ugt1a1:NM_201645:exon1:c.C739A:p.Q247K
chr1	90111612	90111612	A	G	intronic	Ugt1a1;Ugt1a10;Ugt1a2;Ugt1a5;Ugt1a6a;Ugt1a6b;Ugt1a7c;Ugt1a8;Ugt1a9	.	.
chr1	90111663	90111663	T	G	exonic	Ugt1a1;Ugt1a10;Ugt1a2;Ugt1a5;Ugt1a6a;Ugt1a6b;Ugt1a7c;Ugt1a8;Ugt1a9	synonymous SNV	Ugt1a8:NM_001378375:exon2:c.T900G:p.V300V,Ugt1a2:NM_013701:exon2:c.T909G:p.V303V,Ugt1a10:NM_201641:exon2:c.T900G:p.V300V,Ugt1a7c:NM_201642:exon2:c.T903G:p.V301V,Ugt1a5:NM_201643:exon2:c.T897G:p.V299V,Ugt1a9:NM_201644:exon2:c.T894G:p.V298V,Ugt1a1:NM_201645:exon2:c.T915G:p.V305V,Ugt1a6a:NM_145079:exon3:c.T903G:p.V301V,Ugt1a6b:NM_201410:exon3:c.T903G:p.V301V
chr1	90111749	90111749	C	T	exonic	Ugt1a1;Ugt1a10;Ugt1a2;Ugt1a5;Ugt1a6a;Ugt1a6b;Ugt1a7c;Ugt1a8;Ugt1a9	nonsynonymous SNV	Ugt1a8:NM_001378375:exon2:c.C986T:p.T329M,Ugt1a2:NM_013701:exon2:c.C995T:p.T332M,Ugt1a10:NM_201641:exon2:c.C986T:p.T329M,Ugt1a7c:NM_201642:exon2:c.C989T:p.T330M,Ugt1a5:NM_201643:exon2:c.C983T:p.T328M,Ugt1a9:NM_201644:exon2:c.C980T:p.T327M,Ugt1a1:NM_201645:exon2:c.C1001T:p.T334M,Ugt1a6a:NM_145079:exon3:c.C989T:p.T330M,Ugt1a6b:NM_201410:exon3:c.C989T:p.T330M
chr1	90111753	90111753	A	T	intronic	Ugt1a1;Ugt1a10;Ugt1a2;Ugt1a5;Ugt1a6a;Ugt1a6b;Ugt1a7c;Ugt1a8;Ugt1a9	.	.
chr1	90111763	90111763	T	G	intronic	Ugt1a1;Ugt1a10;Ugt1a2;Ugt1a5;Ugt1a6a;Ugt1a6b;Ugt1a7c;Ugt1a8;Ugt1a9	.	.
chr1	90111792	90111792	A	T	intronic	Ugt1a1;Ugt1a10;Ugt1a2;Ugt1a5;Ugt1a6a;Ugt1a6b;Ugt1a7c;Ugt1a8;Ugt1a9	.	.
chr1	90112459	90112459	T	A	splicing	Ugt1a1;Ugt1a10;Ugt1a2;Ugt1a5;Ugt1a6a;Ugt1a6b;Ugt1a7c;Ugt1a8;Ugt1a9	.	.
chr1	90112788	90112788	C	T	exonic	Ugt1a1;Ugt1a10;Ugt1a2;Ugt1a5;Ugt1a6a;Ugt1a6b;Ugt1a7c;Ugt1a8;Ugt1a9	nonsynonymous SNV	Ugt1a8:NM_001378375:exon4:c.C1151T:p.P384L,Ugt1a2:NM_013701:exon4:c.C1160T:p.P387L,Ugt1a10:NM_201641:exon4:c.C1151T:p.P384L,Ugt1a7c:NM_201642:exon4:c.C1154T:p.P385L,Ugt1a5:NM_201643:exon4:c.C1148T:p.P383L,Ugt1a9:NM_201644:exon4:c.C1145T:p.P382L,Ugt1a1:NM_201645:exon4:c.C1166T:p.P389L,Ugt1a6a:NM_145079:exon5:c.C1154T:p.P385L,Ugt1a6b:NM_201410:exon5:c.C1154T:p.P385L
chr1	90112829	90112829	G	A	exonic	Ugt1a1;Ugt1a10;Ugt1a2;Ugt1a5;Ugt1a6a;Ugt1a6b;Ugt1a7c;Ugt1a8;Ugt1a9	nonsynonymous SNV	Ugt1a8:NM_001378375:exon4:c.G1192A:p.A398T,Ugt1a2:NM_013701:exon4:c.G1201A:p.A401T,Ugt1a10:NM_201641:exon4:c.G1192A:p.A398T,Ugt1a7c:NM_201642:exon4:c.G1195A:p.A399T,Ugt1a5:NM_201643:exon4:c.G1189A:p.A397T,Ugt1a9:NM_201644:exon4:c.G1186A:p.A396T,Ugt1a1:NM_201645:exon4:c.G1207A:p.A403T,Ugt1a6a:NM_145079:exon5:c.G1195A:p.A399T,Ugt1a6b:NM_201410:exon5:c.G1195A:p.A399T
chr1	90112836	90112836	G	A	exonic	Ugt1a1;Ugt1a10;Ugt1a2;Ugt1a5;Ugt1a6a;Ugt1a6b;Ugt1a7c;Ugt1a8;Ugt1a9	nonsynonymous SNV	Ugt1a8:NM_001378375:exon4:c.G1199A:p.R400H,Ugt1a2:NM_013701:exon4:c.G1208A:p.R403H,Ugt1a10:NM_201641:exon4:c.G1199A:p.R400H,Ugt1a7c:NM_201642:exon4:c.G1202A:p.R401H,Ugt1a5:NM_201643:exon4:c.G1196A:p.R399H,Ugt1a9:NM_201644:exon4:c.G1193A:p.R398H,Ugt1a1:NM_201645:exon4:c.G1214A:p.R405H,Ugt1a6a:NM_145079:exon5:c.G1202A:p.R401H,Ugt1a6b:NM_201410:exon5:c.G1202A:p.R401H
chr1	90112848	90112848	G	C	exonic	Ugt1a1;Ugt1a10;Ugt1a2;Ugt1a5;Ugt1a6a;Ugt1a6b;Ugt1a7c;Ugt1a8;Ugt1a9	nonsynonymous SNV	Ugt1a8:NM_001378375:exon4:c.G1211C:p.R404P,Ugt1a2:NM_013701:exon4:c.G1220C:p.R407P,Ugt1a10:NM_201641:exon4:c.G1211C:p.R404P,Ugt1a7c:NM_201642:exon4:c.G1214C:p.R405P,Ugt1a5:NM_201643:exon4:c.G1208C:p.R403P,Ugt1a9:NM_201644:exon4:c.G1205C:p.R402P,Ugt1a1:NM_201645:exon4:c.G1226C:p.R409P,Ugt1a6a:NM_145079:exon5:c.G1214C:p.R405P,Ugt1a6b:NM_201410:exon5:c.G1214C:p.R405P
chr1	90114673	90114673	C	T	intronic	Ugt1a1;Ugt1a10;Ugt1a2;Ugt1a5;Ugt1a6a;Ugt1a6b;Ugt1a7c;Ugt1a8;Ugt1a9	.	.
chr1	90114721	90114721	C	A	exonic	Ugt1a1;Ugt1a10;Ugt1a2;Ugt1a5;Ugt1a6a;Ugt1a6b;Ugt1a7c;Ugt1a8;Ugt1a9	nonsynonymous SNV	Ugt1a8:NM_001378375:exon5:c.C1315A:p.R439S,Ugt1a2:NM_013701:exon5:c.C1324A:p.R442S,Ugt1a10:NM_201641:exon5:c.C1315A:p.R439S,Ugt1a7c:NM_201642:exon5:c.C1318A:p.R440S,Ugt1a5:NM_201643:exon5:c.C1312A:p.R438S,Ugt1a9:NM_201644:exon5:c.C1309A:p.R437S,Ugt1a1:NM_201645:exon5:c.C1330A:p.R444S,Ugt1a6a:NM_145079:exon6:c.C1318A:p.R440S,Ugt1a6b:NM_201410:exon6:c.C1318A:p.R440S
chr1	90114815	90114815	A	T	exonic	Ugt1a1;Ugt1a10;Ugt1a2;Ugt1a5;Ugt1a6a;Ugt1a6b;Ugt1a7c;Ugt1a8;Ugt1a9	nonsynonymous SNV	Ugt1a8:NM_001378375:exon5:c.A1409T:p.H470L,Ugt1a2:NM_013701:exon5:c.A1418T:p.H473L,Ugt1a10:NM_201641:exon5:c.A1409T:p.H470L,Ugt1a7c:NM_201642:exon5:c.A1412T:p.H471L,Ugt1a5:NM_201643:exon5:c.A1406T:p.H469L,Ugt1a9:NM_201644:exon5:c.A1403T:p.H468L,Ugt1a1:NM_201645:exon5:c.A1424T:p.H475L,Ugt1a6a:NM_145079:exon6:c.A1412T:p.H471L,Ugt1a6b:NM_201410:exon6:c.A1412T:p.H471L
chr1	90114820	90114820	C	T	exonic	Ugt1a1;Ugt1a10;Ugt1a2;Ugt1a5;Ugt1a6a;Ugt1a6b;Ugt1a7c;Ugt1a8;Ugt1a9	nonsynonymous SNV	Ugt1a8:NM_001378375:exon5:c.C1414T:p.R472C,Ugt1a2:NM_013701:exon5:c.C1423T:p.R475C,Ugt1a10:NM_201641:exon5:c.C1414T:p.R472C,Ugt1a7c:NM_201642:exon5:c.C1417T:p.R473C,Ugt1a5:NM_201643:exon5:c.C1411T:p.R471C,Ugt1a9:NM_201644:exon5:c.C1408T:p.R470C,Ugt1a1:NM_201645:exon5:c.C1429T:p.R477C,Ugt1a6a:NM_145079:exon6:c.C1417T:p.R473C,Ugt1a6b:NM_201410:exon6:c.C1417T:p.R473C
chr1	90114824	90114824	C	T	exonic	Ugt1a1;Ugt1a10;Ugt1a2;Ugt1a5;Ugt1a6a;Ugt1a6b;Ugt1a7c;Ugt1a8;Ugt1a9	nonsynonymous SNV	Ugt1a8:NM_001378375:exon5:c.C1418T:p.P473L,Ugt1a2:NM_013701:exon5:c.C1427T:p.P476L,Ugt1a10:NM_201641:exon5:c.C1418T:p.P473L,Ugt1a7c:NM_201642:exon5:c.C1421T:p.P474L,Ugt1a5:NM_201643:exon5:c.C1415T:p.P472L,Ugt1a9:NM_201644:exon5:c.C1412T:p.P471L,Ugt1a1:NM_201645:exon5:c.C1433T:p.P478L,Ugt1a6a:NM_145079:exon6:c.C1421T:p.P474L,Ugt1a6b:NM_201410:exon6:c.C1421T:p.P474L
chr1	90114854	90114854	A	T	exonic	Ugt1a1;Ugt1a10;Ugt1a2;Ugt1a5;Ugt1a6a;Ugt1a6b;Ugt1a7c;Ugt1a8;Ugt1a9	nonsynonymous SNV	Ugt1a8:NM_001378375:exon5:c.A1448T:p.Y483F,Ugt1a2:NM_013701:exon5:c.A1457T:p.Y486F,Ugt1a10:NM_201641:exon5:c.A1448T:p.Y483F,Ugt1a7c:NM_201642:exon5:c.A1451T:p.Y484F,Ugt1a5:NM_201643:exon5:c.A1445T:p.Y482F,Ugt1a9:NM_201644:exon5:c.A1442T:p.Y481F,Ugt1a1:NM_201645:exon5:c.A1463T:p.Y488F,Ugt1a6a:NM_145079:exon6:c.A1451T:p.Y484F,Ugt1a6b:NM_201410:exon6:c.A1451T:p.Y484F
chr1	90114858	90114858	C	G	exonic	Ugt1a1;Ugt1a10;Ugt1a2;Ugt1a5;Ugt1a6a;Ugt1a6b;Ugt1a7c;Ugt1a8;Ugt1a9	nonsynonymous SNV	Ugt1a8:NM_001378375:exon5:c.C1452G:p.H484Q,Ugt1a2:NM_013701:exon5:c.C1461G:p.H487Q,Ugt1a10:NM_201641:exon5:c.C1452G:p.H484Q,Ugt1a7c:NM_201642:exon5:c.C1455G:p.H485Q,Ugt1a5:NM_201643:exon5:c.C1449G:p.H483Q,Ugt1a9:NM_201644:exon5:c.C1446G:p.H482Q,Ugt1a1:NM_201645:exon5:c.C1467G:p.H489Q,Ugt1a6a:NM_145079:exon6:c.C1455G:p.H485Q,Ugt1a6b:NM_201410:exon6:c.C1455G:p.H485Q
chr1	90114935	90114935	G	A	exonic	Ugt1a1;Ugt1a10;Ugt1a2;Ugt1a5;Ugt1a6a;Ugt1a6b;Ugt1a7c;Ugt1a8;Ugt1a9	nonsynonymous SNV	Ugt1a8:NM_001378375:exon5:c.G1529A:p.G510D,Ugt1a2:NM_013701:exon5:c.G1538A:p.G513D,Ugt1a10:NM_201641:exon5:c.G1529A:p.G510D,Ugt1a7c:NM_201642:exon5:c.G1532A:p.G511D,Ugt1a5:NM_201643:exon5:c.G1526A:p.G509D,Ugt1a9:NM_201644:exon5:c.G1523A:p.G508D,Ugt1a1:NM_201645:exon5:c.G1544A:p.G515D,Ugt1a6a:NM_145079:exon6:c.G1532A:p.G511D,Ugt1a6b:NM_201410:exon6:c.G1532A:p.G511D
chr1	90114963	90114963	G	A	exonic	Ugt1a1;Ugt1a10;Ugt1a2;Ugt1a5;Ugt1a6a;Ugt1a6b;Ugt1a7c;Ugt1a8;Ugt1a9	synonymous SNV	Ugt1a8:NM_001378375:exon5:c.G1557A:p.G519G,Ugt1a2:NM_013701:exon5:c.G1566A:p.G522G,Ugt1a10:NM_201641:exon5:c.G1557A:p.G519G,Ugt1a7c:NM_201642:exon5:c.G1560A:p.G520G,Ugt1a5:NM_201643:exon5:c.G1554A:p.G518G,Ugt1a9:NM_201644:exon5:c.G1551A:p.G517G,Ugt1a1:NM_201645:exon5:c.G1572A:p.G524G,Ugt1a6a:NM_145079:exon6:c.G1560A:p.G520G,Ugt1a6b:NM_201410:exon6:c.G1560A:p.G520G
chr1	90114965	90114965	G	A	exonic	Ugt1a1;Ugt1a10;Ugt1a2;Ugt1a5;Ugt1a6a;Ugt1a6b;Ugt1a7c;Ugt1a8;Ugt1a9	nonsynonymous SNV	Ugt1a8:NM_001378375:exon5:c.G1559A:p.R520Q,Ugt1a2:NM_013701:exon5:c.G1568A:p.R523Q,Ugt1a10:NM_201641:exon5:c.G1559A:p.R520Q,Ugt1a7c:NM_201642:exon5:c.G1562A:p.R521Q,Ugt1a5:NM_201643:exon5:c.G1556A:p.R519Q,Ugt1a9:NM_201644:exon5:c.G1553A:p.R518Q,Ugt1a1:NM_201645:exon5:c.G1574A:p.R525Q,Ugt1a6a:NM_145079:exon6:c.G1562A:p.R521Q,Ugt1a6b:NM_201410:exon6:c.G1562A:p.R521Q
chr1	90124955	90124955	C	A	exonic	Mroh2a	nonsynonymous SNV	Mroh2a:NM_001281466:exon3:c.C233A:p.A78E
chr1	90125002	90125002	G	A	intronic	Mroh2a	.	.
chr1	90126943	90126943	C	A	exonic	Mroh2a	synonymous SNV	Mroh2a:NM_001281466:exon4:c.C288A:p.I96I
chr1	90127065	90127065	T	C	intronic	Mroh2a	.	.
chr1	90127212	90127212	T	C	exonic	Mroh2a	synonymous SNV	Mroh2a:NM_001281466:exon5:c.T405C:p.F135F
chr1	90127225	90127225	G	A	exonic	Mroh2a	nonsynonymous SNV	Mroh2a:NM_001281466:exon5:c.G418A:p.V140M
chr1	90127242	90127242	A	C	exonic	Mroh2a	synonymous SNV	Mroh2a:NM_001281466:exon5:c.A435C:p.L145L
chr1	90127321	90127321	G	A	exonic	Mroh2a	nonsynonymous SNV	Mroh2a:NM_001281466:exon5:c.G514A:p.E172K
chr1	90128899	90128899	C	T	exonic	Mroh2a	nonsynonymous SNV	Mroh2a:NM_001281466:exon6:c.C637T:p.R213C
chr1	90129878	90129878	C	A	intronic	Mroh2a	.	.
chr1	90129965	90129965	G	A	exonic	Mroh2a	synonymous SNV	Mroh2a:NM_001281466:exon7:c.G729A:p.T243T
chr1	90129968	90129968	G	A	exonic	Mroh2a	synonymous SNV	Mroh2a:NM_001281466:exon7:c.G732A:p.E244E
chr1	90129992	90129992	C	T	exonic	Mroh2a	synonymous SNV	Mroh2a:NM_001281466:exon7:c.C756T:p.F252F
chr1	90130017	90130017	G	T	exonic	Mroh2a	nonsynonymous SNV	Mroh2a:NM_001281466:exon7:c.G781T:p.V261L
chr1	90130054	90130054	C	A	intronic	Mroh2a	.	.
chr1	90130055	90130055	A	G	intronic	Mroh2a	.	.
chr1	90130615	90130615	G	C	exonic	Mroh2a	synonymous SNV	Mroh2a:NM_001281466:exon8:c.G846C:p.L282L
chr1	90130695	90130695	G	A	exonic	Mroh2a	nonsynonymous SNV	Mroh2a:NM_001281466:exon8:c.G926A:p.G309D
chr1	90130712	90130712	G	A	exonic	Mroh2a	nonsynonymous SNV	Mroh2a:NM_001281466:exon8:c.G943A:p.V315I
chr1	90131511	90131511	T	C	intronic	Mroh2a	.	.
chr1	90131556	90131556	G	A	exonic	Mroh2a	synonymous SNV	Mroh2a:NM_001281466:exon9:c.G963A:p.Q321Q
chr1	90131598	90131598	G	A	exonic	Mroh2a	synonymous SNV	Mroh2a:NM_001281466:exon9:c.G1005A:p.P335P
chr1	90131626	90131626	T	C	exonic	Mroh2a	synonymous SNV	Mroh2a:NM_001281466:exon9:c.T1033C:p.L345L
chr1	90131718	90131718	T	C	intronic	Mroh2a	.	.
chr1	90131751	90131751	G	A	intronic	Mroh2a	.	.
chr1	90131789	90131789	C	T	exonic	Mroh2a	stopgain	Mroh2a:NM_001281466:exon10:c.C1069T:p.Q357X
chr1	90131829	90131829	G	A	exonic	Mroh2a	nonsynonymous SNV	Mroh2a:NM_001281466:exon10:c.G1109A:p.C370Y
chr1	90132017	90132017	G	A	exonic	Mroh2a	nonsynonymous SNV	Mroh2a:NM_001281466:exon11:c.G1193A:p.R398H
chr1	90133214	90133214	G	T	intronic	Mroh2a	.	.
chr1	90133240	90133240	T	G	exonic	Mroh2a	nonsynonymous SNV	Mroh2a:NM_001281466:exon12:c.T1248G:p.I416M
chr1	90133270	90133270	C	G	exonic	Mroh2a	synonymous SNV	Mroh2a:NM_001281466:exon12:c.C1278G:p.R426R
chr1	90134032	90134032	T	A	intronic	Mroh2a	.	.
chr1	90134066	90134066	C	T	exonic	Mroh2a	stopgain	Mroh2a:NM_001281466:exon13:c.C1333T:p.R445X
chr1	90134116	90134116	C	A	exonic	Mroh2a	synonymous SNV	Mroh2a:NM_001281466:exon13:c.C1383A:p.G461G
chr1	90134427	90134427	G	T	exonic	Mroh2a	nonsynonymous SNV	Mroh2a:NM_001281466:exon14:c.G1442T:p.R481L
chr1	90134428	90134428	A	C	exonic	Mroh2a	synonymous SNV	Mroh2a:NM_001281466:exon14:c.A1443C:p.R481R
chr1	90135464	90135464	T	C	intronic	Mroh2a	.	.
chr1	90135522	90135522	A	G	exonic	Mroh2a	synonymous SNV	Mroh2a:NM_001281466:exon15:c.A1599G:p.A533A
chr1	90135575	90135575	G	T	exonic	Mroh2a	nonsynonymous SNV	Mroh2a:NM_001281466:exon15:c.G1652T:p.G551V
chr1	90135581	90135581	A	C	exonic	Mroh2a	nonsynonymous SNV	Mroh2a:NM_001281466:exon15:c.A1658C:p.D553A
chr1	90136699	90136699	T	C	exonic	Mroh2a	synonymous SNV	Mroh2a:NM_001281466:exon16:c.T1699C:p.L567L
chr1	90136724	90136724	C	T	exonic	Mroh2a	nonsynonymous SNV	Mroh2a:NM_001281466:exon16:c.C1724T:p.A575V
chr1	90136800	90136800	C	T	intronic	Mroh2a	.	.
chr1	90137278	90137278	G	A	exonic	Mroh2a	nonsynonymous SNV	Mroh2a:NM_001281466:exon17:c.G1759A:p.G587R
chr1	90137284	90137284	G	T	exonic	Mroh2a	nonsynonymous SNV	Mroh2a:NM_001281466:exon17:c.G1765T:p.G589C
chr1	90137377	90137377	C	T	exonic	Mroh2a	synonymous SNV	Mroh2a:NM_001281466:exon17:c.C1858T:p.L620L
chr1	90137414	90137414	G	A	intronic	Mroh2a	.	.
chr1	90137668	90137668	C	T	exonic	Mroh2a	synonymous SNV	Mroh2a:NM_001281466:exon18:c.C1899T:p.N633N
chr1	90138085	90138085	C	T	intronic	Mroh2a	.	.
chr1	90138100	90138100	C	T	intronic	Mroh2a	.	.
chr1	90138159	90138159	G	A	exonic	Mroh2a	stopgain	Mroh2a:NM_001281466:exon19:c.G1971A:p.W657X
chr1	90138165	90138165	A	G	exonic	Mroh2a	synonymous SNV	Mroh2a:NM_001281466:exon19:c.A1977G:p.L659L
chr1	90138992	90138992	G	T	exonic	Mroh2a	nonsynonymous SNV	Mroh2a:NM_001281466:exon20:c.G2051T:p.R684M
chr1	90138993	90138993	G	T	exonic	Mroh2a	nonsynonymous SNV	Mroh2a:NM_001281466:exon20:c.G2052T:p.R684S
chr1	90139083	90139083	T	C	exonic	Mroh2a	synonymous SNV	Mroh2a:NM_001281466:exon20:c.T2142C:p.N714N
chr1	90139086	90139086	T	C	exonic	Mroh2a	synonymous SNV	Mroh2a:NM_001281466:exon20:c.T2145C:p.D715D
chr1	90139133	90139133	C	T	intronic	Mroh2a	.	.
chr1	90139230	90139230	C	G	intronic	Mroh2a	.	.
chr1	90139335	90139335	C	T	exonic	Mroh2a	nonsynonymous SNV	Mroh2a:NM_001281466:exon21:c.C2249T:p.S750L
chr1	90139339	90139339	A	G	exonic	Mroh2a	synonymous SNV	Mroh2a:NM_001281466:exon21:c.A2253G:p.E751E
chr1	90139354	90139354	C	T	exonic	Mroh2a	synonymous SNV	Mroh2a:NM_001281466:exon21:c.C2268T:p.I756I
chr1	90139382	90139382	T	G	intronic	Mroh2a	.	.
chr1	90139414	90139414	A	G	intronic	Mroh2a	.	.
chr1	90140589	90140589	G	A	exonic	Mroh2a	synonymous SNV	Mroh2a:NM_001281466:exon22:c.G2364A:p.Q788Q
chr1	90140693	90140693	T	C	intronic	Mroh2a	.	.
chr1	90141545	90141545	G	T	exonic	Mroh2a	nonsynonymous SNV	Mroh2a:NM_001281466:exon23:c.G2460T:p.M820I
chr1	90142524	90142524	G	A	intronic	Mroh2a	.	.
chr1	90142564	90142564	T	C	exonic	Mroh2a	nonsynonymous SNV	Mroh2a:NM_001281466:exon24:c.T2558C:p.V853A
chr1	90142640	90142640	A	G	exonic	Mroh2a	synonymous SNV	Mroh2a:NM_001281466:exon24:c.A2634G:p.L878L
chr1	90143698	90143698	T	C	intronic	Mroh2a	.	.
chr1	90143714	90143714	G	A	exonic	Mroh2a	synonymous SNV	Mroh2a:NM_001281466:exon25:c.G2640A:p.T880T
chr1	90143715	90143715	A	C	exonic	Mroh2a	nonsynonymous SNV	Mroh2a:NM_001281466:exon25:c.A2641C:p.M881L
chr1	90143807	90143807	T	C	exonic	Mroh2a	synonymous SNV	Mroh2a:NM_001281466:exon25:c.T2733C:p.N911N
chr1	90143812	90143812	C	T	exonic	Mroh2a	nonsynonymous SNV	Mroh2a:NM_001281466:exon25:c.C2738T:p.S913F
chr1	90144338	90144338	A	G	exonic	Mroh2a	nonsynonymous SNV	Mroh2a:NM_001281466:exon26:c.A2761G:p.T921A
chr1	90144427	90144427	T	C	intronic	Mroh2a	.	.
chr1	90145159	90145159	G	A	exonic	Mroh2a	synonymous SNV	Mroh2a:NM_001281466:exon27:c.G2874A:p.E958E
chr1	90145189	90145189	T	C	exonic	Mroh2a	synonymous SNV	Mroh2a:NM_001281466:exon27:c.T2904C:p.H968H
chr1	90145196	90145196	C	T	exonic	Mroh2a	nonsynonymous SNV	Mroh2a:NM_001281466:exon27:c.C2911T:p.L971F
chr1	90146275	90146275	T	C	intronic	Mroh2a	.	.
chr1	90146436	90146436	A	G	intronic	Mroh2a	.	.
chr1	90146444	90146444	A	C	intronic	Mroh2a	.	.
chr1	90146841	90146841	A	G	exonic	Mroh2a	synonymous SNV	Mroh2a:NM_001281466:exon29:c.A3072G:p.V1024V
chr1	90146968	90146968	G	A	intronic	Mroh2a	.	.
chr1	90147000	90147000	C	T	intronic	Mroh2a	.	.
chr1	90147011	90147011	T	C	intronic	Mroh2a	.	.
chr1	90147804	90147804	T	C	intronic	Mroh2a	.	.
chr1	90147842	90147842	G	T	exonic	Mroh2a	nonsynonymous SNV	Mroh2a:NM_001281466:exon30:c.G3212T:p.C1071F
chr1	90147921	90147921	C	T	exonic	Mroh2a	synonymous SNV	Mroh2a:NM_001281466:exon30:c.C3291T:p.V1097V
chr1	90147960	90147960	G	T	exonic	Mroh2a	nonsynonymous SNV	Mroh2a:NM_001281466:exon30:c.G3330T:p.E1110D
chr1	90148888	90148888	A	G	intronic	Mroh2a	.	.
chr1	90148958	90148958	T	C	exonic	Mroh2a	synonymous SNV	Mroh2a:NM_001281466:exon31:c.T3390C:p.D1130D
chr1	90149033	90149033	A	G	exonic	Mroh2a	synonymous SNV	Mroh2a:NM_001281466:exon31:c.A3465G:p.T1155T
chr1	90149052	90149052	C	T	exonic	Mroh2a	synonymous SNV	Mroh2a:NM_001281466:exon31:c.C3484T:p.L1162L
chr1	90151409	90151409	C	T	intronic	Mroh2a	.	.
chr1	90151420	90151420	T	C	intronic	Mroh2a	.	.
chr1	90151481	90151481	A	C	exonic	Mroh2a	synonymous SNV	Mroh2a:NM_001281466:exon32:c.A3546C:p.A1182A
chr1	90151523	90151523	G	A	exonic	Mroh2a	synonymous SNV	Mroh2a:NM_001281466:exon32:c.G3588A:p.R1196R
chr1	90151623	90151623	C	T	intronic	Mroh2a	.	.
chr1	90151625	90151625	G	C	intronic	Mroh2a	.	.
chr1	90151778	90151778	G	A	exonic	Mroh2a	synonymous SNV	Mroh2a:NM_001281466:exon33:c.G3771A:p.G1257G
chr1	90151820	90151820	T	C	exonic	Mroh2a	synonymous SNV	Mroh2a:NM_001281466:exon33:c.T3813C:p.V1271V
chr1	90152114	90152114	C	A	intronic	Mroh2a	.	.
chr1	90152182	90152182	T	C	exonic	Mroh2a	synonymous SNV	Mroh2a:NM_001281466:exon34:c.T3916C:p.L1306L
chr1	90152604	90152604	T	A	intronic	Mroh2a	.	.
chr1	90152626	90152626	C	A	intronic	Mroh2a	.	.
chr1	90152665	90152665	G	A	exonic	Mroh2a	synonymous SNV	Mroh2a:NM_001281466:exon35:c.G4023A:p.Q1341Q
chr1	90152671	90152671	G	A	exonic	Mroh2a	synonymous SNV	Mroh2a:NM_001281466:exon35:c.G4029A:p.L1343L
chr1	90152702	90152702	G	A	exonic	Mroh2a	nonsynonymous SNV	Mroh2a:NM_001281466:exon35:c.G4060A:p.E1354K
chr1	90152730	90152730	C	T	exonic	Mroh2a	nonsynonymous SNV	Mroh2a:NM_001281466:exon35:c.C4088T:p.T1363M
chr1	90152967	90152967	T	C	intronic	Mroh2a	.	.
chr1	90153043	90153043	T	C	exonic	Mroh2a	synonymous SNV	Mroh2a:NM_001281466:exon36:c.T4173C:p.G1391G
chr1	90153280	90153280	C	T	exonic	Mroh2a	stopgain	Mroh2a:NM_001281466:exon37:c.C4309T:p.Q1437X
chr1	90153302	90153302	C	T	exonic	Mroh2a	nonsynonymous SNV	Mroh2a:NM_001281466:exon37:c.C4331T:p.A1444V
chr1	90153373	90153373	G	A	exonic	Mroh2a	nonsynonymous SNV	Mroh2a:NM_001281466:exon37:c.G4402A:p.A1468T
chr1	90154258	90154258	C	T	intronic	Mroh2a	.	.
chr1	90154314	90154314	T	C	exonic	Mroh2a	synonymous SNV	Mroh2a:NM_001281466:exon38:c.T4467C:p.F1489F
chr1	90154377	90154377	G	C	exonic	Mroh2a	nonsynonymous SNV	Mroh2a:NM_001281466:exon38:c.G4530C:p.E1510D
chr1	90155208	90155208	C	T	exonic	Mroh2a	synonymous SNV	Mroh2a:NM_001281466:exon39:c.C4644T:p.S1548S
chr1	90155298	90155298	A	G	intronic	Mroh2a	.	.
chr1	90155306	90155306	A	G	intronic	Mroh2a	.	.
chr1	90155318	90155318	T	A	intronic	Mroh2a	.	.
chr1	90155329	90155329	C	G	intronic	Mroh2a	.	.
chr1	90155334	90155334	T	C	intronic	Mroh2a	.	.
chr1	90156142	90156142	A	G	exonic	Mroh2a	synonymous SNV	Mroh2a:NM_001281466:exon41:c.A4866G:p.K1622K
chr1	90156548	90156548	C	T	exonic	Mroh2a	synonymous SNV	Mroh2a:NM_001281466:exon42:c.C4963T:p.L1655L
chr1	90156577	90156577	A	G	exonic	Mroh2a	synonymous SNV	Mroh2a:NM_001281466:exon42:c.A4992G:p.L1664L
chr1	90156579	90156579	C	T	exonic	Mroh2a	nonsynonymous SNV	Mroh2a:NM_001281466:exon42:c.C4994T:p.A1665V
chr1	90156580	90156580	G	A	exonic	Mroh2a	synonymous SNV	Mroh2a:NM_001281466:exon42:c.G4995A:p.A1665A
chr1	90161833	90161833	A	G	exonic	A730008H23Rik;Hjurp	nonsynonymous SNV	A730008H23Rik:NM_172505:exon5:c.T1699C:p.C567R,Hjurp:NM_198652:exon8:c.T1927C:p.C643R
chr1	90161884	90161884	C	G	exonic	A730008H23Rik;Hjurp	nonsynonymous SNV	A730008H23Rik:NM_172505:exon5:c.G1648C:p.A550P,Hjurp:NM_198652:exon8:c.G1876C:p.A626P
chr1	90162047	90162047	C	T	exonic	A730008H23Rik;Hjurp	synonymous SNV	A730008H23Rik:NM_172505:exon5:c.G1485A:p.A495A,Hjurp:NM_198652:exon8:c.G1713A:p.A571A
chr1	90162145	90162145	T	A	exonic	A730008H23Rik;Hjurp	nonsynonymous SNV	A730008H23Rik:NM_172505:exon5:c.A1387T:p.S463C,Hjurp:NM_198652:exon8:c.A1615T:p.S539C
chr1	90162421	90162421	A	C	exonic	A730008H23Rik;Hjurp	nonsynonymous SNV	A730008H23Rik:NM_172505:exon5:c.T1111G:p.S371A,Hjurp:NM_198652:exon8:c.T1339G:p.S447A
chr1	90162555	90162555	T	G	exonic	A730008H23Rik;Hjurp	nonsynonymous SNV	A730008H23Rik:NM_172505:exon5:c.A977C:p.Q326P,Hjurp:NM_198652:exon8:c.A1205C:p.Q402P
chr1	90162621	90162621	A	C	exonic	A730008H23Rik;Hjurp	nonsynonymous SNV	A730008H23Rik:NM_172505:exon5:c.T911G:p.V304G,Hjurp:NM_198652:exon8:c.T1139G:p.V380G
chr1	90162696	90162696	G	A	exonic	A730008H23Rik;Hjurp	nonsynonymous SNV	A730008H23Rik:NM_172505:exon5:c.C836T:p.S279F,Hjurp:NM_198652:exon8:c.C1064T:p.S355F
chr1	90162770	90162770	G	A	exonic	A730008H23Rik;Hjurp	synonymous SNV	A730008H23Rik:NM_172505:exon5:c.C762T:p.H254H,Hjurp:NM_198652:exon8:c.C990T:p.H330H
chr1	90162816	90162816	G	T	exonic	A730008H23Rik;Hjurp	nonsynonymous SNV	A730008H23Rik:NM_172505:exon5:c.C716A:p.P239H,Hjurp:NM_198652:exon8:c.C944A:p.P315H
chr1	90162830	90162830	C	T	exonic	A730008H23Rik;Hjurp	synonymous SNV	A730008H23Rik:NM_172505:exon5:c.G702A:p.A234A,Hjurp:NM_198652:exon8:c.G930A:p.A310A
chr1	90162975	90162975	G	A	exonic	A730008H23Rik;Hjurp	nonsynonymous SNV	A730008H23Rik:NM_172505:exon5:c.C557T:p.P186L,Hjurp:NM_198652:exon8:c.C785T:p.P262L
chr1	90163271	90163271	T	C	ncRNA_intronic	6430706D22Rik	.	.
chr1	90164490	90164490	A	C	ncRNA_intronic	6430706D22Rik	.	.
chr1	90164612	90164612	A	G	ncRNA_intronic	6430706D22Rik	.	.
chr1	90165860	90165860	C	T	ncRNA_intronic	6430706D22Rik	.	.
chr1	90165906	90165906	T	C	exonic	Hjurp	nonsynonymous SNV	Hjurp:NM_198652:exon6:c.A437G:p.E146G
chr1	90166744	90166744	A	G	intronic	A730008H23Rik;Hjurp	.	.
chr1	90166745	90166745	A	G	intronic	A730008H23Rik;Hjurp	.	.
chr1	90166844	90166844	A	G	exonic	Hjurp	nonsynonymous SNV	Hjurp:NM_198652:exon5:c.T287C:p.L96S
chr1	90166849	90166849	C	T	exonic	Hjurp	synonymous SNV	Hjurp:NM_198652:exon5:c.G282A:p.T94T
chr1	90169250	90169250	T	C	intronic	A730008H23Rik;Hjurp	.	.
chr1	90169264	90169264	T	C	intronic	A730008H23Rik;Hjurp	.	.
chr1	90169305	90169305	A	G	exonic	Hjurp	synonymous SNV	Hjurp:NM_198652:exon4:c.T255C:p.G85G
chr1	90169377	90169377	A	C	intronic	A730008H23Rik;Hjurp	.	.
chr1	90169380	90169380	G	A	intronic	A730008H23Rik;Hjurp	.	.
chr1	90173742	90173742	T	C	intronic	A730008H23Rik;Hjurp	.	.
chr1	90173754	90173754	T	C	intronic	A730008H23Rik;Hjurp	.	.
chr1	90173763	90173763	C	G	intronic	A730008H23Rik;Hjurp	.	.
chr1	90173813	90173813	T	C	exonic	A730008H23Rik;Hjurp	synonymous SNV	A730008H23Rik:NM_172505:exon2:c.A144G:p.L48L,Hjurp:NM_198652:exon2:c.A144G:p.L48L
chr1	90173879	90173879	T	G	intronic	A730008H23Rik;Hjurp	.	.
chr1	90173988	90173988	A	T	exonic	A730008H23Rik;Hjurp	nonsynonymous SNV	A730008H23Rik:NM_172505:exon1:c.T57A:p.S19R,Hjurp:NM_198652:exon1:c.T57A:p.S19R
chr1	90173997	90173997	C	A	exonic	A730008H23Rik;Hjurp	nonsynonymous SNV	A730008H23Rik:NM_172505:exon1:c.G48T:p.K16N,Hjurp:NM_198652:exon1:c.G48T:p.K16N
chr1	90174017	90174017	T	A	exonic	A730008H23Rik;Hjurp	nonsynonymous SNV	A730008H23Rik:NM_172505:exon1:c.A28T:p.R10W,Hjurp:NM_198652:exon1:c.A28T:p.R10W
chr1	90174050	90174050	A	G	UTR5	A730008H23Rik;Hjurp	.	.
chr1	90257246	90257246	C	A	exonic	Trpm8	nonsynonymous SNV	Trpm8:NM_134252:exon20:c.C2534A:p.P845H
chr1	90257248	90257248	C	A	exonic	Trpm8	nonsynonymous SNV	Trpm8:NM_134252:exon20:c.C2536A:p.L846I
chr1	90257261	90257261	C	G	exonic	Trpm8	nonsynonymous SNV	Trpm8:NM_134252:exon20:c.C2549G:p.T850S
chr1	90257263	90257263	C	A	exonic	Trpm8	synonymous SNV	Trpm8:NM_134252:exon20:c.C2551A:p.R851R
chr1	90257274	90257274	G	A	exonic	Trpm8	synonymous SNV	Trpm8:NM_134252:exon20:c.G2562A:p.G854G
chr1	9535848	9535848	G	A	exonic	Rrs1	nonsynonymous SNV	Rrs1:NM_021511:exon1:c.G244A:p.E82K
chr1	95677298	95677298	G	A	exonic	Atg4b	nonsynonymous SNV	Atg4b:NM_001368266:exon7:c.G443A:p.R148K,Atg4b:NM_174874:exon8:c.G542A:p.R181K
chr1	9968865	9968865	G	A	intronic	Ppp1r42	.	.
chr10	102619116	102619116	T	A	intronic	Lrriq1	.	.
chr10	114753381	114753381	T	A	upstream	Rab21	.	.
chr10	126983238	126983238	C	T	intronic	Lrp1	.	.
chr10	127473629	127473629	A	T	intronic	Naca	.	.
chr10	127896424	127896424	C	G	exonic	Smarcc2	stopgain	Smarcc2:NM_001114096:exon1:c.C42G:p.Y14X,Smarcc2:NM_001114097:exon1:c.C42G:p.Y14X,Smarcc2:NM_001372395:exon1:c.C42G:p.Y14X,Smarcc2:NM_198160:exon1:c.C42G:p.Y14X
chr10	129862967	129862967	C	T	exonic	Vmn2r85	nonsynonymous SNV	Vmn2r85:NM_001102602:exon3:c.G556A:p.A186T
chr10	22124629	22124629	C	T	ncRNA_exonic	Gm10825	.	.
chr10	22124809	22124809	G	A	ncRNA_exonic	Gm10825	.	.
chr10	22124818	22124818	A	T	ncRNA_exonic	Gm10825	.	.
chr10	22124844	22124844	C	T	ncRNA_exonic	Gm10825	.	.
chr10	23661054	23661054	C	A	exonic	Taar2	nonsynonymous SNV	Taar2:NM_001007266:exon2:c.C685A:p.R229S
chr10	32915897	32915897	T	C	exonic	Trdn	synonymous SNV	Trdn:NM_001364696:exon8:c.T753C:p.D251D,Trdn:NM_001364697:exon8:c.T753C:p.D251D,Trdn:NM_029726:exon8:c.T753C:p.D251D
chr10	51875034	51875034	A	T	exonic	Ros1	stopgain	Ros1:NM_011282:exon13:c.T1343A:p.L448X
chr10	57685898	57685898	G	A	intergenic	Smpdl3a;Dux	.	.
chr10	57686057	57686057	C	A	intergenic	Smpdl3a;Dux	.	.
chr10	57686136	57686136	G	A	intergenic	Smpdl3a;Dux	.	.
chr10	57686195	57686195	A	G	intergenic	Smpdl3a;Dux	.	.
chr10	57686202	57686202	A	G	intergenic	Smpdl3a;Dux	.	.
chr10	57686204	57686204	G	C	intergenic	Smpdl3a;Dux	.	.
chr10	57690761	57690761	A	G	intergenic	Smpdl3a;Dux	.	.
chr10	57690783	57690783	G	A	intergenic	Smpdl3a;Dux	.	.
chr10	57690942	57690942	C	A	intergenic	Smpdl3a;Dux	.	.
chr10	57691081	57691081	A	C	intergenic	Smpdl3a;Dux	.	.
chr10	57691108	57691108	T	G	intergenic	Smpdl3a;Dux	.	.
chr10	57691111	57691111	G	T	intergenic	Smpdl3a;Dux	.	.
chr10	57691122	57691122	C	A	intergenic	Smpdl3a;Dux	.	.
chr10	57693973	57693973	C	T	exonic	Dux	nonsynonymous SNV	Dux:NM_001081954:exon1:c.G1451A:p.R484K
chr10	57693974	57693974	T	C	exonic	Dux	nonsynonymous SNV	Dux:NM_001081954:exon1:c.A1450G:p.R484G
chr10	57694092	57694092	C	G	exonic	Dux	nonsynonymous SNV	Dux:NM_001081954:exon1:c.G1332C:p.L444F
chr10	57694237	57694237	G	A	exonic	Dux	nonsynonymous SNV	Dux:NM_001081954:exon1:c.C1187T:p.A396V
chr10	57694424	57694424	A	C	exonic	Dux	nonsynonymous SNV	Dux:NM_001081954:exon1:c.T1000G:p.S334A
chr10	57694491	57694491	T	A	exonic	Dux	synonymous SNV	Dux:NM_001081954:exon1:c.A933T:p.S311S
chr10	57694541	57694541	T	C	exonic	Dux	nonsynonymous SNV	Dux:NM_001081954:exon1:c.A883G:p.K295E
chr10	57694672	57694672	T	C	exonic	Dux	nonsynonymous SNV	Dux:NM_001081954:exon1:c.A752G:p.Q251R
chr10	57694736	57694736	T	C	exonic	Dux	nonsynonymous SNV	Dux:NM_001081954:exon1:c.A688G:p.R230G
chr10	57694810	57694810	C	T	exonic	Dux	nonsynonymous SNV	Dux:NM_001081954:exon1:c.G614A:p.S205N
chr10	57694850	57694850	T	C	exonic	Dux	nonsynonymous SNV	Dux:NM_001081954:exon1:c.A574G:p.T192A
chr10	57695053	57695053	C	A	exonic	Dux	nonsynonymous SNV	Dux:NM_001081954:exon1:c.G371T:p.R124L
chr10	57695309	57695309	C	T	exonic	Dux	nonsynonymous SNV	Dux:NM_001081954:exon1:c.G115A:p.E39K
chr10	57695313	57695313	A	G	exonic	Dux	synonymous SNV	Dux:NM_001081954:exon1:c.T111C:p.F37F
chr10	57695356	57695356	A	G	exonic	Dux	nonsynonymous SNV	Dux:NM_001081954:exon1:c.T68C:p.M23T
chr10	5812389	5812389	T	C	exonic	Ccdc170	nonsynonymous SNV	Ccdc170:NM_001195672:exon6:c.A959G:p.N320S,Ccdc170:NM_001370992:exon6:c.A977G:p.N326S,Ccdc170:NM_001370993:exon6:c.A977G:p.N326S
chr10	62480787	62480787	T	A	splicing	Hnrnph3	.	.
chr10	66700922	66700922	T	C	exonic	Jmjd1c	nonsynonymous SNV	Jmjd1c:NM_001242396:exon13:c.T5144C:p.L1715P,Jmjd1c:NM_207221:exon14:c.T5684C:p.L1895P
chr10	70390549	70390549	A	G	ncRNA_intronic	4930533K18Rik	.	.
chr10	75400213	75400213	T	C	intronic	Chchd10	.	.
chr10	76522670	76522670	G	T	exonic	Col18a1	synonymous SNV	Col18a1:NM_001109991:exon33:c.C3393A:p.P1131P,Col18a1:NM_009929:exon34:c.C2757A:p.P919P
chr10	77454832	77454832	G	C	splicing	Pfkl	.	.
chr10	79150642	79150642	G	T	exonic	Cdc34	nonsynonymous SNV	Cdc34:NM_001359817:exon4:c.G411T:p.K137N,Cdc34:NM_177613:exon5:c.G546T:p.K182N
chr10	79777788	79777788	C	G	exonic	Apc2	stopgain	Apc2:NM_011789:exon14:c.C5843G:p.S1948X,Apc2:NM_001372237:exon15:c.C5930G:p.S1977X,Apc2:NM_001372238:exon15:c.C5933G:p.S1978X,Apc2:NM_001372239:exon15:c.C5858G:p.S1953X,Apc2:NM_001372240:exon15:c.C5972G:p.S1991X,Apc2:NM_001372241:exon15:c.C5969G:p.S1990X
chr10	80289591	80289591	C	T	exonic	Oaz1	unknown	UNKNOWN
chr10	80640826	80640826	G	A	exonic	Eef2	nonsynonymous SNV	Eef2:NM_007907:exon3:c.G247A:p.E83K
chr10	80640841	80640841	T	C	exonic	Eef2	nonsynonymous SNV	Eef2:NM_007907:exon3:c.T262C:p.F88L
chr10	80640842	80640842	T	G	exonic	Eef2	nonsynonymous SNV	Eef2:NM_007907:exon3:c.T263G:p.F88C
chr10	80640897	80640897	A	C	exonic	Eef2	synonymous SNV	Eef2:NM_007907:exon3:c.A318C:p.P106P
chr10	80641447	80641447	C	T	exonic	Eef2	nonsynonymous SNV	Eef2:NM_007907:exon4:c.C422T:p.T141I
chr10	80641472	80641472	A	G	exonic	Eef2	synonymous SNV	Eef2:NM_007907:exon4:c.A447G:p.E149E
chr10	80641535	80641535	G	A	exonic	Eef2	synonymous SNV	Eef2:NM_007907:exon4:c.G510A:p.E170E
chr10	80641574	80641574	G	A	exonic	Eef2	synonymous SNV	Eef2:NM_007907:exon4:c.G549A:p.E183E
chr10	98569829	98569829	C	T	UTR5	Poc1b	.	.
chr11	100411478	100411478	T	A	intronic	Ttc25	.	.
chr11	100937788	100937788	C	G	exonic	Naglu	nonsynonymous SNV	Naglu:NM_013792:exon6:c.C1249G:p.P417A
chr11	103059885	103059885	T	C	exonic	Fmnl1	synonymous SNV	Fmnl1:NM_001077698:exon26:c.T3270C:p.T1090T
chr11	113721145	113721145	G	A	exonic	Sdk2	synonymous SNV	Sdk2:NM_172800:exon13:c.C1755T:p.N585N
chr11	113728394	113728394	T	C	exonic	Sdk2	nonsynonymous SNV	Sdk2:NM_172800:exon12:c.A1507G:p.T503A
chr11	116602595	116602595	T	C	intergenic	St6galnac2;BC018473	.	.
chr11	121291030	121291030	T	C	exonic	Fn3krp	nonsynonymous SNV	Fn3krp:NM_181420:exon6:c.T886C:p.Y296H
chr11	121806556	121806556	A	G	intergenic	Ptchd3;NONE	.	.
chr11	121806621	121806621	A	G	intergenic	Ptchd3;NONE	.	.
chr11	121806664	121806664	T	G	intergenic	Ptchd3;NONE	.	.
chr11	121806888	121806888	C	T	intergenic	Ptchd3;NONE	.	.
chr11	121806932	121806932	G	A	intergenic	Ptchd3;NONE	.	.
chr11	121817982	121817982	A	C	intergenic	Ptchd3;NONE	.	.
chr11	16851034	16851034	A	T	ncRNA_exonic	Eldr	.	.
chr11	20626174	20626174	A	T	exonic	Aftph	nonsynonymous SNV	Aftph:NM_001252503:exon2:c.T1437A:p.F479L,Aftph:NM_001290545:exon2:c.T1437A:p.F479L,Aftph:NM_181411:exon2:c.T1437A:p.F479L
chr11	3031907	3031907	C	A	ncRNA_exonic	Pisd-ps1;Pisd-ps3	.	.
chr11	3031987	3031987	C	A	UTR3	Sfi1	.	.
chr11	3032252	3032252	G	A	exonic	Sfi1	synonymous SNV	Sfi1:NM_001363224:exon28:c.C2079T:p.H693H,Sfi1:NM_001363222:exon29:c.C2154T:p.H718H,Sfi1:NM_001363223:exon29:c.C2154T:p.H718H,Sfi1:NM_030207:exon32:c.C3513T:p.H1171H
chr11	3032831	3032831	A	G	intronic	Sfi1	.	.
chr11	3032881	3032881	A	G	intronic	Sfi1	.	.
chr11	3033101	3033101	T	C	exonic	Sfi1	nonsynonymous SNV	Sfi1:NM_001363224:exon26:c.A1895G:p.E632G,Sfi1:NM_001363222:exon27:c.A1970G:p.E657G,Sfi1:NM_001363223:exon27:c.A1970G:p.E657G,Sfi1:NM_030207:exon30:c.A3329G:p.E1110G
chr11	3033136	3033136	T	A	exonic	Sfi1	nonsynonymous SNV	Sfi1:NM_001363224:exon26:c.A1860T:p.Q620H,Sfi1:NM_001363222:exon27:c.A1935T:p.Q645H,Sfi1:NM_001363223:exon27:c.A1935T:p.Q645H,Sfi1:NM_030207:exon30:c.A3294T:p.Q1098H
chr11	3033208	3033208	C	T	exonic	Sfi1	synonymous SNV	Sfi1:NM_001363224:exon26:c.G1788A:p.V596V,Sfi1:NM_001363222:exon27:c.G1863A:p.V621V,Sfi1:NM_001363223:exon27:c.G1863A:p.V621V,Sfi1:NM_030207:exon30:c.G3222A:p.V1074V
chr11	3034310	3034310	G	C	intronic	Sfi1	.	.
chr11	3034340	3034340	G	A	exonic	Sfi1	nonsynonymous SNV	Sfi1:NM_001363224:exon25:c.C1766T:p.A589V,Sfi1:NM_001363222:exon26:c.C1841T:p.A614V,Sfi1:NM_001363223:exon26:c.C1841T:p.A614V,Sfi1:NM_030207:exon29:c.C3200T:p.A1067V
chr11	3034343	3034343	T	C	exonic	Sfi1	nonsynonymous SNV	Sfi1:NM_001363224:exon25:c.A1763G:p.H588R,Sfi1:NM_001363222:exon26:c.A1838G:p.H613R,Sfi1:NM_001363223:exon26:c.A1838G:p.H613R,Sfi1:NM_030207:exon29:c.A3197G:p.H1066R
chr11	3034475	3034475	G	A	exonic	Sfi1	nonsynonymous SNV	Sfi1:NM_001363224:exon25:c.C1631T:p.T544M,Sfi1:NM_001363222:exon26:c.C1706T:p.T569M,Sfi1:NM_001363223:exon26:c.C1706T:p.T569M,Sfi1:NM_030207:exon29:c.C3065T:p.T1022M
chr11	3034667	3034667	A	G	exonic	Sfi1	synonymous SNV	Sfi1:NM_001363224:exon24:c.T1563C:p.S521S,Sfi1:NM_001363222:exon25:c.T1638C:p.S546S,Sfi1:NM_001363223:exon25:c.T1638C:p.S546S,Sfi1:NM_030207:exon28:c.T2997C:p.S999S
chr11	3034703	3034703	G	A	exonic	Sfi1	synonymous SNV	Sfi1:NM_001363224:exon24:c.C1527T:p.P509P,Sfi1:NM_001363222:exon25:c.C1602T:p.P534P,Sfi1:NM_001363223:exon25:c.C1602T:p.P534P,Sfi1:NM_030207:exon28:c.C2961T:p.P987P
chr11	3035263	3035263	A	G	intronic	Sfi1	.	.
chr11	3035345	3035345	T	C	exonic	Sfi1	synonymous SNV	Sfi1:NM_001363224:exon23:c.A1437G:p.P479P,Sfi1:NM_001363222:exon24:c.A1512G:p.P504P,Sfi1:NM_001363223:exon24:c.A1512G:p.P504P,Sfi1:NM_030207:exon27:c.A2871G:p.P957P
chr11	3035842	3035842	A	T	intronic	Sfi1	.	.
chr11	3035857	3035857	T	A	intronic	Sfi1	.	.
chr11	3035972	3035972	G	A	exonic	Sfi1	nonsynonymous SNV	Sfi1:NM_001363224:exon21:c.C1033T:p.L345F,Sfi1:NM_001363222:exon22:c.C1108T:p.L370F,Sfi1:NM_001363223:exon22:c.C1108T:p.L370F,Sfi1:NM_030207:exon25:c.C2467T:p.L823F
chr11	3035988	3035988	T	C	exonic	Sfi1	synonymous SNV	Sfi1:NM_001363224:exon21:c.A1017G:p.T339T,Sfi1:NM_001363222:exon22:c.A1092G:p.T364T,Sfi1:NM_001363223:exon22:c.A1092G:p.T364T,Sfi1:NM_030207:exon25:c.A2451G:p.T817T
chr11	3036638	3036638	C	T	exonic	Sfi1	stopgain	Sfi1:NM_001363224:exon20:c.G974A:p.W325X,Sfi1:NM_001363222:exon21:c.G1049A:p.W350X,Sfi1:NM_001363223:exon21:c.G1049A:p.W350X,Sfi1:NM_030207:exon24:c.G2408A:p.W803X
chr11	3036660	3036660	T	C	exonic	Sfi1	nonsynonymous SNV	Sfi1:NM_001363224:exon20:c.A952G:p.S318G,Sfi1:NM_001363222:exon21:c.A1027G:p.S343G,Sfi1:NM_001363223:exon21:c.A1027G:p.S343G,Sfi1:NM_030207:exon24:c.A2386G:p.S796G
chr11	3036956	3036956	C	T	exonic	Sfi1	nonsynonymous SNV	Sfi1:NM_001363224:exon19:c.G902A:p.R301K,Sfi1:NM_001363222:exon20:c.G977A:p.R326K,Sfi1:NM_001363223:exon20:c.G977A:p.R326K,Sfi1:NM_030207:exon23:c.G2336A:p.R779K
chr11	3037016	3037016	T	C	exonic	Sfi1	nonsynonymous SNV	Sfi1:NM_001363224:exon19:c.A842G:p.H281R,Sfi1:NM_001363222:exon20:c.A917G:p.H306R,Sfi1:NM_001363223:exon20:c.A917G:p.H306R,Sfi1:NM_030207:exon23:c.A2276G:p.H759R
chr11	3037043	3037043	T	C	exonic	Sfi1	nonsynonymous SNV	Sfi1:NM_001363224:exon19:c.A815G:p.Q272R,Sfi1:NM_001363222:exon20:c.A890G:p.Q297R,Sfi1:NM_001363223:exon20:c.A890G:p.Q297R,Sfi1:NM_030207:exon23:c.A2249G:p.Q750R
chr11	3040100	3040100	C	T	intronic	Sfi1	.	.
chr11	3040102	3040102	C	A	intronic	Sfi1	.	.
chr11	3040190	3040190	C	T	exonic	Sfi1	nonsynonymous SNV	Sfi1:NM_001363224:exon18:c.G698A:p.R233Q,Sfi1:NM_001363222:exon19:c.G773A:p.R258Q,Sfi1:NM_001363223:exon19:c.G773A:p.R258Q,Sfi1:NM_030207:exon22:c.G2132A:p.R711Q
chr11	3040230	3040230	C	T	exonic	Sfi1	nonsynonymous SNV	Sfi1:NM_001363224:exon18:c.G658A:p.V220I,Sfi1:NM_001363222:exon19:c.G733A:p.V245I,Sfi1:NM_001363223:exon19:c.G733A:p.V245I,Sfi1:NM_030207:exon22:c.G2092A:p.V698I
chr11	3040231	3040231	G	T	exonic	Sfi1	synonymous SNV	Sfi1:NM_001363224:exon18:c.C657A:p.L219L,Sfi1:NM_001363222:exon19:c.C732A:p.L244L,Sfi1:NM_001363223:exon19:c.C732A:p.L244L,Sfi1:NM_030207:exon22:c.C2091A:p.L697L
chr11	3042300	3042300	C	A	intronic	Sfi1	.	.
chr11	3043211	3043211	C	A	intronic	Sfi1	.	.
chr11	3043692	3043692	T	C	intronic	Sfi1	.	.
chr11	3043750	3043750	G	A	exonic	Sfi1	nonsynonymous SNV	Sfi1:NM_030207:exon19:c.C1853T:p.A618V
chr11	3044243	3044243	G	A	exonic	Sfi1	nonsynonymous SNV	Sfi1:NM_001363224:exon15:c.C448T:p.R150W,Sfi1:NM_001363222:exon16:c.C523T:p.R175W,Sfi1:NM_001363223:exon16:c.C523T:p.R175W,Sfi1:NM_030207:exon18:c.C1786T:p.R596W
chr11	3044283	3044283	C	T	exonic	Sfi1	synonymous SNV	Sfi1:NM_001363224:exon15:c.G408A:p.R136R,Sfi1:NM_001363222:exon16:c.G483A:p.R161R,Sfi1:NM_001363223:exon16:c.G483A:p.R161R,Sfi1:NM_030207:exon18:c.G1746A:p.R582R
chr11	3044305	3044305	G	A	intronic	Sfi1	.	.
chr11	3044815	3044815	G	A	exonic	Sfi1	synonymous SNV	Sfi1:NM_001363224:exon14:c.C375T:p.S125S,Sfi1:NM_001363222:exon15:c.C450T:p.S150S,Sfi1:NM_001363223:exon15:c.C450T:p.S150S,Sfi1:NM_030207:exon17:c.C1713T:p.S571S
chr11	3053445	3053445	T	C	exonic	Sfi1	nonsynonymous SNV	Sfi1:NM_001363222:exon12:c.A68G:p.Q23R,Sfi1:NM_001363223:exon12:c.A68G:p.Q23R,Sfi1:NM_030207:exon14:c.A1331G:p.Q444R
chr11	3053475	3053475	C	T	exonic	Sfi1	nonsynonymous SNV	Sfi1:NM_001363222:exon12:c.G38A:p.R13K,Sfi1:NM_001363223:exon12:c.G38A:p.R13K,Sfi1:NM_030207:exon14:c.G1301A:p.R434K
chr11	3055391	3055391	C	A	intronic	Sfi1	.	.
chr11	3055406	3055406	A	G	exonic	Sfi1	nonsynonymous SNV	Sfi1:NM_030207:exon13:c.T1270C:p.Y424H
chr11	3055441	3055441	A	T	exonic	Sfi1	nonsynonymous SNV	Sfi1:NM_030207:exon13:c.T1235A:p.V412E
chr11	3055471	3055471	T	A	exonic	Sfi1	nonsynonymous SNV	Sfi1:NM_030207:exon13:c.A1205T:p.Q402L
chr11	3055481	3055481	T	G	exonic	Sfi1	nonsynonymous SNV	Sfi1:NM_030207:exon13:c.A1195C:p.N399H
chr11	3056742	3056742	C	T	intronic	Sfi1	.	.
chr11	3056812	3056812	G	A	exonic	Sfi1	nonsynonymous SNV	Sfi1:NM_030207:exon12:c.C1139T:p.T380I
chr11	3056857	3056857	A	G	exonic	Sfi1	nonsynonymous SNV	Sfi1:NM_030207:exon12:c.T1094C:p.F365S
chr11	3057841	3057841	C	T	intronic	Sfi1	.	.
chr11	3057905	3057905	G	A	exonic	Sfi1	synonymous SNV	Sfi1:NM_030207:exon11:c.C1047T:p.R349R
chr11	3057906	3057906	C	T	exonic	Sfi1	nonsynonymous SNV	Sfi1:NM_030207:exon11:c.G1046A:p.R349H
chr11	3060125	3060125	G	C	exonic	Sfi1	nonsynonymous SNV	Sfi1:NM_030207:exon10:c.C875G:p.A292G
chr11	3060128	3060128	C	T	exonic	Sfi1	nonsynonymous SNV	Sfi1:NM_030207:exon10:c.G872A:p.R291H
chr11	3060170	3060170	C	T	intronic	Sfi1	.	.
chr11	3070604	3070604	C	G	exonic	Sfi1	nonsynonymous SNV	Sfi1:NM_030207:exon7:c.G576C:p.R192S
chr11	3077381	3077381	G	A	intronic	Sfi1	.	.
chr11	3077392	3077392	C	T	intronic	Sfi1	.	.
chr11	3077469	3077469	G	A	exonic	Sfi1	nonsynonymous SNV	Sfi1:NM_030207:exon6:c.C433T:p.R145W
chr11	3079433	3079433	C	T	exonic	Sfi1	stopgain	Sfi1:NM_030207:exon5:c.G344A:p.W115X
chr11	3079444	3079444	G	A	exonic	Sfi1	synonymous SNV	Sfi1:NM_030207:exon5:c.C333T:p.S111S
chr11	3079527	3079527	A	G	intronic	Sfi1	.	.
chr11	3086083	3086083	G	A	exonic	Sfi1	nonsynonymous SNV	Sfi1:NM_030207:exon4:c.C251T:p.T84I
chr11	3087212	3087212	C	A	intronic	Sfi1	.	.
chr11	3087224	3087224	G	A	intronic	Sfi1	.	.
chr11	3087269	3087269	C	T	exonic	Sfi1	synonymous SNV	Sfi1:NM_030207:exon3:c.G168A:p.R56R
chr11	3087370	3087370	T	C	exonic	Sfi1	nonsynonymous SNV	Sfi1:NM_030207:exon3:c.A67G:p.T23A
chr11	3088895	3088895	A	G	UTR5	Sfi1	.	.
chr11	32311580	32311580	T	C	intronic	Sh3pxd2b	.	.
chr11	43370250	43370250	T	C	exonic	Ccnjl	nonsynonymous SNV	Ccnjl:NM_001045530:exon3:c.T257C:p.V86A
chr11	46014408	46014408	A	T	intronic	Cyfip2	.	.
chr11	46367759	46367759	G	A	intergenic	Gm12169;BC053393	.	.
chr11	53793075	53793075	T	C	exonic	Slc22a21	synonymous SNV	Slc22a21:NM_019723:exon1:c.A285G:p.L95L
chr11	58003042	58003042	T	C	UTR3	Gm12250	.	.
chr11	58818794	58818794	G	A	intronic	Obscn	.	.
chr11	58818801	58818801	A	G	intronic	Obscn	.	.
chr11	58818821	58818821	T	C	intronic	Obscn	.	.
chr11	61498569	61498569	C	T	intronic	Fam83g;Slc5a10	.	.
chr11	67031102	67031102	T	C	intronic	Myh1	.	.
chr11	69827735	69827735	G	T	intronic	Acadvl	.	.
chr11	72881196	72881196	T	G	intronic	Ncbp3	.	.
chr11	73031410	73031410	C	T	exonic	Shpk	synonymous SNV	Shpk:NM_029031:exon6:c.C927T:p.D309D
chr11	80208062	80208062	T	C	intronic	Zfp207	.	.
chr11	82749879	82749879	C	T	exonic	Unc45b	synonymous SNV	Unc45b:NM_178680:exon16:c.C2029T:p.L677L
chr11	83183122	83183122	A	G	intronic	Ap2b1	.	.
chr11	84056955	84056955	G	A	intronic	Acaca	.	.
chr11	87881937	87881937	A	T	splicing	Vezf1	.	.
chr11	87881938	87881938	T	A	intronic	Vezf1	.	.
chr11	94804093	94804093	T	C	intronic	Col1a1	.	.
chr11	96917911	96917911	T	C	exonic	Osbpl7	nonsynonymous SNV	Osbpl7:NM_001310509:exon12:c.T1078C:p.S360P
chr11	98294813	98294813	T	G	splicing	Erbb2	.	.
chr11	99885411	99885411	T	G	intronic	Krt33b	.	.
chr12	102105497	102105497	T	A	intronic	Dglucy	.	.
chr12	112513278	112513278	G	A	intronic	Amn	.	.
chr12	116861464	116861464	A	C	intergenic	Gm30948;Mir6388	.	.
chr12	119225903	119225903	T	C	exonic	Dnah11	nonsynonymous SNV	Dnah11:NM_010060:exon56:c.A9142G:p.K3048E
chr12	119538657	119538657	G	C	exonic	Sp4	nonsynonymous SNV	Sp4:NM_001166385:exon3:c.C126G:p.H42Q,Sp4:NM_009239:exon3:c.C126G:p.H42Q
chr12	35092803	35092803	T	G	intronic	Hdac9	.	.
chr12	40831648	40831648	A	C	exonic	Scin	nonsynonymous SNV	Scin:NM_001146196:exon4:c.T532G:p.C178G,Scin:NM_009132:exon4:c.T532G:p.C178G
chr12	40933707	40933707	A	C	exonic	Ifrd1	nonsynonymous SNV	Ifrd1:NM_013562:exon9:c.T904G:p.F302V
chr12	4134424	4134424	C	T	exonic	Adcy3	synonymous SNV	Adcy3:NM_138305:exon1:c.C99T:p.G33G,Adcy3:NM_001159536:exon2:c.C99T:p.G33G,Adcy3:NM_001159537:exon2:c.C99T:p.G33G
chr12	52997501	52997501	A	C	intronic	Heatr5a	.	.
chr12	74224816	74224816	A	G	UTR5	Mnat1	.	.
chr12	74647233	74647233	C	T	exonic	Tmem30b	nonsynonymous SNV	Tmem30b:NM_178715:exon1:c.G94A:p.A32T
chr12	76823635	76823635	T	G	intronic	Sgpp1	.	.
chr12	85945281	85945281	A	C	splicing	Abcd4	.	.
chr12	89115069	89115069	C	T	exonic	Gm2016	nonsynonymous SNV	Gm2016:NM_001122662:exon2:c.C37T:p.R13C
chr12	89266473	89266473	C	A	intergenic	Gm6803;Gm46993	.	.
chr12	89266483	89266483	G	T	intergenic	Gm6803;Gm46993	.	.
chr12	89266682	89266682	A	C	intergenic	Gm6803;Gm46993	.	.
chr12	89266699	89266699	A	T	intergenic	Gm6803;Gm46993	.	.
chr13	100790206	100790206	T	G	UTR3	Bdp1	.	.
chr13	100931864	100931864	A	T	exonic	Naip2	nonsynonymous SNV	Naip2:NM_001126182:exon11:c.T1618A:p.Y540N,Naip2:NM_010872:exon11:c.T1618A:p.Y540N
chr13	103492756	103492756	T	A	intronic	Cd180	.	.
chr13	108517403	108517403	T	G	intronic	Zswim6	.	.
chr13	115755982	115755982	A	G	intronic	Itga1	.	.
chr13	11759354	11759354	G	A	exonic	Ryr2	synonymous SNV	Ryr2:NM_023868:exon66:c.C9438T:p.Y3146Y
chr13	120277155	120277155	C	G	ncRNA_exonic	3110070M22Rik	.	.
chr13	120277242	120277242	C	T	intronic	Tmem267	.	.
chr13	120281616	120281616	C	T	exonic	Tmem267	nonsynonymous SNV	Tmem267:NM_001039244:exon2:c.C106T:p.L36F,Tmem267:NM_001177666:exon2:c.C106T:p.L36F,Tmem267:NM_001370626:exon2:c.C106T:p.L36F,Tmem267:NM_001370627:exon2:c.C106T:p.L36F
chr13	120281735	120281735	G	T	exonic	Tmem267	synonymous SNV	Tmem267:NM_001039244:exon2:c.G225T:p.S75S,Tmem267:NM_001177666:exon2:c.G225T:p.S75S,Tmem267:NM_001370626:exon2:c.G225T:p.S75S,Tmem267:NM_001370627:exon2:c.G225T:p.S75S
chr13	120283986	120283986	T	C	exonic	Tmem267	synonymous SNV	Tmem267:NM_001039244:exon3:c.T357C:p.T119T,Tmem267:NM_001177666:exon3:c.T357C:p.T119T,Tmem267:NM_001370626:exon3:c.T357C:p.T119T,Tmem267:NM_001370627:exon3:c.T357C:p.T119T
chr13	120284285	120284285	T	A	UTR3	Tmem267	.	.
chr13	12889116	12889116	T	C	exonic	Prl2c3;Prl2c4	synonymous SNV	Prl2c3:NM_011118:exon2:c.A189G:p.S63S,Prl2c4:NM_011954:exon2:c.A189G:p.S63S
chr13	19744077	19744077	T	A	exonic	Nme8	nonsynonymous SNV	Nme8:NM_181591:exon15:c.A1514T:p.N505I
chr13	22123284	22123284	T	C	intergenic	Prss16;H2ac12	.	.
chr13	28048316	28048316	T	C	intergenic	Prl2c1;Prl4a1	.	.
chr13	28048319	28048319	C	T	intergenic	Prl2c1;Prl4a1	.	.
chr13	39047526	39047526	A	T	exonic	Slc35b3	nonsynonymous SNV	Slc35b3:NM_001170430:exon2:c.T193A:p.Y65N,Slc35b3:NM_001170431:exon2:c.T193A:p.Y65N,Slc35b3:NM_134060:exon2:c.T193A:p.Y65N
chr13	53212573	53212573	C	T	exonic	Ror2	nonsynonymous SNV	Ror2:NM_013846:exon7:c.G1114A:p.V372M
chr13	55201568	55201568	G	C	UTR5	Uimc1	.	.
chr13	58509808	58509808	G	A	exonic	Rmi1	nonsynonymous SNV	Rmi1:NM_028904:exon3:c.G509A:p.R170H,Rmi1:NM_001168248:exon4:c.G509A:p.R170H
chr13	58510530	58510530	A	G	exonic	Rmi1	nonsynonymous SNV	Rmi1:NM_028904:exon3:c.A1231G:p.K411E,Rmi1:NM_001168248:exon4:c.A1231G:p.K411E
chr13	58510562	58510562	G	A	exonic	Rmi1	synonymous SNV	Rmi1:NM_028904:exon3:c.G1263A:p.Q421Q,Rmi1:NM_001168248:exon4:c.G1263A:p.Q421Q
chr13	58510775	58510775	G	A	exonic	Rmi1	synonymous SNV	Rmi1:NM_028904:exon3:c.G1476A:p.K492K,Rmi1:NM_001168248:exon4:c.G1476A:p.K492K
chr13	58511015	58511015	T	G	exonic	Rmi1	nonsynonymous SNV	Rmi1:NM_028904:exon3:c.T1716G:p.C572W,Rmi1:NM_001168248:exon4:c.T1716G:p.C572W
chr13	65295869	65295869	A	C	exonic	Nlrp4f	nonsynonymous SNV	Nlrp4f:NM_175290:exon3:c.T1269G:p.F423L
chr13	65295898	65295898	T	C	exonic	Nlrp4f	nonsynonymous SNV	Nlrp4f:NM_175290:exon3:c.A1240G:p.K414E
chr13	65295899	65295899	G	A	exonic	Nlrp4f	synonymous SNV	Nlrp4f:NM_175290:exon3:c.C1239T:p.G413G
chr13	65296430	65296430	C	A	exonic	Nlrp4f	nonsynonymous SNV	Nlrp4f:NM_175290:exon3:c.G708T:p.W236C
chr13	65296475	65296475	G	A	exonic	Nlrp4f	synonymous SNV	Nlrp4f:NM_175290:exon3:c.C663T:p.P221P
chr13	65296572	65296572	T	C	exonic	Nlrp4f	nonsynonymous SNV	Nlrp4f:NM_175290:exon3:c.A566G:p.Q189R
chr13	65296591	65296591	C	T	exonic	Nlrp4f	nonsynonymous SNV	Nlrp4f:NM_175290:exon3:c.G547A:p.A183T
chr13	65296595	65296595	A	G	exonic	Nlrp4f	synonymous SNV	Nlrp4f:NM_175290:exon3:c.T543C:p.S181S
chr13	72768327	72768327	C	G	exonic	Irx2	nonsynonymous SNV	Irx2:NM_010574:exon2:c.C561G:p.S187R
chr13	73465884	73465884	A	G	exonic	Ndufs6	nonsynonymous SNV	Ndufs6:NM_010888:exon1:c.T11C:p.V4A
chr13	73870767	73870767	C	T	intergenic	Slc6a19os;Slc12a7	.	.
chr13	83764759	83764759	A	G	splicing	Mef2c	.	.
chr13	8991878	8991878	A	T	intronic	Gtpbp4	.	.
chr14	119275406	119275406	G	A	UTR3	Dzip1	.	.
chr14	121945837	121945837	A	G	exonic	Dock9	synonymous SNV	Dock9:NM_001128308:exon51:c.T5922C:p.D1974D,Dock9:NM_001347596:exon51:c.T5946C:p.D1982D,Dock9:NM_134074:exon51:c.T5856C:p.D1952D,Dock9:NM_001081039:exon52:c.T6021C:p.D2007D,Dock9:NM_001128307:exon53:c.T5961C:p.D1987D
chr14	21267720	21267720	A	T	intronic	Cfap70	.	.
chr14	22483734	22483734	G	T	exonic	Kat6b	nonsynonymous SNV	Kat6b:NM_001205241:exon16:c.G2513T:p.S838I,Kat6b:NM_017479:exon16:c.G2513T:p.S838I
chr14	27741060	27741060	A	G	exonic	Appl1	nonsynonymous SNV	Appl1:NM_145221:exon19:c.T1694C:p.F565S
chr14	28689853	28689853	A	G	intronic	Erc2	.	.
chr14	3072210	3072210	T	C	intronic	Gm2897;Gm3411	.	.
chr14	30936646	30936646	A	G	exonic	Cacna1d	nonsynonymous SNV	Cacna1d:NM_001083616:exon13:c.T1751C:p.V584A,Cacna1d:NM_028981:exon13:c.T1817C:p.V606A,Cacna1d:NM_001302637:exon14:c.T1811C:p.V604A
chr14	30938107	30938107	G	A	exonic	Cacna1d	synonymous SNV	Cacna1d:NM_001083616:exon12:c.C1527T:p.N509N,Cacna1d:NM_028981:exon12:c.C1593T:p.N531N,Cacna1d:NM_001302637:exon13:c.C1587T:p.N529N
chr14	31823219	31823219	T	G	intronic	Glt8d1	.	.
chr14	32084628	32084628	C	T	intronic	Dnah1	.	.
chr14	32448880	32448880	A	T	intronic	Hacl1	.	.
chr14	32971374	32971374	A	C	exonic	Msmb	nonsynonymous SNV	Msmb:NM_020597:exon4:c.A334C:p.T112P
chr14	34873561	34873561	A	T	exonic	Antxrl	nonsynonymous SNV	Antxrl:NM_172808:exon6:c.A514T:p.I172F
chr14	43374379	43374379	T	C	exonic	Gm10377;Gm47189	nonsynonymous SNV	Gm10377:NM_001244671:exon3:c.A286G:p.K96E,Gm47189:NM_001384240:exon3:c.A286G:p.K96E
chr14	44180661	44180661	G	A	intronic	Gm10375	.	.
chr14	44915296	44915296	A	C	exonic	Gm5930	nonsynonymous SNV	Gm5930:NM_001374091:exon3:c.T226G:p.Y76D
chr14	46277574	46277574	C	T	exonic	Ddhd1	nonsynonymous SNV	Ddhd1:NM_001039106:exon1:c.G113A:p.C38Y,Ddhd1:NM_001042719:exon1:c.G113A:p.C38Y,Ddhd1:NM_176845:exon1:c.G113A:p.C38Y
chr14	52032735	52032735	T	C	exonic	Vmn2r88	nonsynonymous SNV	Vmn2r88:NM_001368932:exon2:c.T229C:p.F77L,Vmn2r88:NM_001368934:exon2:c.T229C:p.F77L,Vmn2r88:NM_001385269:exon2:c.T229C:p.F77L,Vmn2r88:NM_001385270:exon2:c.T229C:p.F77L
chr14	52032935	52032935	T	C	exonic	Vmn2r88	synonymous SNV	Vmn2r88:NM_001368932:exon2:c.T429C:p.G143G,Vmn2r88:NM_001368934:exon2:c.T429C:p.G143G,Vmn2r88:NM_001385269:exon2:c.T429C:p.G143G,Vmn2r88:NM_001385270:exon2:c.T429C:p.G143G
chr14	52035046	52035046	T	G	exonic	Vmn2r88	synonymous SNV	Vmn2r88:NM_001368932:exon4:c.T1326G:p.T442T,Vmn2r88:NM_001385269:exon4:c.T1326G:p.T442T
chr14	52035191	52035191	G	A	exonic	Vmn2r88	nonsynonymous SNV	Vmn2r88:NM_001368932:exon4:c.G1471A:p.E491K,Vmn2r88:NM_001385269:exon4:c.G1471A:p.E491K
chr14	52035225	52035225	T	A	exonic	Vmn2r88	nonsynonymous SNV	Vmn2r88:NM_001368932:exon4:c.T1505A:p.M502K,Vmn2r88:NM_001385269:exon4:c.T1505A:p.M502K
chr14	52036323	52036323	G	A	intronic	Vmn2r88	.	.
chr14	52036347	52036347	T	C	intronic	Vmn2r88	.	.
chr14	52036352	52036352	G	A	intronic	Vmn2r88	.	.
chr14	52075445	52075445	A	G	exonic	Vmn2r89	synonymous SNV	Vmn2r89:NM_001378723:exon3:c.A576G:p.L192L,Vmn2r89:NM_001385186:exon3:c.A576G:p.L192L,Vmn2r89:NM_009486:exon3:c.A576G:p.L192L,Vmn2r89:NM_009487:exon3:c.A576G:p.L192L
chr14	52075475	52075475	T	C	exonic	Vmn2r89	synonymous SNV	Vmn2r89:NM_001378723:exon3:c.T606C:p.H202H,Vmn2r89:NM_001385186:exon3:c.T606C:p.H202H,Vmn2r89:NM_009486:exon3:c.T606C:p.H202H,Vmn2r89:NM_009487:exon3:c.T606C:p.H202H
chr14	52075481	52075481	A	G	exonic	Vmn2r89	synonymous SNV	Vmn2r89:NM_001378723:exon3:c.A612G:p.R204R,Vmn2r89:NM_001385186:exon3:c.A612G:p.R204R,Vmn2r89:NM_009486:exon3:c.A612G:p.R204R,Vmn2r89:NM_009487:exon3:c.A612G:p.R204R
chr14	52075497	52075497	C	A	exonic	Vmn2r89	nonsynonymous SNV	Vmn2r89:NM_001378723:exon3:c.C628A:p.L210M,Vmn2r89:NM_001385186:exon3:c.C628A:p.L210M,Vmn2r89:NM_009486:exon3:c.C628A:p.L210M,Vmn2r89:NM_009487:exon3:c.C628A:p.L210M
chr14	52075517	52075517	C	T	exonic	Vmn2r89	synonymous SNV	Vmn2r89:NM_001378723:exon3:c.C648T:p.D216D,Vmn2r89:NM_001385186:exon3:c.C648T:p.D216D,Vmn2r89:NM_009486:exon3:c.C648T:p.D216D,Vmn2r89:NM_009487:exon3:c.C648T:p.D216D
chr14	52075641	52075641	A	C	exonic	Vmn2r89	nonsynonymous SNV	Vmn2r89:NM_001378723:exon3:c.A772C:p.K258Q,Vmn2r89:NM_001385186:exon3:c.A772C:p.K258Q,Vmn2r89:NM_009486:exon3:c.A772C:p.K258Q,Vmn2r89:NM_009487:exon3:c.A772C:p.K258Q
chr14	52075646	52075646	A	C	exonic	Vmn2r89	nonsynonymous SNV	Vmn2r89:NM_001378723:exon3:c.A777C:p.Q259H,Vmn2r89:NM_001385186:exon3:c.A777C:p.Q259H,Vmn2r89:NM_009486:exon3:c.A777C:p.Q259H,Vmn2r89:NM_009487:exon3:c.A777C:p.Q259H
chr14	52075708	52075708	T	C	exonic	Vmn2r89	nonsynonymous SNV	Vmn2r89:NM_001378723:exon3:c.T839C:p.V280A,Vmn2r89:NM_001385186:exon3:c.T839C:p.V280A,Vmn2r89:NM_009486:exon3:c.T839C:p.V280A,Vmn2r89:NM_009487:exon3:c.T839C:p.V280A
chr14	52075715	52075715	C	T	exonic	Vmn2r89	synonymous SNV	Vmn2r89:NM_001378723:exon3:c.C846T:p.F282F,Vmn2r89:NM_001385186:exon3:c.C846T:p.F282F,Vmn2r89:NM_009486:exon3:c.C846T:p.F282F,Vmn2r89:NM_009487:exon3:c.C846T:p.F282F
chr14	52075730	52075730	T	G	exonic	Vmn2r89	nonsynonymous SNV	Vmn2r89:NM_001378723:exon3:c.T861G:p.D287E,Vmn2r89:NM_001385186:exon3:c.T861G:p.D287E,Vmn2r89:NM_009486:exon3:c.T861G:p.D287E,Vmn2r89:NM_009487:exon3:c.T861G:p.D287E
chr14	52077035	52077035	A	G	exonic	Vmn2r89	synonymous SNV	Vmn2r89:NM_001378723:exon4:c.A1296G:p.V432V,Vmn2r89:NM_001385186:exon4:c.A1296G:p.V432V,Vmn2r89:NM_009487:exon4:c.A1296G:p.V432V
chr14	52077071	52077071	G	T	exonic	Vmn2r89	synonymous SNV	Vmn2r89:NM_001378723:exon4:c.G1332T:p.P444P,Vmn2r89:NM_001385186:exon4:c.G1332T:p.P444P,Vmn2r89:NM_009487:exon4:c.G1332T:p.P444P
chr14	52077168	52077168	T	G	exonic	Vmn2r89	nonsynonymous SNV	Vmn2r89:NM_001378723:exon4:c.T1429G:p.L477V,Vmn2r89:NM_001385186:exon4:c.T1429G:p.L477V,Vmn2r89:NM_009487:exon4:c.T1429G:p.L477V
chr14	56211792	56211792	A	C	intronic	Rnf31	.	.
chr14	58618083	58618083	G	A	UTR5	Micu2	.	.
chr14	71018077	71018077	G	A	UTR5	Dmtn	.	.
chr14	73597083	73597083	G	A	exonic	Rb1	stopgain	Rb1:NM_009029:exon27:c.C2701T:p.R901X
chr14	96551189	96551189	A	T	exonic	Klhl1	nonsynonymous SNV	Klhl1:NM_053105:exon8:c.T1747A:p.W583R
chr15	102812285	102812285	C	T	exonic	Hoxc9	nonsynonymous SNV	Hoxc9:NM_008272:exon2:c.C202T:p.P68S
chr15	10301333	10301333	T	C	intronic	Agxt2	.	.
chr15	12199649	12199649	T	A	exonic	Mtmr12	nonsynonymous SNV	Mtmr12:NM_001356498:exon16:c.T1458A:p.H486Q,Mtmr12:NM_172958:exon16:c.T2067A:p.H689Q
chr15	12743972	12743972	G	A	exonic	6030458C11Rik	nonsynonymous SNV	6030458C11Rik:NM_001357761:exon6:c.C778T:p.R260W,6030458C11Rik:NM_029998:exon7:c.C1030T:p.R344W
chr15	21505693	21505693	C	T	intronic	Cdh12	.	.
chr15	4078901	4078901	T	C	exonic	Oxct1	nonsynonymous SNV	Oxct1:NM_024188:exon14:c.T1316C:p.V439A
[truncated: 815 more rows]

## Sheet: mICCN-4
Chr	Pos	Ref	Alt	Gene	Effect	cDNA	Protein	Transcript
[truncated: 42 more rows]
